# Supplementary material for: From promoter motif to cardiac function: a single DPE motif affects transcription regulation and organ function in vivo
Source: Development. 2024 Jul 29;151(14):dev202355. doi: 10.1242/dev.202355 (PMC11317100; doi:10.1242/dev.202355)
Supplement: Table S1. Quantification of Tinman protein levels using western blot analyses. Protein extracts were prepared from embryos collected at 2-4h, 4–6h, 6-8h, 8-10h or 10-12h time intervals and subjected to western blot analyses. For each membrane, embryos from the same fly populations were collected. We [file develop-151-202355-TableS1.xlsx]

## Sheet: Sheet1
Exp1	2-4h	4-6h	6-8h	8-10h	10-12h		Average	2-4h	4-6h	6-8h	8-10h	10-12h
tinWT (Cas9)	1	1	1	1	1		tinWT (Cas9)	1	1	1	1	1
tinmDPE (F3)	0.762016	0.740864	0.438098	1.86786	0.910018		tinmDPE (F3)	0.752252	0.601429	0.677407	0.93984	0.713184
tinmDPE (M6)	0.866683	0.741582	0.711546	1.38196	0.770083		tinmDPE (M6)	0.663344	0.581215	0.640732	0.954215	0.895035
Exp2	2-4h	4-6h	6-8h	8-10h	10-12h		SD	2-4h	4-6h	6-8h	8-10h	10-12h
tinWT (Cas9)	1	1		1			tinWT (Cas9)	0	0	0	0	0
tinmDPE (F3)	0.887322	0.414991		0.975273			tinmDPE (F3)	0.250537	0.151248	0.341015	0.58462	0.290248
tinmDPE (M6)	0.85822	0.401432		0.816958			tinmDPE (M6)	0.229405	0.126793	0.327183	0.614124	0.266138
Exp3	2-4h	4-6h	6-8h	8-10h	10-12h
tinWT (Cas9)	1	1	1	1	1		Missing values result from technical issues with the Actin signal
tinmDPE (F3)	0.25895	0.401972	0.851246	0.289836	0.35766
tinmDPE (M6)	0.304534	0.565458	0.49309	0.355372	0.594657
Exp4	2-4h	4-6h	6-8h	8-10h	10-12h
tinWT (Cas9)	1	1	1
tinmDPE (F3)	0.902143	0.67698	0.610547
tinmDPE (M6)	0.61229	0.67403	0.470518
Exp5	2-4h	4-6h	6-8h	8-10h	10-12h
tinWT (Cas9)	1	1	1	1	1
tinmDPE (F3)	0.780922	0.693294	1.17045	0.654636	0.986178
tinmDPE (M6)	0.831019	0.629267	1.17771	0.437334	1.19769
Exp6	2-4h	4-6h	6-8h	8-10h	10-12h
tinWT (Cas9)	1	1	1	1	1
tinmDPE (F3)	0.922157	0.680474	0.316695	0.911594	0.598881
tinmDPE (M6)	0.507319	0.47552	0.350794	1.77945	1.01771
