# Supplementary material for: From promoter motif to cardiac function: a single DPE motif affects transcription regulation and organ function in vivo
Source: Development. 2024 Jul 29;151(14):dev202355. doi: 10.1242/dev.202355 (PMC11317100; doi:10.1242/dev.202355)
Supplement: Table S2. Summary of expression profiles and selected GO terms for each cluster, used for Fig. 8. [file develop-151-202355-TableS2.xlsx]

## Sheet: expression
Cluster	Count	BestGO	BestMotif	TopGOresults	TopMotifResults	Strain	0-2h	2-4h	4-6h	6-8h
15	652	post-embryonic animal organ development|GO:0048569|1.97e-35	Unknown1(NR|MYGGTCACACTG|1e-11	post-embryonic animal organ development|GO:0048569|1.97e-35imaginal disc morphogenesis|GO:0007560|4.47e-33,post-embryonic animal organ morphogenesis|GO:0048563|4.47e-33,instar larval or pupal morphogenesis|GO:0048707|4.53e-32,epithelial tube morphogenesis|GO:0060562|3.00e-31,post-embryonic animal morphogenesis|GO:0009886|3.71e-31,metamorphosis|GO:0007552|4.01e-31,wing disc development|GO:0035220|…	Motif Name|Consensus|P-valueUnknown1(NR|MYGGTCACACTG|1e-11,M1BP(Zf)|CAGTGTGACCGT|1e-10,DREF|AVYTATCGATAD|1e-6,Initiator|NTCAGTYG|1e-6,Trl(Zf)|RGAGAGAG|1e-4,Unknown4|AAAAATACCRMA|1e-4,Unknown2|CATCMCTA|1e-3,Unknown3|ACVAKCTGGCAGCGC|1e-2,Unknown5|GCTGATAASV|1e-2,dHNF4(NR)|GGTCCAAAGTCCAMT|1e0,Unknown6|AATTTTAAAA|1e0,Dorsal(RHD)|GGGAAAAMCCCG|1e0,E-box|AACAGCTGTTHN|1e0,TATA-box|CTATAAAAGCSV|1e0,caudal…	Cas9	-0.692147	-0.29267	0.488774	1.00135
						F3	-0.81186	-0.651943	0.225666	0.858884
						M6	-0.644831	-0.606241	0.394162	0.73085
18	575	post-embryonic animal organ development|GO:0048569|5.92e-31	Trl(Zf)|RGAGAGAG|1e-11	post-embryonic animal organ development|GO:0048569|5.92e-31epithelial tube morphogenesis|GO:0060562|4.24e-30,post-embryonic animal organ morphogenesis|GO:0048563|1.67e-27,imaginal disc morphogenesis|GO:0007560|1.67e-27,cell fate commitment|GO:0045165|1.77e-26,metamorphosis|GO:0007552|4.03e-26,instar larval or pupal morphogenesis|GO:0048707|4.23e-26,post-embryonic animal morphogenesis|GO:0009886|4…	Motif Name|Consensus|P-valueTrl(Zf)|RGAGAGAG|1e-11,DREF|AVYTATCGATAD|1e-8,Initiator|NTCAGTYG|1e-8,M1BP(Zf)|CAGTGTGACCGT|1e-8,Unknown1(NR|MYGGTCACACTG|1e-6,Unknown2|CATCMCTA|1e-5,Unknown4|AAAAATACCRMA|1e-3,Zelda(Zf)|KBCTACCTGW|1e-2,Unknown6|AATTTTAAAA|1e-2,Unknown3|ACVAKCTGGCAGCGC|1e-1,Unknown5|GCTGATAASV|1e0,Dorsal(RHD)|GGGAAAAMCCCG|1e0,E-box|AACAGCTGTTHN|1e0,TATA-box|CTATAAAAGCSV|1e0,caudal(Home…	Cas9	-0.884859	0.228246	0.532251	0.837363
						F3	-0.910129	-0.226881	0.337368	0.685112
						M6	-1.05483	-0.375842	0.373475	0.458729
19	451	sensory organ development|GO:0007423|6.42e-23	M1BP(Zf)|CAGTGTGACCGT|1e-14	sensory organ development|GO:0007423|6.42e-23post-embryonic animal organ development|GO:0048569|4.13e-22,epithelial tube morphogenesis|GO:0060562|5.02e-20,metamorphosis|GO:0007552|6.10e-20,visual system development|GO:0150063|7.48e-20,sensory system development|GO:0048880|7.48e-20,eye development|GO:0001654|7.48e-20,post-embryonic animal morphogenesis|GO:0009886|8.89e-20,compound eye development|…	Motif Name|Consensus|P-valueM1BP(Zf)|CAGTGTGACCGT|1e-14,Unknown1(NR|MYGGTCACACTG|1e-13,Trl(Zf)|RGAGAGAG|1e-10,Initiator|NTCAGTYG|1e-10,Unknown3|ACVAKCTGGCAGCGC|1e-7,Unknown4|AAAAATACCRMA|1e-5,DREF|AVYTATCGATAD|1e-4,Unknown2|CATCMCTA|1e-2,Zelda(Zf)|KBCTACCTGW|1e-2,Unknown6|AATTTTAAAA|1e-1,TATA-box|CTATAAAAGCSV|1e-1,E-box|AACAGCTGTTHN|1e-1,Dorsal(RHD)|GGGAAAAMCCCG|1e0,dHNF4(NR)|GGTCCAAAGTCCAMT|1e0,…	Cas9	-1.02476	0.328155	-0.149343	0.523038
						F3	-0.889085	-0.531926	0.527359	0.917352
						M6	-0.721007	-0.446363	0.565225	0.901358
46	434	cell fate commitment|GO:0045165|6.24e-16	Trl(Zf)|RGAGAGAG|1e-4	cell fate commitment|GO:0045165|6.24e-16sensory organ development|GO:0007423|8.74e-16,post-embryonic animal organ development|GO:0048569|1.35e-15,epithelial tube morphogenesis|GO:0060562|3.93e-15,post-embryonic animal organ morphogenesis|GO:0048563|6.68e-15,imaginal disc morphogenesis|GO:0007560|6.68e-15,post-embryonic animal morphogenesis|GO:0009886|8.26e-15,regulation of cell differentiation|GO…	Motif Name|Consensus|P-valueTrl(Zf)|RGAGAGAG|1e-4,Unknown4|AAAAATACCRMA|1e-2,Initiator|NTCAGTYG|1e-2,Unknown1(NR|MYGGTCACACTG|1e-1,M1BP(Zf)|CAGTGTGACCGT|1e-1,E-box|AACAGCTGTTHN|1e-1,TATA-box|CTATAAAAGCSV|1e0,Unknown3|ACVAKCTGGCAGCGC|1e0,DREF|AVYTATCGATAD|1e0,Unknown2|CATCMCTA|1e0,Unknown6|AATTTTAAAA|1e0,caudal(Homeobox)|GGYCATAAAW|1e0,Dorsal(RHD)|GGGAAAAMCCCG|1e0,Zelda(Zf)|KBCTACCTGW|1e0,dHNF4(NR…	Cas9	-0.458117	-0.438077	-0.386755	0.978229
						F3	-0.455429	-0.507931	0.0363974	0.999945
						M6	-0.557284	-0.404804	0.247424	0.9464
193	322	cell fate commitment|GO:0045165|8.16e-12	DREF|AVYTATCGATAD|1e-5	cell fate commitment|GO:0045165|8.16e-12cell morphogenesis involved in differentiation|GO:0000904|9.30e-12,compound eye development|GO:0048749|4.50e-11,cell morphogenesis involved in neuron differentiation|GO:0048667|5.53e-11,compound eye morphogenesis|GO:0001745|1.09e-10,neuron projection development|GO:0031175|2.43e-10,neuron projection morphogenesis|GO:0048812|3.00e-10,plasma membrane bounded …	Motif Name|Consensus|P-valueDREF|AVYTATCGATAD|1e-5,Trl(Zf)|RGAGAGAG|1e-4,Unknown1(NR|MYGGTCACACTG|1e-2,Unknown4|AAAAATACCRMA|1e-2,Unknown2|CATCMCTA|1e-1,M1BP(Zf)|CAGTGTGACCGT|1e-1,Initiator|NTCAGTYG|1e-1,Unknown3|ACVAKCTGGCAGCGC|1e-1,Dorsal(RHD)|GGGAAAAMCCCG|1e-1,E-box|AACAGCTGTTHN|1e0,Unknown6|AATTTTAAAA|1e0,Unknown5|GCTGATAASV|1e0,Zelda(Zf)|KBCTACCTGW|1e0,dHNF4(NR)|GGTCCAAAGTCCAMT|1e0,TATA-box|…	Cas9	-0.78423	0.574709	0.95277	0.407741
						F3	-0.911316	-0.0270149	0.383371	0.229205
						M6	-0.946063	-0.39434	0.408742	0.106427
651	408	dorsal appendage formation|GO:0046843|6.84e-04	Unknown2|CATCMCTA|1e-3	dorsal appendage formation|GO:0046843|6.84e-04leg disc development|GO:0035218|8.13e-04,DNA-binding transcription factor activity, RNA polymerase II-specific|GO:0000981|9.42e-04,positive regulation of transcription by RNA polymerase II|GO:0045944|2.00e-03,developmental maturation|GO:0021700|2.11e-03,axis specification|GO:0009798|2.19e-03,regulation of Ras protein signal transduction|GO:0046578|2.4…	Motif Name|Consensus|P-valueUnknown2|CATCMCTA|1e-3,Initiator|NTCAGTYG|1e-1,dHNF4(NR)|GGTCCAAAGTCCAMT|1e0,DREF|AVYTATCGATAD|1e0,Unknown6|AATTTTAAAA|1e0,E-box|AACAGCTGTTHN|1e0,Unknown1(NR|MYGGTCACACTG|1e0,TATA-box|CTATAAAAGCSV|1e0,caudal(Homeobox)|GGYCATAAAW|1e0,Unknown4|AAAAATACCRMA|1e0,Dorsal(RHD)|GGGAAAAMCCCG|1e0,Trl(Zf)|RGAGAGAG|1e0,M1BP(Zf)|CAGTGTGACCGT|1e0,Zelda(Zf)|KBCTACCTGW|1e0,Unknown3|AC…	Cas9	-0.00194509	0.00173871	1.37624	-0.191484
						F3	-0.0712484	-0.18521	-0.147258	-0.161372
						M6	-0.0808337	-0.119847	-0.206694	-0.21209
819	382	cell morphogenesis involved in differentiation|GO:0000904|6.21e-07	Zelda(Zf)|KBCTACCTGW|1e-9	cell morphogenesis involved in differentiation|GO:0000904|6.21e-07ventral cord development|GO:0007419|7.46e-07,cell projection morphogenesis|GO:0048858|1.21e-06,cell part morphogenesis|GO:0032990|1.78e-06,central nervous system development|GO:0007417|2.04e-06,neuron projection development|GO:0031175|2.70e-06,DNA-binding transcription factor activity, RNA polymerase II-specific|GO:0000981|6.12e-06…	Motif Name|Consensus|P-valueZelda(Zf)|KBCTACCTGW|1e-9,DREF|AVYTATCGATAD|1e-1,TATA-box|CTATAAAAGCSV|1e-1,Unknown3|ACVAKCTGGCAGCGC|1e-1,Initiator|NTCAGTYG|1e-1,E-box|AACAGCTGTTHN|1e0,Unknown6|AATTTTAAAA|1e0,bcd(Homeobox)|VNNGGATTADNN|1e0,Unknown4|AAAAATACCRMA|1e0,caudal(Homeobox)|GGYCATAAAW|1e0,Trl(Zf)|RGAGAGAG|1e0,dHNF4(NR)|GGTCCAAAGTCCAMT|1e0,Unknown5|GCTGATAASV|1e0,M1BP(Zf)|CAGTGTGACCGT|1e0,Unkn…	Cas9	-0.0447617	-0.0436369	-0.0216527	-0.15095
						F3	-0.0456439	1.01619	-0.096421	-0.144545
						M6	-0.0360583	-0.126503	-0.15698	-0.149037
920	327	stem cell fate commitment|GO:0048865|4.35e-06	Zelda(Zf)|KBCTACCTGW|1e-39	stem cell fate commitment|GO:0048865|4.35e-06gonadal mesoderm development|GO:0007506|6.04e-06,positive regulation of transcription by RNA polymerase II|GO:0045944|7.14e-06,neuroblast fate commitment|GO:0014017|1.12e-05,oenocyte differentiation|GO:0001742|2.73e-05,stem cell differentiation|GO:0048863|3.53e-05,gonad development|GO:0008406|3.55e-05,development of primary sexual characteristics|GO:00…	Motif Name|Consensus|P-valueZelda(Zf)|KBCTACCTGW|1e-39,Initiator|NTCAGTYG|1e-3,TATA-box|CTATAAAAGCSV|1e-3,caudal(Homeobox)|GGYCATAAAW|1e-1,Unknown1(NR|MYGGTCACACTG|1e0,Trl(Zf)|RGAGAGAG|1e0,Unknown5|GCTGATAASV|1e0,Dorsal(RHD)|GGGAAAAMCCCG|1e0,E-box|AACAGCTGTTHN|1e0,bcd(Homeobox)|VNNGGATTADNN|1e0,Unknown2|CATCMCTA|1e0,Unknown6|AATTTTAAAA|1e0,Unknown3|ACVAKCTGGCAGCGC|1e0,dHNF4(NR)|GGTCCAAAGTCCAMT|1e…	Cas9	0.18836	1.5891	-0.584549	-1.1072
						F3	0.378292	1.29275	-0.498589	-1.02224
						M6	0.516582	1.11206	-0.648464	-1.21611
921	330	cell fate commitment|GO:0045165|1.96e-09	Zelda(Zf)|KBCTACCTGW|1e-22	cell fate commitment|GO:0045165|1.96e-09central nervous system development|GO:0007417|2.87e-09,positive regulation of transcription by RNA polymerase II|GO:0045944|4.22e-09,post-embryonic animal morphogenesis|GO:0009886|6.34e-08,ventral cord development|GO:0007419|9.61e-08,epithelial tube morphogenesis|GO:0060562|1.00e-07,open tracheal system development|GO:0007424|1.18e-07,salivary gland develop…	Motif Name|Consensus|P-valueZelda(Zf)|KBCTACCTGW|1e-22,bcd(Homeobox)|VNNGGATTADNN|1e-2,Unknown4|AAAAATACCRMA|1e-2,TATA-box|CTATAAAAGCSV|1e-1,caudal(Homeobox)|GGYCATAAAW|1e-1,Trl(Zf)|RGAGAGAG|1e-1,E-box|AACAGCTGTTHN|1e0,Unknown6|AATTTTAAAA|1e0,Initiator|NTCAGTYG|1e0,DREF|AVYTATCGATAD|1e0,Unknown3|ACVAKCTGGCAGCGC|1e0,Unknown1(NR|MYGGTCACACTG|1e0,M1BP(Zf)|CAGTGTGACCGT|1e0,Dorsal(RHD)|GGGAAAAMCCCG|1e…	Cas9	-0.131834	1.28747	-0.391575	-0.509765
						F3	0.157667	0.937156	-0.240475	-0.495563
						M6	-0.399884	0.768494	-0.392704	-0.588987
977	846	regulation of cell differentiation|GO:0045595|6.31e-13	Zelda(Zf)|KBCTACCTGW|1e-5	regulation of cell differentiation|GO:0045595|6.31e-13metamorphosis|GO:0007552|2.03e-12,instar larval or pupal morphogenesis|GO:0048707|7.59e-12,post-embryonic animal organ morphogenesis|GO:0048563|1.30e-11,imaginal disc morphogenesis|GO:0007560|1.30e-11,epithelial tube morphogenesis|GO:0060562|1.80e-11,post-embryonic animal morphogenesis|GO:0009886|2.38e-11,imaginal disc-derived appendage morpho…	Motif Name|Consensus|P-valueZelda(Zf)|KBCTACCTGW|1e-5,Initiator|NTCAGTYG|1e-1,DREF|AVYTATCGATAD|1e0,bcd(Homeobox)|VNNGGATTADNN|1e0,Trl(Zf)|RGAGAGAG|1e0,Unknown3|ACVAKCTGGCAGCGC|1e0,dHNF4(NR)|GGTCCAAAGTCCAMT|1e0,Unknown2|CATCMCTA|1e0,Dorsal(RHD)|GGGAAAAMCCCG|1e0,M1BP(Zf)|CAGTGTGACCGT|1e0,caudal(Homeobox)|GGYCATAAAW|1e0,TATA-box|CTATAAAAGCSV|1e0,Unknown1(NR|MYGGTCACACTG|1e0,Unknown6|AATTTTAAAA|1e0,…	Cas9	-0.0178444	1.0563	-0.0551199	-0.138473
						F3	-0.00100459	-0.109421	-0.133636	-0.11232
						M6	-0.0529124	-0.134492	-0.125142	-0.175935
1365	941	cell projection morphogenesis|GO:0048858|1.54e-08	TATA-box|CTATAAAAGCSV|1e-1	cell projection morphogenesis|GO:0048858|1.54e-08cell part morphogenesis|GO:0032990|3.00e-08,plasma membrane bounded cell projection morphogenesis|GO:0120039|3.59e-08,neuron projection development|GO:0031175|6.16e-08,neuron projection morphogenesis|GO:0048812|8.88e-08,cell morphogenesis involved in neuron differentiation|GO:0048667|1.88e-07,cell morphogenesis involved in differentiation|GO:000090…	Motif Name|Consensus|P-valueTATA-box|CTATAAAAGCSV|1e-1,Unknown5|GCTGATAASV|1e0,caudal(Homeobox)|GGYCATAAAW|1e0,Initiator|NTCAGTYG|1e0,Trl(Zf)|RGAGAGAG|1e0,Dorsal(RHD)|GGGAAAAMCCCG|1e0,Unknown3|ACVAKCTGGCAGCGC|1e0,Unknown4|AAAAATACCRMA|1e0,E-box|AACAGCTGTTHN|1e0,bcd(Homeobox)|VNNGGATTADNN|1e0,M1BP(Zf)|CAGTGTGACCGT|1e0,Unknown6|AATTTTAAAA|1e0,DREF|AVYTATCGATAD|1e0,dHNF4(NR)|GGTCCAAAGTCCAMT|1e0,Unkn…	Cas9	-0.0503247	-0.126968	-0.0499224	-0.180142
						F3	0.0495134	-0.138994	-0.202349	-0.139096
						M6	1.3358	-0.122155	-0.204461	-0.170899
1480	1148	wing disc morphogenesis|GO:0007472|7.92e-07	dHNF4(NR)|GGTCCAAAGTCCAMT|1e-1	wing disc morphogenesis|GO:0007472|7.92e-07epithelial tube morphogenesis|GO:0060562|2.07e-06,metamorphosis|GO:0007552|2.31e-06,imaginal disc-derived wing morphogenesis|GO:0007476|2.91e-06,post-embryonic animal organ morphogenesis|GO:0048563|4.79e-06,imaginal disc morphogenesis|GO:0007560|4.79e-06,post-embryonic animal organ development|GO:0048569|5.07e-06,post-embryonic animal morphogenesis|GO:00…	Motif Name|Consensus|P-valuedHNF4(NR)|GGTCCAAAGTCCAMT|1e-1,Unknown6|AATTTTAAAA|1e0,bcd(Homeobox)|VNNGGATTADNN|1e0,Dorsal(RHD)|GGGAAAAMCCCG|1e0,TATA-box|CTATAAAAGCSV|1e0,Unknown2|CATCMCTA|1e0,Trl(Zf)|RGAGAGAG|1e0,Initiator|NTCAGTYG|1e0,caudal(Homeobox)|GGYCATAAAW|1e0,Unknown4|AAAAATACCRMA|1e0,DREF|AVYTATCGATAD|1e0,Unknown5|GCTGATAASV|1e0,E-box|AACAGCTGTTHN|1e0,Unknown1(NR|MYGGTCACACTG|1e0,M1BP(Zf)…	Cas9	-0.0377629	-0.0857249	0.00952682	-0.164912
						F3	1.2506	-0.14855	-0.141945	-0.158968
						M6	-0.0467677	-0.158425	-0.146323	-0.170753
1573	1436	cytoplasmic translation|GO:0002181|1.27e-16	Unknown1(NR|MYGGTCACACTG|1e-134	cytoplasmic translation|GO:0002181|1.27e-16generation of precursor metabolites and energy|GO:0006091|4.53e-16,ATP metabolic process|GO:0046034|3.73e-13,macromolecule catabolic process|GO:0009057|1.77e-12,cellular macromolecule catabolic process|GO:0044265|5.66e-12,phosphorylation|GO:0016310|1.50e-11,energy derivation by oxidation of organic compounds|GO:0015980|1.03e-10,organophosphate metabolic …	Motif Name|Consensus|P-valueUnknown1(NR|MYGGTCACACTG|1e-134,M1BP(Zf)|CAGTGTGACCGT|1e-132,Unknown2|CATCMCTA|1e-103,DREF|AVYTATCGATAD|1e-98,E-box|AACAGCTGTTHN|1e-62,Unknown3|ACVAKCTGGCAGCGC|1e-47,Unknown4|AAAAATACCRMA|1e-28,Unknown5|GCTGATAASV|1e-17,Initiator|NTCAGTYG|1e-1,dHNF4(NR)|GGTCCAAAGTCCAMT|1e0,Unknown6|AATTTTAAAA|1e0,Trl(Zf)|RGAGAGAG|1e0,TATA-box|CTATAAAAGCSV|1e0,Dorsal(RHD)|GGGAAAAMCCCG|1…	Cas9	1.42308	-0.436612	-0.650117	-0.844099
						F3	1.35749	0.432242	-0.675207	-0.822351
						M6	1.07935	0.495424	-0.671325	-0.68787
1596	361	positive regulation of protein metabolic process|GO:0051247|5.30e-09	DREF|AVYTATCGATAD|1e-47	positive regulation of protein metabolic process|GO:0051247|5.30e-09positive regulation of cellular protein metabolic process|GO:0032270|7.81e-09,regulation of translation|GO:0006417|9.31e-08,regulation of cellular amide metabolic process|GO:0034248|1.68e-07,Ras protein signal transduction|GO:0007265|4.21e-07,small GTPase mediated signal transduction|GO:0007264|4.36e-07,posttranscriptional regula…	Motif Name|Consensus|P-valueDREF|AVYTATCGATAD|1e-47,Unknown1(NR|MYGGTCACACTG|1e-37,M1BP(Zf)|CAGTGTGACCGT|1e-36,Unknown2|CATCMCTA|1e-34,Unknown3|ACVAKCTGGCAGCGC|1e-17,E-box|AACAGCTGTTHN|1e-12,Unknown4|AAAAATACCRMA|1e-11,Unknown5|GCTGATAASV|1e-7,Trl(Zf)|RGAGAGAG|1e0,dHNF4(NR)|GGTCCAAAGTCCAMT|1e0,Dorsal(RHD)|GGGAAAAMCCCG|1e0,TATA-box|CTATAAAAGCSV|1e0,caudal(Homeobox)|GGYCATAAAW|1e0,bcd(Homeobox)|VNN…	Cas9	1.19965	-0.559562	0.197242	-0.342823
						F3	0.785458	0.43436	-0.64143	-0.623279
						M6	0.295146	0.374136	-0.492911	-0.625994

## Sheet: c15
P-value	ln(P)	Term	GO Tree	GO ID	enrichment	# of Genes in Term	# of Target Genes in Term	# of Total Genes	# of Target Genes	Common Genes
8.324e-52	-117.62	system development	biological process	GO:0048731	2.9969	1808	194	12345	442	nuf,Ptp4E,frc,Atg17,siz,Dl,cv-d,Dronc,H,emc,mop,hyx,fz,sns,tkv,flfl,Mef2,tai,ey,Sox14,ft,Pvf3,edl,Drak,vn,bowl,Fkbp14,Bsg,scrib,comm2,betaTub60D,Ppcs,zfh2,beat-IIa,RhoGAP19D,unc-119,InR,nub,sick,Egfr,LanA,cact,al,glec,aop,p130CAS,spdo,chn,rg,path,Scr,fz2,spi,ttk,otk,Eph,Kdm2,Arf79F,Actbeta,Gli,E(Pc),Nrk,Snoo,fl(2)d,mam,hth,h,disco-r,jar,boi,htl,Dad,crp,kon,Rab5,cic,Tom,14-3-3epsilon,kay,eff,Poxn,…
9.319e-50	-112.9	anatomical structure morphogenesis	biological process	GO:0009653	3.14852	1579	178	12345	442	nmo,crol,scyl,CtBP,Dp,Diap1,yrt,fs(1)h,sens,Dg,wnd,SCAR,Hr39,Raf,unc-5,d,eya,rib,msi,cora,sd,sim,esg,bab2,lilli,jumu,klar,Socs36E,Pvr,shot,Pen,pdm3,px,klu,jeb,dlp,dve,grn,ph-p,S,fend,Abd-B,rictor,baz,sqz,Atg16,Syx1A,robo1,Abl,Cip4,Tollo,pnr,Cks30A,abd-A,pum,Sema1b,Inx2,Cbl,Myo10A,Sema1a,ds,SMC3,ec,rdx,B-H1,sina,spen,CenB1A,dome,Fas1,shg,tsh,orb2,ap,drl,N,cindr,eyg,dock,Mob2,boi,htl,Dad,jar,Rab5,k…
7.659e-47	-106.19	animal organ development	biological process	GO:0048513	3.41683	1267	155	12345	442	Poxn,arm,eff,kay,14-3-3epsilon,Rab5,kon,Tom,cic,crp,htl,boi,Dad,jar,hth,h,disco-r,mam,Nrk,fl(2)d,Gli,Kdm2,Arf79F,otk,Eph,Src42A,ss,dpy,f,sli,ena,step,fuss,kn,Psc,ed,corto,CG6191,chic,Pvf3,ey,ft,Mef2,tkv,sns,fz,emc,hyx,mop,Dronc,cv-d,H,Dl,Atg17,frc,siz,nuf,ttk,path,Scr,spi,fz2,rg,spdo,chn,aop,al,LanA,cact,Egfr,InR,nub,zfh2,RhoGAP19D,scrib,betaTub60D,Ppcs,edl,Drak,bowl,vn,Fkbp14,CtBP,yrt,Diap1,Alh,…
2.138e-45	-102.86	animal organ morphogenesis	biological process	GO:0009887	4.28591	782	120	12345	442	fuss,S,grn,dlp,ed,dve,klu,kn,jeb,px,CG6191,corto,chic,Socs36E,shot,Pvr,lilli,Src42A,ss,jumu,klar,bab2,dpy,sli,esg,f,cora,sd,ena,step,msi,unc-5,mam,eya,rib,d,hth,h,Raf,disco-r,Nrk,Hr39,SCAR,Gli,Dg,otk,Arf79F,sens,eff,Diap1,yrt,Poxn,CtBP,arm,kay,crol,Rab5,cic,Tom,jar,boi,Dad,nmo,Mob2,eyg,scrib,Ppcs,cindr,N,zfh2,drl,RhoGAP19D,bowl,vn,Drak,ap,Fkbp14,shg,Scr,path,tsh,fz2,spi,ttk,spdo,chn,dome,rg,sina,…
6.316e-45	-101.77	regulation of cellular process	biological process	GO:0050794	2.09474	3560	267	12345	442	nmo,Hr4,Pdk1,Alh,fz3,E(spl)m5-HLH,CtBP,Dp,hng3,lqf,sens,Tis11,CG12769,Lmx1a,unc-5,eya,Rab1,CG5522,Raf,CG34376,msi,esg,REPTOR,bin3,Sxl,jumu,Socs36E,pxb,pdm3,Lk6,dlp,H2.0,Spn42De,S,ph-p,hfw,rho-4,grn,Ddr,rictor,baz,morgue,Atg16,Syx1A,wdb,Cip4,Cals,Tollo,rgr,moody,Cbl,SERCA,ds,hang,Sema1a,ec,CG11617,tara,312,spen,Kdm4B,B-H1,rdx,shg,otp,dmrt11E,Jupiter,pita,CG11360,drl,Mob2,eyg,jar,boi,Dad,crp,Rab5,k…
1.099e-44	-101.22	regulation of biological process	biological process	GO:0050789	2.01772	3862	279	12345	442	Src42A,Nmda1,ss,C1GalTA,sli,step,CG1218,fuss,Cerk,Orct2,kn,Psc,bru2,CG6191,tna,RhoU,lncRNA:Hsromega,Rm62,chic,kay,HLH3B,ogre,Tom,htl,CG4896,hth,Tet,fl(2)d,Actbeta,Arf79F,cue,Ziz,Kdm2,otk,Eph,fz2,Prdm13,spdo,chn,aop,al,CG34172,RhoGAP19D,nAChRalpha4,14-3-3zeta,Magi,neo,Pgk,edl,Fkbp14,RapGAP1,Pvf3,Cadps,ey,Tob,CG42684,Ric,fz,mop,cv-d,Fem-1,H,Dronc,RhoGEF4,Dl,Hel89B,Him,lili,Atg17,siz,ps,lin-28,nuf,C…
2.027e-43	-98.3	biological regulation	biological process	GO:0065007	1.90051	4350	296	12345	442	ec,CG11617,tara,jigr1,312,Kdm4B,spen,rdx,B-H1,shg,dmrt11E,otp,Jupiter,pita,CG11360,drl,CG3149,Mob2,eyg,baz,Ddr,rictor,morgue,Atg16,Syx1A,wdb,Cip4,Cals,Tollo,rgr,moody,Cbl,SERCA,ds,hang,Sema1a,CG34376,msi,REPTOR,esg,cora,bin3,Sxl,jumu,Socs36E,pxb,Mid1,Lk6,pdm3,dlp,H2.0,Spn42De,ph-p,S,hfw,rho-4,grn,wbl,nmo,Hr4,Pdk1,Alh,fz3,E(spl)m5-HLH,Dp,CtBP,lqf,hng3,sens,Tis11,CG12769,unc-5,Lmx1a,eya,CG5522,Rab1…
3.643e-41	-93.11	multicellular organism development	biological process	GO:0007275	2.38344	2496	213	12345	442	Irk3,imd,RhoL,SCAR,sens,fs(1)h,wnd,Dg,Raf,Rab1,d,eya,rib,unc-5,Lmx1a,Hr39,crol,scyl,Pdk1,nmo,mld,wbl,Dp,CtBP,yrt,Diap1,E(spl)m5-HLH,IA-2,Alh,pdm3,px,shot,Pvr,Socs36E,Pen,grn,hfw,fend,S,ph-p,jeb,klu,dve,dlp,sd,cora,sim,esg,CG1129,msi,klar,jumu,lilli,Sxl,bab2,Inx2,moody,abd-A,PI31,Sema1b,pum,Sema1a,ds,Cbl,Myo10A,robo1,Syx1A,Atg16,CG34401,Mpcp2,Abd-B,sqz,rictor,baz,Tollo,Cip4,Cks30A,AP-1gamma,larp,p…
1.34e-39	-89.51	tissue development	biological process	GO:0009888	3.38772	1113	135	12345	442	px,Socs36E,Pvr,shot,S,ph-p,Npc2g,grn,dlp,dve,jeb,sim,esg,cora,sd,meso18E,lilli,jumu,bab2,Sxl,RhoL,Irk3,Dg,eya,rib,d,Raf,Hr39,crol,mim,nmo,yrt,Diap1,Dp,CtBP,Alh,cindr,N,drl,ap,eyg,sina,spen,B-H1,rdx,ec,tara,SMC3,shg,tsh,dome,Inx2,Sema1b,Dgat2,abd-A,SERCA,ds,Sema1a,Myo10A,Cbl,Atg16,Syx1A,robo1,baz,Mpcp2,Abd-B,pnr,Cks30A,Cip4,Tollo,Abl,CG6191,corto,chic,fuss,ed,kn,sli,f,ena,step,Src42A,ss,dpy,Gli,ot…
1.581e-39	-89.34	developmental process	biological process	GO:0032502	2.17793	2988	233	12345	442	Kdm2,Arf79F,Eph,trbl,otk,Pat1,Gli,Actbeta,fl(2)d,Snoo,E(Pc),Tet,Nrk,disco-r,hth,h,mam,Dad,htl,boi,jar,Tom,cic,kon,Rab5,crp,kay,14-3-3epsilon,His2Av,arm,Poxn,eff,lncRNA:Hsromega,RhoU,chic,corto,Cdk4,CG6191,kn,ed,gukh,Psc,Orct2,fuss,wgn,step,ena,C1GalTA,f,sli,dpy,bou,ss,Src42A,siz,CycG,frc,Atg17,Ptp4E,nuf,lin-28,Dl,hyx,mop,emc,cv-d,H,Dronc,alpha-Man-Ia,yuri,CycB3,sns,fz,tkv,Mef2,flfl,Sox14,ft,ey,Sh…
1.855e-39	-89.18	anatomical structure development	biological process	GO:0048856	2.19695	2924	230	12345	442	Mpcp2,Abd-B,baz,sqz,rictor,CG34401,Atg16,robo1,Syx1A,Adf1,wdb,Abl,Cip4,Tollo,larp,pnr,AP-1gamma,Cks30A,PI31,abd-A,Dgat2,pum,Sema1b,moody,Inx2,Cbl,Myo10A,Sema1a,SERCA,ds,SMC3,tara,ec,B-H1,rdx,sina,spen,CenB1A,dome,Fas1,shg,tsh,sens-2,orb2,ap,drl,cindr,N,eyg,lt,dock,Mob2,nmo,mld,mim,wbl,Pdk1,scyl,crol,Pex10,IA-2,E(spl)m5-HLH,Alh,Dp,CtBP,Diap1,yrt,fs(1)h,sens,Dg,wnd,Irk3,RhoL,SCAR,imd,Hr39,Rab1,Raf,…
1.763e-38	-86.93	generation of neurons	biological process	GO:0048699	3.74514	880	118	12345	442	robo1,flfl,CG34401,baz,sqz,rictor,Pvf3,Tollo,Cip4,Abl,tai,Adf1,Sox14,ft,ey,Dl,Sema1b,pum,abd-A,Ptp4E,ds,fz,Sema1a,Dronc,emc,mop,Cbl,spen,al,sina,B-H1,aop,sick,Egfr,SMC3,LanA,fz2,spi,shg,path,Fas1,ttk,chn,p130CAS,rg,comm2,N,betaTub60D,scrib,drl,beat-IIa,ap,edl,Bsg,dock,Mob2,nub,InR,Rab5,jar,Dad,boi,yrt,eff,arm,E(spl)m5-HLH,14-3-3epsilon,kay,SCAR,Gli,Actbeta,wnd,Eph,Dg,otk,sens,Arf79F,fs(1)h,eya,Lm…
7.869e-38	-85.44	neuron differentiation	biological process	GO:0030182	4.13047	710	105	12345	442	Rab5,boi,Dad,eff,yrt,arm,14-3-3epsilon,kay,SCAR,Actbeta,Gli,otk,Dg,wnd,Eph,fs(1)h,sens,Lmx1a,mam,unc-5,eya,hth,Raf,Nrk,Snoo,E(Pc),sli,sim,cora,f,ena,msi,wgn,lilli,Src42A,klar,ss,pdm3,chic,shot,fuss,S,ph-p,fend,grn,gukh,dlp,Psc,klu,jeb,kn,robo1,sqz,baz,rictor,Pvf3,Cip4,Tollo,Abl,tai,ey,Sox14,ft,Dl,Sema1b,pum,Ptp4E,fz,ds,Sema1a,Dronc,Cbl,emc,mop,sina,al,spen,B-H1,aop,sick,Egfr,SMC3,LanA,path,shg,fz…
8.271e-38	-85.39	neurogenesis	biological process	GO:0022008	3.63118	923	120	12345	442	msi,ena,wgn,sim,esg,sli,sd,cora,f,klar,ss,Src42A,lilli,chic,shot,Socs36E,pdm3,ed,Psc,gukh,dlp,jeb,kn,klu,fend,S,fuss,ph-p,grn,jar,Dad,boi,htl,Rab5,E(spl)m5-HLH,kay,14-3-3epsilon,yrt,eff,arm,wnd,Eph,otk,Dg,Arf79F,sens,fs(1)h,SCAR,Gli,Actbeta,E(Pc),Snoo,Nrk,eya,mam,Lmx1a,unc-5,h,Raf,hth,Rab1,Egfr,sick,LanA,SMC3,spen,al,sina,aop,B-H1,chn,p130CAS,rg,spi,fz2,path,shg,Fas1,ttk,ap,edl,Bsg,N,betaTub60D,c…
9.319e-38	-85.27	nervous system development	biological process	GO:0007399	3.32738	1108	132	12345	442	tai,ey,ft,Sox14,Pvf3,flfl,Dronc,emc,mop,fz,Ptp4E,siz,Dl,spdo,p130CAS,chn,rg,path,spi,fz2,ttk,Egfr,sick,LanA,cact,al,glec,aop,unc-119,InR,nub,edl,vn,Bsg,scrib,comm2,betaTub60D,beat-IIa,zfh2,14-3-3epsilon,kay,eff,arm,jar,htl,boi,Dad,Rab5,Nrk,E(Pc),Snoo,mam,hth,h,otk,Eph,Arf79F,Actbeta,Gli,Src42A,ss,ena,wgn,sli,f,C1GalTA,Psc,gukh,ed,kn,fuss,chic,Abl,Adf1,Cip4,Tollo,baz,rictor,sqz,CG34401,robo1,Cbl,d…
8.036e-37	-83.11	epithelium development	biological process	GO:0060429	3.42278	1020	125	12345	442	ey,ft,tai,Shrm,Abl,Cip4,Tollo,pnr,Cks30A,Mpcp2,Abd-B,tkv,baz,Atg16,robo1,Syx1A,Mef2,Cbl,emc,hyx,mop,Myo10A,H,cv-d,fz,SERCA,ds,frc,Ptp4E,CycG,abd-A,nuf,Inx2,Dl,dome,ttk,path,shg,tsh,spi,SMC3,tara,cact,Egfr,ec,aop,rdx,B-H1,sina,spen,al,eyg,InR,neo,Ptpmeg2,Drak,vn,bowl,ap,Fkbp14,zfh2,RhoGAP19D,drl,scrib,N,cindr,Ppcs,14-3-3epsilon,kay,Alh,Poxn,arm,CtBP,Dp,Diap1,yrt,boi,Dad,nmo,mim,jar,crol,Rab5,cic,h…
1.532e-36	-82.47	tube development	biological process	GO:0035295	3.96327	747	106	12345	442	Fkbp14,ap,vn,bowl,Drak,Ppcs,N,scrib,RhoGAP19D,drl,zfh2,eyg,InR,Egfr,SMC3,tara,al,spen,B-H1,dome,tsh,spi,shg,Scr,path,ttk,nuf,abd-A,Ptp4E,frc,Dl,Inx2,cv-d,H,hyx,emc,Cbl,ds,fz,baz,tkv,Abd-B,Mpcp2,Syx1A,robo1,Mef2,ft,ey,Cks30A,pnr,Cip4,chic,shot,Pvr,Socs36E,px,CG6191,corto,ed,dve,dlp,kn,S,fuss,step,esg,sim,sli,sd,f,cora,bab2,Sxl,dpy,ss,jumu,klar,Src42A,lilli,Dg,otk,Gli,Irk3,eya,rib,d,mam,disco-r,h,R…
1.59e-35	-80.13	imaginal disc development	biological process	GO:0007444	4.39505	591	93	12345	442	Dl,nuf,abd-A,frc,ds,fz,cv-d,H,emc,hyx,Cbl,Syx1A,tkv,Mpcp2,Abd-B,Cks30A,Cip4,ft,ey,N,Ppcs,scrib,RhoGAP19D,drl,zfh2,ap,Fkbp14,vn,Drak,bowl,InR,eyg,al,spen,B-H1,Egfr,tara,SMC3,spi,tsh,shg,path,dome,Irk3,Gli,otk,Dg,d,eya,mam,disco-r,hth,Raf,cic,Rab5,crol,jar,Dad,nmo,boi,Diap1,arm,CtBP,Poxn,Alh,14-3-3epsilon,kay,CG6191,px,corto,chic,shot,Pvr,Socs36E,fuss,S,ed,dve,dlp,kn,esg,sim,sd,f,cora,step,jumu,ss,…
1.777e-35	-80.02	tissue morphogenesis	biological process	GO:0048729	4.20683	644	97	12345	442	abd-A,frc,Ptp4E,Dl,Inx2,cv-d,H,Myo10A,hyx,emc,Cbl,ds,fz,baz,tkv,Shrm,Abl,ft,ey,Cks30A,pnr,Tollo,Cip4,ap,Fkbp14,Drak,bowl,vn,Ppcs,N,scrib,RhoGAP19D,zfh2,ec,Egfr,SMC3,al,spen,aop,rdx,B-H1,dome,spi,tsh,shg,path,ttk,otk,Dg,Gli,eya,rib,d,mam,disco-r,hth,Raf,jar,Dad,nmo,htl,cic,Rab5,crol,kay,yrt,Diap1,arm,Dp,Poxn,chic,shot,Pvr,Socs36E,CG6191,px,corto,ed,dve,dlp,jeb,kn,fuss,ph-p,S,step,ena,esg,sli,sd,co…
1.972e-35	-79.91	post-embryonic animal organ development	biological process	GO:0048569	4.87756	481	84	12345	442	ft,ey,Cip4,Cks30A,tkv,emc,hyx,Cbl,H,cv-d,ds,sns,fz,frc,Dl,chn,dome,tsh,spi,shg,path,SMC3,Egfr,B-H1,al,spen,ap,Fkbp14,vn,Drak,bowl,RhoGAP19D,zfh2,Ppcs,N,scrib,kay,Alh,arm,Poxn,Diap1,nmo,Dad,htl,jar,cic,Rab5,crol,crp,disco-r,hth,Raf,eya,d,mam,Kdm2,Dg,otk,Gli,dpy,bab2,jumu,klar,ss,Src42A,step,CG1129,sd,f,cora,esg,kn,dve,ed,dlp,S,fuss,Pvr,shot,Socs36E,chic,corto,CG6191,px
2.277e-35	-79.77	cellular developmental process	biological process	GO:0048869	2.59634	1818	169	12345	442	Pvf3,tai,Shrm,ey,Sox14,ft,flfl,Mef2,tkv,fz,sns,yuri,H,Dronc,emc,mop,Dl,lin-28,nuf,Ptp4E,Atg17,siz,path,spi,fz2,ttk,p130CAS,chn,rg,al,aop,sick,Egfr,LanA,cact,nub,InR,scrib,14-3-3zeta,Ppcs,betaTub60D,comm2,beat-IIa,vn,Ptpmeg2,edl,Pgk,Bsg,neo,eff,arm,kay,14-3-3epsilon,Rab5,kon,Tom,cic,jar,boi,htl,Dad,mam,h,hth,disco-r,Tet,Snoo,E(Pc),Nrk,Actbeta,Gli,Pat1,otk,Eph,Arf79F,Src42A,ss,sli,f,C1GalTA,ena,wgn…
5.213e-35	-78.94	cell differentiation	biological process	GO:0030154	2.61498	1773	166	12345	442	chic,lncRNA:Hsromega,fuss,Psc,gukh,ed,kn,sli,f,C1GalTA,ena,wgn,Src42A,ss,Actbeta,Gli,Pat1,otk,Eph,Arf79F,mam,h,hth,disco-r,Nrk,Snoo,E(Pc),Tet,kon,Rab5,Tom,cic,jar,htl,boi,Dad,eff,arm,kay,14-3-3epsilon,scrib,14-3-3zeta,comm2,betaTub60D,Ppcs,beat-IIa,edl,vn,Ptpmeg2,neo,Pgk,Bsg,nub,InR,al,aop,Egfr,sick,LanA,cact,path,spi,fz2,ttk,p130CAS,chn,rg,Dl,lin-28,nuf,Ptp4E,Atg17,siz,sns,fz,yuri,Dronc,H,emc,mo…
1.627e-33	-75.5	morphogenesis of an epithelium	biological process	GO:0002009	4.15596	625	93	12345	442	ena,step,esg,f,cora,sd,bab2,dpy,Src42A,ss,jumu,chic,Socs36E,shot,Pvr,CG6191,px,corto,dlp,ed,dve,kn,fuss,ph-p,S,jar,Dad,nmo,Rab5,crol,cic,kay,yrt,Diap1,Poxn,Dp,arm,otk,Dg,Gli,mam,eya,d,rib,hth,Raf,disco-r,Egfr,ec,SMC3,spen,al,B-H1,rdx,aop,dome,path,shg,spi,tsh,ttk,bowl,Drak,vn,ap,Fkbp14,scrib,Ppcs,N,zfh2,RhoGAP19D,baz,tkv,Abl,Shrm,ey,ft,pnr,Cks30A,Cip4,Tollo,frc,Ptp4E,Dl,Inx2,Myo10A,cv-d,H,Cbl,hyx…
4.471e-33	-74.49	imaginal disc morphogenesis	biological process	GO:0007560	5.05398	420	76	12345	442	hth,Raf,disco-r,mam,d,eya,otk,Dg,Gli,kay,Poxn,arm,Diap1,Dad,nmo,jar,Rab5,crol,cic,kn,dlp,ed,dve,fuss,S,Socs36E,Pvr,shot,chic,corto,CG6191,px,dpy,bab2,Src42A,jumu,ss,step,cora,f,sd,esg,Cbl,emc,hyx,H,cv-d,fz,ds,frc,Dl,ey,ft,Cip4,Cks30A,tkv,bowl,Drak,vn,Fkbp14,ap,zfh2,RhoGAP19D,scrib,Ppcs,N,dome,path,shg,spi,tsh,SMC3,Egfr,B-H1,spen,al
4.471e-33	-74.49	post-embryonic animal organ morphogenesis	biological process	GO:0048563	5.05398	420	76	12345	442	Dl,frc,fz,ds,Cbl,emc,hyx,H,cv-d,tkv,Cip4,Cks30A,ey,ft,zfh2,RhoGAP19D,scrib,N,Ppcs,Drak,vn,bowl,Fkbp14,ap,B-H1,al,spen,SMC3,Egfr,path,shg,tsh,spi,dome,Gli,otk,Dg,Raf,hth,disco-r,mam,eya,d,crol,Rab5,cic,nmo,Dad,jar,Poxn,arm,Diap1,kay,corto,px,CG6191,Socs36E,Pvr,shot,chic,fuss,S,kn,dlp,ed,dve,f,cora,sd,esg,step,Src42A,ss,jumu,dpy,bab2
4.527e-32	-72.17	instar larval or pupal morphogenesis	biological process	GO:0048707	4.69459	470	79	12345	442	kay,Diap1,arm,Poxn,jar,nmo,Dad,cic,crol,Rab5,eya,d,mam,disco-r,hth,Raf,Dg,otk,Gli,bab2,dpy,ss,jumu,Src42A,step,esg,sd,cora,f,dve,ed,dlp,kn,S,fuss,chic,shot,Pvr,Socs36E,CG6191,px,corto,ft,ey,Cks30A,Cip4,tkv,Atg16,cv-d,Dronc,H,emc,hyx,Cbl,ds,fz,Atg17,frc,Dl,dome,tsh,spi,path,shg,Egfr,SMC3,al,spen,B-H1,ap,Fkbp14,Drak,vn,bowl,N,Ppcs,scrib,RhoGAP19D,zfh2
5.567e-32	-71.97	positive regulation of cellular process	biological process	GO:0048522	2.7472	1464	144	12345	442	Egfr,Pez,aop,chn,spdo,spi,Scr,ttk,Fkbp14,edl,vn,bowl,Pgk,14-3-3zeta,zfh2,hppy,InR,nub,Dcr-2,tkv,Mef2,tai,ft,Sox14,ey,Pvf3,Cadps,lin-28,siz,ps,CycG,lili,Atg17,Dl,RhoGEF4,cv-d,Dronc,hyx,mop,fz,step,ena,sli,ss,CG8312,Src42A,chic,RhoU,lncRNA:Hsromega,tna,Cdk4,ed,kn,Pitslre,Orct2,jar,htl,kon,kay,14-3-3epsilon,arm,trbl,Arf79F,apolpp,Gli,Actbeta,Tet,mam,hth,ec,tara,spen,sina,B-H1,rdx,Su(z)2,dome,CG13204…
3.003e-31	-70.28	epithelial tube morphogenesis	biological process	GO:0060562	4.51392	495	80	12345	442	ap,Fkbp14,Drak,vn,bowl,RhoGAP19D,zfh2,N,Ppcs,scrib,dome,ttk,tsh,spi,path,shg,SMC3,Egfr,B-H1,spen,al,hyx,emc,Cbl,cv-d,H,ds,fz,frc,Ptp4E,Dl,ft,ey,Cip4,Cks30A,tkv,baz,kn,ed,dve,dlp,fuss,S,shot,Pvr,Socs36E,chic,corto,CG6191,px,dpy,bab2,ss,jumu,Src42A,step,sd,cora,f,esg,disco-r,hth,Raf,d,eya,rib,mam,Dg,otk,Gli,kay,arm,Poxn,Diap1,Dad,nmo,jar,cic,crol,Rab5
3.712e-31	-70.07	post-embryonic animal morphogenesis	biological process	GO:0009886	4.5588	484	79	12345	442	Dg,otk,Gli,mam,d,eya,Raf,hth,disco-r,jar,Dad,nmo,Rab5,crol,cic,kay,Diap1,Poxn,arm,chic,Socs36E,shot,Pvr,CG6191,px,corto,dlp,dve,ed,kn,fuss,S,step,esg,f,cora,sd,bab2,dpy,Src42A,jumu,ss,frc,Atg17,Dl,cv-d,H,Dronc,Cbl,hyx,emc,fz,ds,tkv,Atg16,ey,ft,Cks30A,Cip4,Drak,vn,bowl,ap,Fkbp14,scrib,N,Ppcs,zfh2,RhoGAP19D,Egfr,SMC3,spen,al,B-H1,dome,path,shg,tsh,spi
4.014e-31	-69.99	metamorphosis	biological process	GO:0007552	4.49575	497	80	12345	442	Atg17,frc,Dl,Dronc,H,cv-d,Cbl,emc,hyx,fz,ds,tkv,Atg16,ey,Sox14,ft,Cks30A,Cip4,vn,bowl,Drak,Fkbp14,ap,scrib,N,Ppcs,zfh2,RhoGAP19D,Egfr,SMC3,spen,al,B-H1,dome,shg,path,tsh,spi,Dg,otk,Gli,mam,d,eya,hth,Raf,disco-r,jar,Dad,nmo,crol,Rab5,cic,kay,Diap1,Poxn,arm,chic,Socs36E,shot,Pvr,CG6191,px,corto,dlp,dve,ed,kn,fuss,S,step,esg,cora,f,sd,bab2,dpy,Src42A,jumu,ss
4.555e-31	-69.86	tube morphogenesis	biological process	GO:0035239	4.32496	536	83	12345	442	Diap1,Poxn,arm,kay,Rab5,crol,cic,jar,nmo,Dad,mam,rib,eya,d,hth,h,Raf,disco-r,Gli,otk,Dg,Src42A,ss,jumu,klar,bab2,dpy,esg,cora,f,sd,step,fuss,S,dlp,ed,dve,kn,px,CG6191,corto,chic,Socs36E,Pvr,shot,Cks30A,Cip4,ey,ft,baz,tkv,fz,ds,cv-d,H,Cbl,emc,hyx,Dl,Inx2,Ptp4E,frc,shg,path,spi,tsh,ttk,dome,al,spen,B-H1,Egfr,SMC3,scrib,N,Ppcs,zfh2,RhoGAP19D,bowl,Drak,vn,ap,Fkbp14
5.68e-31	-69.64	positive regulation of biological process	biological process	GO:0048518	2.58547	1642	152	12345	442	lilli,Sxl,REPTOR,sim,esg,sd,S,rho-4,dlp,jeb,klu,Lk6,bol,shot,Pvr,Socs36E,Diap1,CtBP,Dp,Hr4,crol,Pdk1,nmo,mld,eya,Dyrk2,d,unc-5,Lmx1a,Raf,Rab1,CG12769,Hr39,SCAR,RhoL,imd,Tis11,wnd,lqf,hng3,sens,CG9784,fs(1)h,dmrt11E,tsh,shg,Jupiter,dome,Su(z)2,CG13204,spen,sina,rdx,B-H1,ec,tara,cindr,N,DPCoAC,ap,orb2,Cks30A,pnr,Cals,Abl,wdb,SNF4Agamma,Adf1,morgue,robo1,rictor,Ddr,Abd-B,ds,SERCA,Sema1a,Cbl,pum,Sema…
1.168e-30	-68.92	wing disc development	biological process	GO:0035220	4.94091	407	72	12345	442	jumu,Src42A,lilli,dpy,esg,sd,cora,f,step,fuss,S,ed,dve,dlp,kn,px,CG6191,corto,shot,Socs36E,arm,CtBP,Poxn,kay,14-3-3epsilon,cic,crol,Rab5,Dad,nmo,boi,d,mam,disco-r,Raf,hth,Irk3,Gli,Dg,spi,tsh,path,shg,dome,spen,Egfr,SMC3,tara,eyg,Ppcs,N,scrib,zfh2,ap,Fkbp14,bowl,Drak,vn,Cip4,ft,tkv,Mpcp2,ds,fz,cv-d,H,hyx,emc,Cbl,Dl,nuf,frc
2.313e-30	-68.24	post-embryonic development	biological process	GO:0009791	3.9154	642	90	12345	442	tkv,Atg16,ey,ft,Cks30A,Cip4,Atg17,frc,Dl,H,Dronc,cv-d,Cbl,hyx,emc,fz,sns,ds,Egfr,SMC3,spen,al,B-H1,chn,dome,path,shg,tsh,fz2,spi,vn,bowl,Drak,Fkbp14,ap,scrib,N,Ppcs,zfh2,RhoGAP19D,jar,htl,Dad,mld,nmo,crp,Rab5,crol,cic,Alh,kay,Diap1,Poxn,arm,Dg,otk,Kdm2,Gli,mam,eya,d,hth,Raf,disco-r,CG1129,step,esg,f,cora,sd,bab2,dpy,Src42A,ss,jumu,klar,chic,Socs36E,Pvr,shot,px,CG6191,corto,dlp,dve,ed,kn,S,fuss,hfw
2.707e-30	-68.08	appendage development	biological process	GO:0048736	5.18916	366	68	12345	442	Alh,Poxn,arm,Diap1,nmo,Dad,crol,cic,Raf,hth,disco-r,mam,d,Dg,Gli,dpy,Src42A,jumu,ss,step,f,cora,sd,kn,dlp,dve,ed,S,fuss,Socs36E,shot,corto,px,CG6191,ft,Cip4,tkv,Syx1A,Cbl,hyx,emc,H,cv-d,fz,ds,frc,Dl,shg,path,spi,tsh,SMC3,Egfr,al,spen,eyg,nub,vn,bowl,Drak,Fkbp14,ap,zfh2,drl,RhoGAP19D,scrib,Ppcs,N
9.613e-30	-66.81	imaginal disc-derived appendage development	biological process	GO:0048737	5.16934	362	67	12345	442	shot,Socs36E,px,CG6191,corto,dve,ed,dlp,kn,S,fuss,step,sd,f,cora,dpy,ss,jumu,Src42A,Dg,Gli,d,mam,disco-r,hth,Raf,nmo,Dad,cic,crol,Alh,Diap1,arm,Poxn,Fkbp14,ap,bowl,vn,Drak,N,Ppcs,scrib,RhoGAP19D,drl,zfh2,eyg,Egfr,SMC3,al,spen,spi,tsh,path,shg,frc,Dl,cv-d,H,emc,hyx,Cbl,ds,fz,tkv,Syx1A,ft,Cip4
1.266e-29	-66.54	sensory organ development	biological process	GO:0007423	4.3922	496	78	12345	442	frc,siz,nuf,Dl,Cbl,emc,hyx,Dronc,H,fz,sns,ds,tkv,ey,ft,Abl,pnr,AP-1gamma,edl,Fkbp14,scrib,Ppcs,cindr,N,eyg,Mob2,Egfr,ec,aop,B-H1,rdx,sina,al,spen,rg,spdo,dome,chn,ttk,shg,Scr,tsh,spi,sens,Arf79F,SCAR,Nrk,fl(2)d,hth,Raf,eya,d,boi,nmo,Tom,cic,kay,Poxn,CtBP,arm,eff,Diap1,yrt,shot,klu,jeb,dlp,ed,S,ena,msi,f,sd,lilli,Src42A,jumu,klar,ss
2.118e-29	-66.02	cell development	biological process	GO:0048468	2.68407	1436	138	12345	442	Abl,Tollo,Cip4,baz,rictor,sqz,robo1,Atg16,Cbl,ds,SERCA,Sema1a,Sema1b,pum,abd-A,Inx2,moody,dome,shg,Fas1,ec,spen,Mob2,dock,ap,orb2,cindr,N,drl,Pex10,yrt,Diap1,Dp,wbl,mim,eya,unc-5,Raf,wnd,Dg,sens,fs(1)h,RhoL,SCAR,Sxl,klar,lilli,msi,sim,sd,cora,dlp,jeb,klu,fend,S,ph-p,grn,Pen,Pvr,shot,Socs36E,bol,pdm3,tai,Sox14,ft,Pvf3,tkv,Mef2,Dronc,emc,mop,sns,fz,yuri,lin-28,Atg17,Ptp4E,Dl,chn,p130CAS,rg,fz2,spi,…
8.644e-29	-64.62	instar larval or pupal development	biological process	GO:0002165	4.02462	576	83	12345	442	bowl,Drak,vn,Fkbp14,ap,zfh2,RhoGAP19D,scrib,Ppcs,N,dome,shg,path,tsh,spi,fz2,SMC3,Egfr,B-H1,spen,al,Cbl,emc,hyx,Dronc,cv-d,H,fz,ds,frc,Atg17,Dl,ey,ft,Cip4,Cks30A,tkv,Atg16,kn,dlp,ed,dve,hfw,fuss,S,Socs36E,shot,Pvr,chic,corto,px,CG6191,dpy,bab2,Src42A,ss,jumu,step,cora,f,sd,esg,Raf,hth,disco-r,mam,eya,d,Dg,otk,Gli,kay,Alh,Poxn,arm,Diap1,Dad,mld,nmo,jar,crol,Rab5,cic
2.369e-28	-63.61	appendage morphogenesis	biological process	GO:0035107	5.07106	358	65	12345	442	dpy,ss,jumu,Src42A,step,sd,f,cora,kn,ed,dve,dlp,S,fuss,shot,Socs36E,corto,px,CG6191,arm,Poxn,Diap1,Dad,nmo,cic,crol,disco-r,Raf,hth,d,mam,Dg,Gli,spi,tsh,path,shg,SMC3,Egfr,al,spen,eyg,nub,Fkbp14,ap,vn,Drak,bowl,RhoGAP19D,zfh2,Ppcs,N,scrib,ft,Cip4,tkv,emc,hyx,Cbl,H,cv-d,ds,fz,frc,Dl
9.807e-28	-62.19	imaginal disc-derived appendage morphogenesis	biological process	GO:0035114	5.03524	355	64	12345	442	Dg,Gli,d,mam,disco-r,Raf,hth,Dad,nmo,cic,crol,Diap1,arm,Poxn,shot,Socs36E,CG6191,px,corto,ed,dve,dlp,kn,fuss,S,step,sd,cora,f,dpy,jumu,ss,Src42A,frc,Dl,cv-d,H,hyx,emc,Cbl,ds,fz,tkv,ft,Cip4,Fkbp14,ap,bowl,Drak,vn,N,Ppcs,scrib,RhoGAP19D,zfh2,eyg,Egfr,SMC3,spen,al,tsh,spi,shg,path
1.086e-27	-62.09	cellular component morphogenesis	biological process	GO:0032989	3.6849	667	88	12345	442	LanA,cact,Egfr,sick,spen,CenB1A,chn,ttk,Fas1,shg,path,fz2,neo,Bsg,ap,beat-IIa,drl,scrib,Ppcs,betaTub60D,N,comm2,nub,InR,Mob2,dock,tkv,sqz,rictor,baz,robo1,ft,Sox14,Shrm,tai,Abl,Ptp4E,Sema1b,pum,Dl,emc,Dronc,Sema1a,fz,ds,wgn,ena,sli,sim,Src42A,shot,RhoU,chic,pdm3,jeb,kn,Psc,dlp,gukh,ed,grn,S,ph-p,fend,htl,Dad,kon,Rab5,cic,kay,14-3-3epsilon,Dp,arm,fs(1)h,sens,otk,Dg,wnd,Eph,Actbeta,SCAR,Nrk,E(Pc),S…
1.386e-27	-61.84	regulation of developmental process	biological process	GO:0050793	3.46817	757	94	12345	442	Egfr,ec,LanA,cact,sina,aop,chn,shg,fz2,tsh,spi,ttk,vn,neo,scrib,N,Mob2,InR,nub,baz,rictor,Abd-B,tkv,morgue,CG34401,Atg16,Mef2,Syx1A,robo1,tai,Abl,ey,Adf1,Sox14,ft,Cip4,Cals,pum,Sema1b,Him,abd-A,Dl,Dronc,Cbl,emc,mop,fz,ds,Sema1a,ena,step,sli,esg,C1GalTA,sd,bab2,Src42A,klar,ss,chic,Socs36E,Pvr,shot,pxb,dlp,ed,klu,kn,fuss,Orct2,wbl,htl,nmo,Dad,Hr4,Pdk1,kay,E(spl)m5-HLH,eff,Diap1,Dp,otk,lqf,Arf79F,SC…
1.544e-27	-61.74	multicellular organismal process	biological process	GO:0032501	1.7874	3844	246	12345	442	Hr39,Rab1,Raf,unc-5,Lmx1a,Dyrk2,rib,d,eya,fs(1)h,sens,Dg,wnd,Irk3,imd,RhoL,SCAR,IA-2,Pex10,E(spl)m5-HLH,Alh,Dp,CtBP,Diap1,yrt,nmo,mld,wbl,mim,His3.3A,crol,Pdk1,scyl,subdued,His3.3B,klu,jeb,dlp,dve,hfw,grn,ph-p,S,fend,Socs36E,Pvr,shot,pxb,tipE,Pen,bol,pdm3,px,bab2,Sxl,lilli,jumu,klar,msi,CG1129,cora,sd,esg,sim,Cbl,Myo10A,lncRNA:CR44420,hang,Sema1a,SERCA,ds,PI31,abd-A,Sema1b,pum,moody,Inx2,Adf1,wdb…
1.773e-27	-61.6	cell morphogenesis	biological process	GO:0000902	4.0873	533	78	12345	442	arm,kay,14-3-3epsilon,Rab5,htl,Dad,h,unc-5,eya,Nrk,Snoo,E(Pc),Actbeta,SCAR,fs(1)h,sens,Dg,otk,Eph,wnd,Src42A,sli,sim,wgn,ena,grn,ph-p,fend,kn,jeb,Psc,gukh,dlp,pdm3,shot,RhoU,chic,Sox14,ft,Abl,tai,Shrm,robo1,tkv,sqz,rictor,baz,Sema1a,fz,ds,Dronc,Dl,Ptp4E,Sema1b,pum,Fas1,path,shg,fz2,CenB1A,chn,spen,LanA,sick,InR,nub,Mob2,dock,beat-IIa,drl,scrib,betaTub60D,N,Ppcs,comm2,Bsg,neo,ap
4.846e-27	-60.59	wing disc morphogenesis	biological process	GO:0007472	5.3502	308	59	12345	442	arm,Poxn,Cip4,ft,cic,crol,Dad,tkv,nmo,ds,d,mam,fz,disco-r,Raf,hth,H,cv-d,hyx,emc,Cbl,Dl,Gli,Dg,frc,tsh,spi,shg,path,jumu,Src42A,dome,dpy,spen,sd,f,cora,step,Egfr,SMC3,S,fuss,dve,ed,dlp,kn,N,CG6191,px,Ppcs,scrib,corto,zfh2,Fkbp14,ap,vn,Drak,shot,Socs36E
5.738e-27	-60.42	imaginal disc-derived wing morphogenesis	biological process	GO:0007476	5.43601	298	58	12345	442	dpy,Src42A,jumu,path,shg,tsh,spi,SMC3,Egfr,step,f,cora,sd,spen,kn,dlp,dve,ed,S,fuss,Socs36E,shot,vn,Drak,ap,Fkbp14,zfh2,corto,scrib,Ppcs,N,px,CG6191,ft,Cip4,Poxn,arm,nmo,tkv,Dad,crol,cic,Cbl,emc,hyx,cv-d,H,Raf,hth,disco-r,mam,fz,d,ds,frc,Dg,Dl,Gli
6.323e-27	-60.33	neuron development	biological process	GO:0048666	3.87383	584	81	12345	442	ena,wgn,sim,sli,klar,ss,lilli,Src42A,chic,shot,pdm3,dlp,gukh,Psc,kn,jeb,fend,ph-p,fuss,grn,Dad,Rab5,14-3-3epsilon,kay,yrt,eff,Eph,wnd,otk,Dg,sens,fs(1)h,SCAR,Gli,Actbeta,Snoo,E(Pc),Nrk,eya,unc-5,Raf,sick,LanA,spen,al,chn,p130CAS,rg,fz2,shg,path,Fas1,ttk,ap,edl,Bsg,N,comm2,betaTub60D,drl,beat-IIa,Mob2,dock,InR,nub,baz,sqz,rictor,robo1,tai,Abl,Sox14,Pvf3,Tollo,Sema1b,pum,Ptp4E,Dronc,mop,fz,Sema1a
8.532e-27	-60.03	post-embryonic appendage morphogenesis	biological process	GO:0035120	5.01928	345	62	12345	442	Fkbp14,ap,bowl,vn,Drak,shot,Socs36E,px,CG6191,Ppcs,N,scrib,corto,RhoGAP19D,zfh2,dve,ed,dlp,kn,S,fuss,step,Egfr,SMC3,al,spen,sd,cora,f,dpy,tsh,spi,shg,path,ss,jumu,Src42A,Dg,frc,Gli,Dl,H,cv-d,hyx,emc,Cbl,ds,d,fz,mam,disco-r,hth,Raf,nmo,Dad,tkv,cic,crol,ft,arm,Cip4,Poxn
9.849e-27	-59.88	regulation of nitrogen compound metabolic process	biological process	GO:0051171	2.32998	1870	156	12345	442	bol,Lk6,pdm3,Pvr,Socs36E,grn,ph-p,Spn42De,jeb,klu,dve,H2.0,sd,bin3,esg,REPTOR,sim,msi,CG34376,jumu,lilli,bab2,Sxl,imd,Tis11,sens,fs(1)h,wnd,hng3,Dg,HmgZ,Raf,rib,eya,Lmx1a,CG12769,Hr39,crol,Pdk1,Hr4,CtBP,Dp,Diap1,E(spl)m5-HLH,Alh,FBXO11,CG11360,N,pita,orb2,sens-2,ap,eyg,B-H1,rdx,Kdm4B,spen,sina,CG10348,312,tara,CG11617,tsh,otp,dmrt11E,Su(z)2,CG13204,CG10321,PI31,abd-A,pum,rgr,Cbl,Abd-B,rictor,Toll…
1.261e-26	-59.64	regulation of primary metabolic process	biological process	GO:0080090	2.3152	1894	157	12345	442	sim,esg,REPTOR,sd,bin3,msi,CG34376,jumu,lilli,bab2,Sxl,bol,pdm3,Lk6,Pvr,Socs36E,ph-p,grn,dve,H2.0,jeb,Spn42De,klu,Hr4,crol,Pdk1,Diap1,CtBP,Dp,Alh,E(spl)m5-HLH,Tis11,CG2765,wnd,hng3,Dg,sens,fs(1)h,eya,rib,Lmx1a,HmgZ,Raf,CG12769,Hr39,spen,Kdm4B,sina,B-H1,rdx,CG11617,CG10348,312,tara,dmrt11E,tsh,otp,Su(z)2,CG13204,CG10321,N,pita,FBXO11,CG11360,ap,orb2,sens-2,eyg,rictor,Abd-B,Cks30A,pnr,Tollo,wdb,SNF…
3.706e-26	-58.56	pattern specification process	biological process	GO:0007389	3.95331	544	77	12345	442	Pat1,Gli,sens,Kdm2,fs(1)h,Dg,hth,Raf,h,unc-5,Tom,cic,nmo,Dad,boi,wbl,arm,CtBP,Dp,E(spl)m5-HLH,14-3-3epsilon,corto,Cdk4,chic,S,fuss,kn,klu,ed,dve,dlp,cora,f,sli,step,ena,ss,lilli,Dl,abd-A,frc,pum,nuf,ds,fz,emc,Cbl,H,cv-d,robo1,tkv,Mpcp2,Abd-B,baz,pnr,ft,N,14-3-3zeta,scrib,ap,edl,vn,bowl,nub,rdx,B-H1,spen,cact,tara,ec,Egfr,spi,fz2,tsh,shg,Scr,dome
8.41e-26	-57.74	regulation of cellular metabolic process	biological process	GO:0031323	2.24901	1987	160	12345	442	h,hth,mam,fl(2)d,Snoo,Tet,Actbeta,Kdm2,trbl,arm,Poxn,14-3-3epsilon,kay,HLH3B,cic,crp,Dad,CG4896,CG1218,kek5,fuss,kn,Psc,corto,bru2,tna,lncRNA:Hsromega,Rm62,ss,CG8312,Src42A,Nmda1,dpy,MEP-1,lncRNA:bxd,step,CycB3,hyx,emc,cv-d,H,Dronc,Fem-1,Hel89B,ps,CycG,Atg17,lili,lin-28,Sox14,Tob,ey,tai,Mef2,tkv,Dcr-2,nub,InR,hppy,zfh2,14-3-3zeta,scrib,Elba2,Pgk,su(sable),bowl,edl,vn,ttk,spi,Scr,Prdm13,chn,aop,al…
5.029e-25	-55.95	regulation of macromolecule metabolic process	biological process	GO:0060255	2.21336	2019	160	12345	442	Dcr-2,tkv,Mef2,Tob,ey,Sox14,ft,tai,Atg17,lili,CycG,ps,lin-28,Hel89B,emc,hyx,cv-d,H,Fem-1,Dronc,CycB3,cact,Egfr,aop,al,Prdm13,chn,ttk,Scr,spi,su(sable),bowl,vn,edl,zfh2,scrib,Elba2,14-3-3zeta,hppy,nub,InR,Dad,CG4896,cic,crp,kay,14-3-3epsilon,HLH3B,Poxn,arm,Kdm2,trbl,Actbeta,Tet,Snoo,fl(2)d,h,hth,mam,step,MEP-1,lncRNA:bxd,dpy,mrt,CG8312,Src42A,ss,lncRNA:Hsromega,Rm62,bru2,corto,tna,kn,Psc,CG1218,ke…
1.65e-24	-54.76	regulation of metabolic process	biological process	GO:0019222	2.1415	2165	166	12345	442	aop,al,cact,CG34172,Egfr,ttk,spi,Scr,Prdm13,chn,zfh2,14-3-3zeta,Elba2,scrib,su(sable),Pgk,edl,bowl,vn,nub,InR,hppy,Mef2,Dcr-2,tkv,Sox14,ft,ey,Tob,tai,Hel89B,CycG,ps,Atg17,lili,lin-28,CycB3,hyx,emc,Dronc,Fem-1,H,cv-d,step,ss,CG8312,Nmda1,Src42A,dpy,MEP-1,lncRNA:bxd,mrt,corto,bru2,tna,Rm62,lncRNA:Hsromega,CG1218,kek5,fuss,kn,Psc,cic,crp,Dad,CG4896,arm,Poxn,kay,14-3-3epsilon,HLH3B,Actbeta,Kdm2,trbl,…
1.75e-24	-54.7	cell morphogenesis involved in differentiation	biological process	GO:0000904	4.11786	468	69	12345	442	chn,fz2,path,shg,Fas1,sick,LanA,spen,dock,nub,InR,ap,Bsg,neo,N,Ppcs,betaTub60D,comm2,drl,beat-IIa,Abl,tai,Sox14,ft,sqz,baz,rictor,robo1,Dronc,ds,fz,Sema1a,pum,Sema1b,Ptp4E,Dl,Src42A,ena,wgn,sim,sli,gukh,Psc,dlp,jeb,kn,fend,ph-p,grn,chic,shot,pdm3,14-3-3epsilon,kay,Dad,Rab5,Snoo,E(Pc),Nrk,eya,unc-5,Eph,wnd,otk,Dg,sens,fs(1)h,SCAR,Actbeta
1.843e-24	-54.65	locomotion	biological process	GO:0040011	3.49123	664	83	12345	442	Dad,nmo,htl,mim,jar,Rab5,14-3-3epsilon,kay,Diap1,sens,Eph,otk,Dg,SCAR,RhoL,E(Pc),Nrk,Raf,eya,rib,unc-5,wgn,ena,sim,esg,sli,klar,Src42A,shot,Pvr,RhoU,Socs36E,chic,Pen,pdm3,jeb,Psc,dlp,gukh,grn,fend,Cerk,tkv,Abd-B,sqz,baz,robo1,ey,Shrm,tai,Abl,Pvf3,abd-A,Rim2,Ptp4E,pum,Sema1b,Dl,Sema1a,yuri,fz,LanA,Egfr,aop,spen,dome,p130CAS,Fas1,fz2,shg,orb2,Bsg,ap,Ptpmeg2,drl,beat-IIa,betaTub60D,cindr,comm2,N,Ppc…
2.039e-24	-54.55	negative regulation of cellular process	biological process	GO:0048523	2.61775	1291	121	12345	442	Kdm4B,al,Pez,B-H1,aop,rdx,Egfr,312,cact,LanA,tsh,spi,ttk,Su(z)2,chn,spdo,Prdm13,N,scrib,Elba2,FBXO11,zfh2,bowl,edl,orb2,su(sable),Mob2,dock,eyg,nub,InR,chrb,hppy,CG42684,baz,Dcr-2,Abd-B,pnr,RapGAP1,Cip4,Abl,wdb,ft,Tob,Dl,Sema1b,pum,lin-28,abd-A,CycG,Ptp4E,ds,Sema1a,H,Dronc,emc,Cbl,LRR,esg,C1GalTA,sd,bin3,msi,ena,wgn,ss,klar,Src42A,CG8312,Sxl,MEP-1,lncRNA:bxd,bol,Lk6,corto,bru2,chic,shot,pxb,Pvr,S…
2.34e-24	-54.41	cell projection organization	biological process	GO:0030030	3.55152	637	81	12345	442	Nrk,E(Pc),Snoo,unc-5,eya,otk,Dg,wnd,Eph,fs(1)h,sens,SCAR,Actbeta,Gli,kay,14-3-3epsilon,mim,htl,Dad,Rab5,gukh,Psc,dlp,kn,jeb,fend,grn,chic,Pvr,shot,pdm3,Src42A,ena,wgn,sli,sim,cora,f,Myo10A,Dronc,LRR,fz,ds,Sema1a,yuri,Sema1b,pum,Ptp4E,Abl,tai,ft,Sox14,Cip4,sqz,rictor,robo1,unc-119,dock,InR,nub,vn,ap,Bsg,orb2,scrib,betaTub60D,N,comm2,beat-IIa,drl,p130CAS,chn,shg,path,fz2,Fas1,sick,Egfr,LanA,SMC3,sp…
2.764e-24	-54.25	compound eye development	biological process	GO:0048749	4.60465	370	61	12345	442	spi,tsh,shg,klar,ss,jumu,lilli,Src42A,ttk,dome,chn,rg,spen,sina,sd,B-H1,aop,rdx,ec,msi,Egfr,ena,Mob2,S,eyg,ed,dlp,jeb,klu,N,cindr,scrib,AP-1gamma,eff,arm,Abl,ft,kay,ey,nmo,tkv,boi,d,ds,eya,sns,fz,hth,Raf,Dronc,fl(2)d,Nrk,hyx,emc,Cbl,SCAR,Dl,Arf79F,siz,sens,frc
4.915e-24	-53.67	regionalization	biological process	GO:0003002	3.94239	503	71	12345	442	Pat1,Gli,sens,Kdm2,fs(1)h,Dg,h,hth,Raf,unc-5,cic,Tom,nmo,Dad,boi,wbl,CtBP,Dp,arm,E(spl)m5-HLH,14-3-3epsilon,corto,Cdk4,chic,S,fuss,kn,klu,dve,dlp,cora,f,sli,step,ena,ss,lilli,Dl,abd-A,frc,pum,nuf,ds,fz,emc,Cbl,cv-d,H,robo1,tkv,Mpcp2,Abd-B,baz,pnr,ft,N,scrib,ap,bowl,vn,rdx,B-H1,spen,cact,tara,Egfr,fz2,tsh,shg,Scr,dome
6.795e-24	-53.35	sensory system development	biological process	GO:0048880	4.38798	401	63	12345	442	Abl,ft,ey,kay,AP-1gamma,yrt,eff,arm,tkv,nmo,boi,cic,fl(2)d,Dronc,Nrk,emc,hyx,Cbl,ds,eya,d,sns,fz,hth,Raf,siz,sens,Arf79F,frc,SCAR,Dl,chn,dome,rg,tsh,spi,shg,klar,ss,jumu,ttk,lilli,Src42A,msi,ec,ena,Egfr,spen,sina,rdx,sd,aop,B-H1,ed,dlp,jeb,klu,Mob2,S,eyg,cindr,N,scrib
6.795e-24	-53.35	eye development	biological process	GO:0001654	4.38798	401	63	12345	442	scrib,N,cindr,eyg,S,Mob2,klu,jeb,dlp,ed,rdx,aop,B-H1,sd,sina,spen,Egfr,ena,msi,ec,lilli,Src42A,ttk,jumu,ss,klar,shg,tsh,spi,rg,chn,dome,Dl,SCAR,frc,siz,sens,Arf79F,hth,Raf,fz,sns,eya,d,ds,Cbl,emc,hyx,Nrk,Dronc,fl(2)d,cic,boi,nmo,tkv,arm,eff,AP-1gamma,yrt,kay,ey,ft,Abl
6.795e-24	-53.35	visual system development	biological process	GO:0150063	4.38798	401	63	12345	442	ey,kay,ft,Abl,arm,eff,AP-1gamma,yrt,boi,nmo,tkv,cic,Cbl,hyx,emc,Nrk,Dronc,fl(2)d,hth,Raf,sns,fz,eya,d,ds,frc,Arf79F,sens,siz,Dl,SCAR,rg,dome,chn,Src42A,lilli,ttk,klar,ss,jumu,shg,tsh,spi,Egfr,ena,msi,ec,aop,rdx,sd,B-H1,sina,spen,klu,jeb,dlp,ed,eyg,S,Mob2,scrib,cindr,N
1.486e-23	-52.56	embryo development	biological process	GO:0009790	3.68792	568	75	12345	442	robo1,tkv,Abd-B,baz,Pvf3,Cks30A,pnr,larp,Abl,Inx2,abd-A,frc,pum,Sema1b,CycB3,sns,fz,emc,Dronc,Myo10A,rdx,aop,Egfr,fz2,spi,tsh,shg,chn,dome,N,14-3-3zeta,scrib,edl,bowl,InR,chrb,cic,scyl,Rab5,Dad,htl,wbl,jar,arm,yrt,kay,Pat1,RhoL,fs(1)h,Dg,trbl,hth,Raf,h,rib,mam,cora,sli,step,ena,jumu,lilli,Src42A,Cdk4,Pvr,shot,chic,Orct2,S,ph-p,kn,jeb,ed,dlp,Psc
4.176e-23	-51.53	regulation of RNA metabolic process	biological process	GO:0051252	2.57277	1281	118	12345	442	hyx,emc,cv-d,H,lili,abd-A,ps,lin-28,rgr,pum,Hel89B,ey,Tob,Adf1,Sox14,tai,pnr,Abd-B,Dcr-2,tkv,rictor,Mef2,nub,eyg,sens-2,su(sable),edl,bowl,ap,zfh2,CG11360,FBXO11,Elba2,pita,scrib,14-3-3zeta,N,Prdm13,CG13204,CG10321,Su(z)2,chn,ttk,Scr,otp,dmrt11E,tsh,tara,cact,CG10348,CG11617,B-H1,aop,Kdm4B,al,spen,Hr39,CG12769,Tet,Snoo,fl(2)d,h,hth,HmgZ,Lmx1a,mam,rib,eya,fs(1)h,sens,Dg,hng3,Tis11,kay,14-3-3epsilo…
5.256e-23	-51.3	regulation of multicellular organismal development	biological process	GO:2000026	3.57352	594	76	12345	442	Cip4,Cals,Adf1,ft,Sox14,tai,Abl,Syx1A,robo1,Mef2,CG34401,morgue,tkv,Abd-B,rictor,baz,Sema1a,ds,fz,mop,emc,Cbl,Dronc,Dl,abd-A,Him,pum,Sema1b,ttk,tsh,spi,shg,chn,aop,sina,LanA,ec,Egfr,nub,InR,Mob2,N,scrib,neo,vn,Diap1,eff,E(spl)m5-HLH,kay,Hr4,Dad,nmo,hth,Raf,Rab1,h,d,Gli,Arf79F,otk,lqf,ss,klar,Src42A,sd,C1GalTA,sli,ena,kn,klu,ed,dlp,shot,Pvr,Socs36E,chic
5.866e-23	-51.19	regulation of signal transduction	biological process	GO:0009966	3.22412	745	86	12345	442	step,Src42A,Sxl,Lk6,Cdk4,lncRNA:Hsromega,Pvr,Socs36E,Pitslre,fuss,kek5,S,rho-4,ed,dlp,jeb,Hr4,Tom,scyl,Pdk1,crol,Dad,nmo,Diap1,eff,CtBP,14-3-3epsilon,Actbeta,wnd,otk,lqf,trbl,Ziz,cue,apolpp,eya,Dyrk2,d,CG5522,Raf,hth,Snoo,spen,Pez,aop,rdx,Egfr,cact,spi,RhoGEF3,spdo,N,14-3-3zeta,scrib,Fkbp14,vn,edl,dock,InR,chrb,hppy,CG42684,rictor,Dcr-2,tkv,RapGAP1,wdb,ft,ey,Dl,RhoGEF4,pum,lin-28,CycG,siz,Rgl,Ptp…
7.781e-23	-50.91	regulation of response to stimulus	biological process	GO:0048583	2.88628	958	99	12345	442	spdo,RhoGEF3,CG32795,spi,cact,Egfr,rdx,Pez,aop,spen,hppy,chrb,InR,nub,dock,edl,vn,Fkbp14,DPCoAC,scrib,14-3-3zeta,N,ey,ft,wdb,RapGAP1,pnr,Dcr-2,tkv,rictor,CG34401,CG42684,Cbl,LRR,hyx,mop,Dronc,cv-d,H,Sema1a,fz,ds,lili,Ptp4E,Rgl,CycG,siz,lin-28,Sema1b,pum,Dl,RhoGEF4,Sxl,Src42A,step,sli,jeb,dlp,ed,rho-4,fuss,kek5,S,Pitslre,Socs36E,Pvr,lncRNA:Hsromega,Rm62,chic,Cdk4,Lk6,14-3-3epsilon,CtBP,eff,Diap1,h…
1.142e-22	-50.52	cell morphogenesis involved in neuron differentiation	biological process	GO:0048667	4.16962	422	63	12345	442	Rab5,robo1,baz,sqz,rictor,Dad,tai,Abl,kay,14-3-3epsilon,Sox14,SCAR,Actbeta,Dg,otk,Eph,pum,Sema1b,wnd,Ptp4E,fs(1)h,sens,unc-5,fz,eya,Sema1a,Snoo,E(Pc),Nrk,Dronc,sli,sim,spen,ena,sick,LanA,wgn,shg,path,fz2,Src42A,Fas1,chn,betaTub60D,comm2,N,beat-IIa,pdm3,drl,chic,ap,Bsg,shot,dock,fend,nub,InR,grn,gukh,Psc,dlp,kn,jeb
1.748e-22	-50.1	cellular component organization	biological process	GO:0016043	1.89489	2830	192	12345	442	ttk,RhoGEF3,path,fz2,rg,Spc105R,p130CAS,chn,aop,LanA,cact,Egfr,sick,CG34172,Wdr62,InR,nub,unc-119,hppy,beat-IIa,scrib,Elba2,14-3-3zeta,comm2,betaTub60D,Magi,Ppcs,Bsg,neo,vn,Pvf3,Tob,ft,Sox14,Shrm,tai,tkv,Dcr-2,ReepA,yuri,sns,fz,Drep4,emc,hyx,mop,Dronc,Pex5,Dl,Hel89B,Atg17,Ptp4E,Rim2,siz,CycG,nuf,CG6891,Src42A,Pex14,bou,f,C1GalTA,sli,wgn,ena,kn,Psc,gukh,ed,Cdk4,bru2,corto,tna,RhoU,lncRNA:Hsromega,…
2.127e-22	-49.9	regulation of cell communication	biological process	GO:0010646	3.00532	855	92	12345	442	rictor,Dcr-2,tkv,CG42684,wdb,ft,ey,RapGAP1,Cals,pum,lin-28,Rgl,CycG,siz,lili,Ptp4E,Dl,RhoGEF4,Dronc,cv-d,H,hyx,mop,LRR,Cbl,ds,Egfr,cact,spen,Pez,rdx,aop,spdo,spi,RhoGEF3,Fkbp14,vn,edl,Ir21a,14-3-3zeta,N,scrib,chrb,hppy,dock,InR,nmo,Dad,Hr4,Tom,crol,Pdk1,scyl,14-3-3epsilon,Diap1,eff,CtBP,wnd,lqf,trbl,Dg,otk,cue,Ziz,apolpp,Gli,Actbeta,Snoo,eya,Dyrk2,d,hth,Rab1,Raf,CG5522,step,wgn,Sxl,Src42A,lncRNA:…
2.127e-22	-49.9	regulation of signaling	biological process	GO:0023051	3.00532	855	92	12345	442	Gli,Actbeta,wnd,lqf,otk,trbl,Dg,Ziz,cue,apolpp,Dyrk2,d,eya,hth,CG5522,Rab1,Raf,Snoo,Hr4,Tom,scyl,crol,Pdk1,Dad,nmo,Diap1,eff,CtBP,14-3-3epsilon,Lk6,Cdk4,Pvr,lncRNA:Hsromega,Socs36E,Pitslre,S,fuss,kek5,rho-4,ed,dlp,jeb,step,wgn,Src42A,Sxl,RhoGEF4,Dl,pum,lin-28,siz,CycG,Rgl,lili,Ptp4E,ds,Dronc,cv-d,H,mop,hyx,LRR,Cbl,CG42684,rictor,tkv,Dcr-2,RapGAP1,Cals,wdb,ft,ey,14-3-3zeta,N,scrib,Fkbp14,edl,vn,Ir…
2.469e-22	-49.75	cell projection morphogenesis	biological process	GO:0048858	4.11117	428	63	12345	442	chn,Fas1,Src42A,fz2,path,shg,wgn,LanA,ena,sick,spen,sim,sli,kn,jeb,gukh,Psc,dlp,grn,nub,InR,dock,fend,shot,Bsg,ap,chic,drl,pdm3,beat-IIa,N,betaTub60D,comm2,Sox14,kay,14-3-3epsilon,Abl,tai,Dad,htl,rictor,sqz,robo1,Rab5,Dronc,Snoo,E(Pc),Nrk,Sema1a,eya,unc-5,fz,sens,fs(1)h,Ptp4E,Sema1b,Eph,wnd,pum,otk,Dg,Actbeta,SCAR
3.134e-22	-49.51	plasma membrane bounded cell projection organization	biological process	GO:0120036	3.43546	626	77	12345	442	Bsg,orb2,ap,beat-IIa,drl,scrib,comm2,N,betaTub60D,unc-119,nub,InR,dock,SMC3,LanA,sick,spen,p130CAS,chn,Fas1,path,shg,fz2,Ptp4E,pum,Sema1b,LRR,Myo10A,Dronc,yuri,Sema1a,fz,ds,rictor,sqz,robo1,ft,Sox14,Abl,tai,Cip4,shot,chic,pdm3,kn,jeb,dlp,gukh,Psc,grn,fend,wgn,ena,f,cora,sli,sim,Src42A,fs(1)h,sens,Dg,otk,wnd,Eph,Actbeta,Gli,SCAR,Snoo,Nrk,E(Pc),unc-5,eya,Dad,mim,Rab5,kay,14-3-3epsilon
3.623e-22	-49.37	regulation of multicellular organismal process	biological process	GO:0051239	3.11127	781	87	12345	442	chn,shg,spi,tsh,fz2,ttk,Egfr,ec,LanA,cact,sina,aop,Mob2,InR,nub,vn,neo,scrib,N,tai,Abl,ey,ft,Sox14,Adf1,Cip4,Cals,rictor,baz,Abd-B,tkv,morgue,CG34401,robo1,Mef2,Syx1A,Dronc,Cbl,emc,mop,fz,ds,Sema1a,pum,Sema1b,Him,abd-A,Dl,Src42A,ss,klar,ena,step,sli,sd,C1GalTA,dlp,ed,klu,kn,Orct2,chic,Socs36E,pxb,shot,Pvr,kay,E(spl)m5-HLH,eff,Diap1,Dp,wbl,nmo,mld,Dad,Hr4,Pdk1,d,Raf,hth,h,Rab1,otk,lqf,cue,Arf79F,G…
3.926e-22	-49.29	regulation of nucleobase-containing compound metabolic process	biological process	GO:0019219	2.50625	1315	118	12345	442	FBXO11,zfh2,CG11360,N,14-3-3zeta,pita,Elba2,scrib,su(sable),sens-2,ap,edl,bowl,nub,eyg,B-H1,aop,al,spen,Kdm4B,CG10348,cact,tara,CG11617,ttk,tsh,otp,dmrt11E,Scr,Prdm13,Su(z)2,chn,CG10321,CG13204,Hel89B,abd-A,ps,lili,pum,rgr,lin-28,hyx,emc,cv-d,H,Mef2,tkv,Dcr-2,Abd-B,rictor,pnr,Adf1,Sox14,Tob,ey,tai,pdm3,corto,bol,bru2,tna,Rm62,grn,ph-p,fuss,kek5,kn,klu,H2.0,dve,Psc,sd,bin3,REPTOR,sim,esg,CG34376,s…
6.059e-22	-48.86	movement of cell or subcellular component	biological process	GO:0006928	3.2019	724	83	12345	442	Sema1a,fz,Dl,Ptp4E,abd-A,pum,Sema1b,Pvf3,ey,Abl,tai,Shrm,robo1,Abd-B,tkv,sqz,baz,InR,dock,beat-IIa,drl,Ppcs,N,cindr,betaTub60D,comm2,Bsg,neo,orb2,Ptpmeg2,ap,Fas1,shg,fz2,p130CAS,dome,aop,spen,LanA,Egfr,Raf,Rab1,unc-5,rib,eya,Nrk,E(Pc),Pat1,SCAR,RhoL,sens,Dg,otk,Eph,Diap1,14-3-3epsilon,kay,Rab5,htl,Dad,jar,mim,grn,Cerk,fend,jeb,dlp,Psc,gukh,pdm3,Socs36E,RhoU,Pvr,shot,chic,Src42A,klar,sli,sim,esg,w…
6.373e-22	-48.8	eye morphogenesis	biological process	GO:0048592	4.77511	310	53	12345	442	sina,sd,aop,rdx,B-H1,ec,msi,Egfr,spi,shg,klar,ss,ttk,lilli,chn,dome,rg,N,cindr,scrib,Mob2,S,eyg,ed,jeb,klu,cic,nmo,tkv,boi,yrt,eff,arm,ft,ey,kay,SCAR,Dl,Arf79F,sens,siz,frc,eya,ds,d,sns,fz,hth,Raf,Nrk,hyx,emc,Cbl
6.373e-22	-48.8	sensory organ morphogenesis	biological process	GO:0090596	4.77511	310	53	12345	442	ft,kay,ey,yrt,eff,arm,nmo,tkv,boi,cic,Nrk,emc,hyx,Cbl,ds,eya,d,fz,sns,Raf,hth,sens,Arf79F,siz,frc,SCAR,Dl,dome,chn,rg,spi,shg,ss,klar,ttk,lilli,ec,msi,Egfr,sina,aop,sd,B-H1,rdx,ed,jeb,klu,Mob2,S,eyg,cindr,N,scrib
7.644e-22	-48.62	cell part morphogenesis	biological process	GO:0032990	4.0265	437	63	12345	442	beat-IIa,pdm3,drl,comm2,N,betaTub60D,Bsg,shot,chic,ap,nub,InR,grn,fend,dock,kn,jeb,Psc,gukh,dlp,sli,sim,spen,LanA,wgn,ena,sick,Src42A,Fas1,shg,path,fz2,chn,Actbeta,SCAR,Ptp4E,fs(1)h,sens,otk,Dg,wnd,Eph,Sema1b,pum,Sema1a,fz,unc-5,eya,Snoo,E(Pc),Nrk,Dronc,Rab5,robo1,htl,Dad,rictor,sqz,14-3-3epsilon,kay,Sox14,tai,Abl
8.909e-22	-48.47	neuron projection morphogenesis	biological process	GO:0048812	4.07447	425	62	12345	442	unc-5,fz,eya,Sema1a,E(Pc),Nrk,Snoo,Dronc,SCAR,Actbeta,otk,Dg,Eph,pum,wnd,Sema1b,Ptp4E,fs(1)h,sens,tai,Abl,14-3-3epsilon,kay,Sox14,Rab5,robo1,sqz,rictor,Dad,dock,fend,InR,nub,grn,Psc,gukh,dlp,jeb,kn,comm2,betaTub60D,N,beat-IIa,drl,pdm3,ap,chic,Bsg,shot,shg,path,fz2,Src42A,Fas1,chn,sli,spen,sim,ena,sick,wgn,LanA
1.01e-21	-48.34	plasma membrane bounded cell projection morphogenesis	biological process	GO:0120039	4.06491	426	62	12345	442	beat-IIa,pdm3,drl,N,betaTub60D,comm2,Bsg,shot,ap,chic,nub,InR,grn,fend,dock,kn,jeb,dlp,Psc,gukh,sli,spen,sim,wgn,LanA,sick,ena,Src42A,Fas1,path,shg,fz2,chn,Actbeta,SCAR,Ptp4E,fs(1)h,sens,otk,Dg,wnd,Eph,Sema1b,pum,Sema1a,fz,unc-5,eya,Snoo,E(Pc),Nrk,Dronc,Rab5,robo1,Dad,sqz,rictor,14-3-3epsilon,kay,Sox14,Abl,tai
1.088e-21	-48.27	compound eye morphogenesis	biological process	GO:0001745	4.9118	290	51	12345	442	scrib,cindr,N,eyg,S,Mob2,klu,jeb,ed,B-H1,rdx,aop,sd,sina,Egfr,msi,ec,lilli,ttk,ss,klar,shg,spi,rg,dome,chn,Dl,SCAR,frc,Arf79F,sens,siz,Raf,hth,fz,sns,eya,ds,d,Cbl,emc,hyx,Nrk,boi,tkv,nmo,arm,eff,ey,kay,ft
1.186e-21	-48.18	negative regulation of biological process	biological process	GO:0048519	2.36158	1502	127	12345	442	Su(z)2,chn,spdo,Prdm13,spi,tsh,ttk,Egfr,312,cact,LanA,al,Kdm4B,rdx,aop,Pez,B-H1,hppy,chrb,Mob2,dock,InR,nub,eyg,bowl,edl,orb2,su(sable),14-3-3zeta,N,Elba2,scrib,FBXO11,zfh2,wdb,Abl,ft,Tob,pnr,RapGAP1,Cip4,baz,tkv,Dcr-2,Abd-B,CG42684,Dronc,H,emc,Cbl,LRR,ds,Sema1a,Sema1b,pum,lin-28,CycG,abd-A,Him,Ptp4E,Dl,mrt,Sxl,lncRNA:bxd,MEP-1,ss,klar,CG8312,Src42A,msi,ena,wgn,esg,sd,C1GalTA,bin3,ed,dve,Psc,Spn4…
1.297e-21	-48.09	regulation of cell differentiation	biological process	GO:0045595	4.04591	428	62	12345	442	Snoo,Dronc,Cbl,mop,emc,fz,eya,hth,h,Rab1,Raf,Sema1a,lqf,Sema1b,Arf79F,Dl,Gli,tai,Abl,kay,Adf1,E(spl)m5-HLH,Sox14,eff,Diap1,Dp,rictor,Abd-B,tkv,morgue,CG34401,Atg16,robo1,Syx1A,ed,klu,kn,fuss,InR,nub,vn,chic,Socs36E,shot,Pvr,N,chn,bab2,shg,spi,ttk,Src42A,klar,ss,Egfr,ec,cact,sina,esg,sd,aop,C1GalTA
1.736e-21	-47.8	regulation of gene expression	biological process	GO:0010468	2.32899	1547	129	12345	442	h,hth,mam,fl(2)d,Tet,Snoo,cic,crp,Dad,CG4896,arm,Poxn,14-3-3epsilon,kay,HLH3B,corto,bru2,tna,Rm62,fuss,kek5,kn,Psc,ss,CG8312,dpy,MEP-1,lncRNA:bxd,mrt,Hel89B,ps,lili,lin-28,hyx,emc,cv-d,H,Mef2,tkv,Dcr-2,ft,Sox14,Tob,ey,tai,zfh2,14-3-3zeta,Elba2,scrib,su(sable),bowl,edl,nub,aop,al,cact,Egfr,ttk,spi,Scr,Prdm13,chn,Tis11,sens,fs(1)h,hng3,Dg,HmgZ,eya,rib,Lmx1a,CG12769,Hr39,crol,Hr4,nmo,CtBP,Dp,vig,Dia…
1.977e-21	-47.67	regulation of RNA biosynthetic process	biological process	GO:2001141	2.60486	1158	108	12345	442	lili,abd-A,rgr,pum,Hel89B,emc,hyx,cv-d,H,Abd-B,tkv,Dcr-2,rictor,Mef2,ey,Tob,Sox14,Adf1,tai,pnr,su(sable),sens-2,bowl,edl,ap,zfh2,FBXO11,scrib,pita,Elba2,N,14-3-3zeta,eyg,nub,tara,CG10348,cact,CG11617,B-H1,aop,Kdm4B,al,spen,Prdm13,CG10321,CG13204,chn,Su(z)2,ttk,Scr,dmrt11E,tsh,otp,fs(1)h,sens,hng3,Hr39,CG12769,Tet,Snoo,fl(2)d,hth,h,HmgZ,Lmx1a,mam,rib,eya,Dad,crol,cic,crp,Hr4,kay,14-3-3epsilon,E(sp…
1.977e-21	-47.67	regulation of nucleic acid-templated transcription	biological process	GO:1903506	2.60486	1158	108	12345	442	CtBP,Dp,arm,Poxn,Alh,HLH3B,E(spl)m5-HLH,14-3-3epsilon,kay,crp,Hr4,cic,crol,Dad,eya,rib,mam,Lmx1a,HmgZ,h,hth,fl(2)d,Tet,Snoo,CG12769,Hr39,hng3,sens,fs(1)h,jumu,ss,CG8312,lilli,bab2,dpy,MEP-1,lncRNA:bxd,sim,REPTOR,esg,sd,bin3,CG34376,ph-p,kek5,fuss,grn,H2.0,dve,Psc,kn,klu,tna,pdm3,corto,pnr,tai,Sox14,Adf1,ey,Tob,Mef2,rictor,Dcr-2,tkv,Abd-B,H,cv-d,emc,hyx,Hel89B,pum,rgr,abd-A,lili,otp,dmrt11E,tsh,Sc…
2.569e-21	-47.41	regulation of transcription, DNA-templated	biological process	GO:0006355	2.61232	1144	107	12345	442	hng3,fs(1)h,sens,mam,Lmx1a,rib,eya,h,hth,HmgZ,Snoo,Tet,fl(2)d,Hr39,CG12769,crp,Hr4,crol,cic,Dad,Poxn,Dp,CtBP,arm,HLH3B,Alh,14-3-3epsilon,kay,E(spl)m5-HLH,tna,corto,pdm3,fuss,ph-p,kek5,grn,Psc,H2.0,dve,klu,kn,REPTOR,esg,sim,bin3,sd,CG34376,lilli,CG8312,ss,jumu,bab2,lncRNA:bxd,MEP-1,dpy,Hel89B,rgr,pum,lili,abd-A,cv-d,H,hyx,emc,Mef2,rictor,Abd-B,Dcr-2,tkv,pnr,tai,ey,Sox14,Adf1,scrib,pita,Elba2,14-3-…
2.586e-21	-47.4	neuron projection development	biological process	GO:0031175	3.93642	447	63	12345	442	p130CAS,chn,shg,path,fz2,Src42A,Fas1,sick,ena,wgn,LanA,sli,spen,sim,dlp,Psc,gukh,jeb,kn,dock,fend,InR,nub,grn,chic,ap,Bsg,shot,comm2,betaTub60D,N,beat-IIa,pdm3,drl,Abl,tai,14-3-3epsilon,kay,Sox14,rictor,sqz,Dad,Rab5,robo1,Nrk,E(Pc),Snoo,Dronc,unc-5,fz,eya,Sema1a,Dg,otk,wnd,pum,Eph,Sema1b,fs(1)h,Ptp4E,sens,SCAR,Actbeta
4.964e-21	-46.75	regulation of biosynthetic process	biological process	GO:0009889	2.41896	1374	119	12345	442	nub,eyg,FBXO11,zfh2,N,14-3-3zeta,pita,scrib,Elba2,orb2,su(sable),sens-2,ap,edl,bowl,ttk,tsh,otp,dmrt11E,Scr,Prdm13,chn,Su(z)2,CG10321,CG13204,aop,B-H1,al,spen,Kdm4B,CG10348,312,cact,tara,CG11617,hyx,emc,Cbl,H,cv-d,Hel89B,abd-A,lili,pum,rgr,Tollo,pnr,Sox14,Adf1,ey,Tob,tai,Mef2,tkv,Dcr-2,Abd-B,rictor,grn,fuss,ph-p,kek5,kn,klu,dve,H2.0,Psc,pdm3,corto,bol,bru2,tna,jumu,ss,CG8312,lilli,dpy,MEP-1,lncRN…
7.99e-21	-46.28	regulation of cellular macromolecule biosynthetic process	biological process	GO:2000112	2.45749	1307	115	12345	442	hyx,emc,H,cv-d,Hel89B,abd-A,lili,pum,rgr,Tollo,pnr,Sox14,Adf1,ey,tai,Mef2,tkv,Dcr-2,Abd-B,rictor,nub,eyg,FBXO11,zfh2,N,14-3-3zeta,Elba2,pita,scrib,orb2,su(sable),sens-2,ap,edl,bowl,ttk,tsh,dmrt11E,otp,Scr,Prdm13,chn,Su(z)2,CG13204,CG10321,B-H1,aop,al,Kdm4B,spen,CG10348,cact,312,tara,CG11617,HmgZ,h,hth,eya,rib,mam,Lmx1a,Hr39,CG12769,fl(2)d,Tet,Snoo,Tis11,sens,fs(1)h,hng3,arm,Dp,CtBP,Poxn,E(spl)m5-…
8.19e-21	-46.25	regulation of macromolecule biosynthetic process	biological process	GO:0010556	2.44334	1326	116	12345	442	Hel89B,lili,abd-A,rgr,pum,hyx,emc,cv-d,H,Mef2,Abd-B,tkv,Dcr-2,rictor,Tollo,pnr,ey,Tob,Sox14,Adf1,tai,zfh2,FBXO11,Elba2,scrib,pita,N,14-3-3zeta,su(sable),sens-2,orb2,bowl,edl,ap,nub,eyg,B-H1,aop,al,Kdm4B,spen,tara,CG10348,cact,312,CG11617,ttk,Scr,dmrt11E,tsh,otp,Prdm13,CG13204,CG10321,chn,Su(z)2,Tis11,fs(1)h,sens,hng3,h,hth,HmgZ,mam,Lmx1a,rib,eya,CG12769,Hr39,Snoo,Tet,fl(2)d,crol,cic,Hr4,crp,Dad,P…
1.297e-20	-45.79	regulation of cellular biosynthetic process	biological process	GO:0031326	2.40388	1371	118	12345	442	msi,CG34376,esg,sim,REPTOR,sd,bin3,bab2,Sxl,dpy,MEP-1,lncRNA:bxd,jumu,ss,CG8312,lilli,tna,corto,bol,pdm3,bru2,H2.0,dve,Psc,kn,klu,ph-p,fuss,kek5,grn,Dad,Hr4,crp,cic,crol,Alh,HLH3B,E(spl)m5-HLH,14-3-3epsilon,kay,CtBP,Dp,arm,Poxn,hng3,sens,fs(1)h,imd,Tis11,fl(2)d,Tet,Snoo,Hr39,CG12769,rib,eya,mam,Lmx1a,HmgZ,hth,h,CG11617,312,CG10348,cact,tara,al,Kdm4B,spen,B-H1,aop,Su(z)2,chn,CG10321,CG13204,Prdm13…
2.988e-20	-44.96	cellular component organization or biogenesis	biological process	GO:0071840	1.81192	2975	193	12345	442	ds,Sema1a,Myo10A,LRR,moody,Dgat2,pum,Sema1b,PI31,Cks30A,AP-1gamma,larp,Cip4,Abl,wdb,Adf1,Syx1A,Nlp,robo1,Atg16,baz,sqz,rictor,Mob2,dock,lt,CG14562,cindr,N,CG3149,drl,FBXO11,ap,orb2,shg,Fas1,Jupiter,CG11030,Su(z)2,CenB1A,spen,Kdm4B,B-H1,SMC3,tara,rib,eya,unc-5,HmgZ,Rab1,Raf,Hr39,SCAR,wnd,CG33474,Dg,sens,fs(1)h,Diap1,yrt,CtBP,Dp,vig,CG17683,Ppn,Pex10,His3.3B,crol,Pdk1,SmD1,mim,His3.3A,fend,ph-p,S,g…
1.408e-19	-43.41	embryonic morphogenesis	biological process	GO:0048598	5.00735	251	45	12345	442	Inx2,trbl,pum,abd-A,mam,rib,Raf,Myo10A,Dronc,emc,Rab5,scyl,jar,baz,htl,Dad,tkv,pnr,yrt,arm,Abl,kay,scrib,N,bowl,chic,Pvr,shot,S,Orct2,InR,ed,chrb,jeb,sli,cora,aop,ena,Egfr,step,shg,tsh,spi,Src42A,jumu
1.647e-19	-43.25	cell migration	biological process	GO:0016477	4.6712	287	48	12345	442	htl,Abd-B,tkv,Dad,mim,jar,baz,Rab5,ey,14-3-3epsilon,kay,Abl,tai,Shrm,Pvf3,Diap1,abd-A,pum,Sema1b,Dl,SCAR,RhoL,Raf,Sema1a,unc-5,fz,eya,rib,ena,Egfr,aop,sli,esg,p130CAS,dome,Src42A,shg,fz2,Socs36E,Pvr,RhoU,Ptpmeg2,cindr,N,Ppcs,jeb,dlp,Cerk
4.706e-18	-39.9	axon development	biological process	GO:0061564	4.15623	336	50	12345	442	14-3-3epsilon,kay,Abl,tai,Dad,robo1,Rab5,Nrk,Sema1a,eya,fz,unc-5,sens,Ptp4E,wnd,Eph,Sema1b,Dg,otk,SCAR,p130CAS,Fas1,Src42A,fz2,shg,wgn,LanA,sick,ena,spen,sim,sli,jeb,gukh,dlp,Psc,grn,InR,dock,fend,shot,Bsg,chic,ap,pdm3,drl,beat-IIa,betaTub60D,N,comm2
6.809e-18	-39.53	axonogenesis	biological process	GO:0007409	4.19805	326	49	12345	442	fz2,shg,Fas1,Src42A,ena,sick,wgn,LanA,spen,sim,sli,Psc,gukh,dlp,jeb,fend,dock,grn,InR,ap,chic,shot,Bsg,betaTub60D,comm2,N,drl,pdm3,beat-IIa,Abl,tai,kay,14-3-3epsilon,Dad,robo1,Rab5,Nrk,eya,fz,unc-5,Sema1a,wnd,Sema1b,Eph,otk,Dg,sens,Ptp4E,SCAR
9.183e-18	-39.23	anatomical structure formation involved in morphogenesis	biological process	GO:0048646	3.2829	553	65	12345	442	spi,shg,Scr,ttk,B-H1,Egfr,cact,dock,InR,N,14-3-3zeta,Ppcs,orb2,Bsg,Pgk,Cip4,Abl,ft,robo1,Mef2,Syx1A,baz,tkv,ds,sns,fz,yuri,H,Dronc,emc,Dl,Inx2,nuf,abd-A,siz,ss,klar,sli,ena,ph-p,S,ed,jeb,klu,Pen,shot,Dp,arm,CtBP,14-3-3epsilon,cic,Tom,Rab5,kon,jar,htl,eya,unc-5,mam,Raf,hth,SCAR,Dg,trbl,sens
1.191e-17	-38.97	neuron projection guidance	biological process	GO:0097485	4.48873	280	45	12345	442	SCAR,otk,Dg,Sema1b,Eph,Ptp4E,sens,unc-5,eya,Sema1a,Nrk,E(Pc),robo1,sqz,Dad,Abl,14-3-3epsilon,betaTub60D,N,comm2,beat-IIa,pdm3,drl,ap,chic,Bsg,shot,dock,fend,InR,grn,dlp,Psc,gukh,jeb,sli,sim,spen,ena,LanA,wgn,shg,fz2,Src42A,Fas1
1.294e-17	-38.89	regulation of cell development	biological process	GO:0060284	4.05957	344	50	12345	442	klar,ss,ttk,Src42A,spi,shg,ec,Egfr,aop,sd,sina,kn,klu,ed,nub,InR,Pvr,shot,Socs36E,chic,vn,N,E(spl)m5-HLH,Sox14,Adf1,kay,tai,Abl,Dp,Diap1,eff,rictor,Syx1A,robo1,CG34401,morgue,mop,emc,Cbl,Dronc,Sema1a,h,Raf,Rab1,hth,fz,Arf79F,Sema1b,Gli,Dl
4.809e-17	-37.57	positive regulation of response to stimulus	biological process	GO:0048584	3.42591	481	59	12345	442	14-3-3epsilon,ft,wdb,CtBP,pnr,Diap1,htl,Dcr-2,tkv,rictor,Pdk1,mop,hyx,cv-d,Dronc,hth,Raf,fz,eya,ds,Dyrk2,lili,apolpp,CycG,siz,lqf,lin-28,wnd,Actbeta,RhoGEF4,imd,spdo,Sxl,Src42A,CG32795,spi,Egfr,step,Pez,rdx,sli,spen,jeb,dlp,ed,hppy,InR,rho-4,S,Pitslre,lncRNA:Hsromega,Pvr,edl,vn,Fkbp14,chic,Cdk4,DPCoAC,14-3-3zeta
5.27e-17	-37.48	positive regulation of multicellular organismal process	biological process	GO:0051240	4.51498	266	43	12345	442	ey,kay,Sox14,tai,Cals,Dp,Diap1,mld,tkv,nmo,rictor,Pdk1,morgue,Hr4,Cbl,mop,Dronc,hth,Rab1,Raf,fz,d,abd-A,cue,Arf79F,Gli,ttk,Src42A,shg,spi,tsh,Egfr,step,ec,aop,klu,InR,Orct2,Pvr,shot,vn,chic,N
6.266e-17	-37.31	chemotaxis	biological process	GO:0006935	4.30426	292	45	12345	442	Psc,dlp,gukh,jeb,fend,dock,grn,InR,chic,ap,shot,Bsg,comm2,betaTub60D,N,drl,pdm3,beat-IIa,fz2,shg,Fas1,Src42A,ena,wgn,LanA,sim,spen,sli,E(Pc),Nrk,eya,unc-5,Sema1a,Eph,Sema1b,Dg,otk,sens,Ptp4E,SCAR,Abl,14-3-3epsilon,sqz,Dad,robo1
6.52e-17	-37.27	cell motility	biological process	GO:0048870	3.97838	344	49	12345	442	esg,sli,aop,Egfr,ena,fz2,shg,Src42A,dome,p130CAS,Ppcs,N,cindr,Ptpmeg2,Pvr,RhoU,orb2,Socs36E,Cerk,dlp,jeb,Rab5,mim,jar,baz,Dad,tkv,Abd-B,htl,Diap1,Pvf3,Abl,tai,Shrm,ey,kay,14-3-3epsilon,SCAR,RhoL,Dl,Sema1b,pum,abd-A,eya,rib,fz,unc-5,Sema1a,Raf
8.163e-17	-37.04	embryonic development via the syncytial blastoderm	biological process	GO:0001700	5.19299	199	37	12345	442	Abl,kay,pnr,yrt,arm,jar,tkv,scyl,Rab5,Myo10A,Dronc,emc,sns,rib,pum,Sema1b,chn,shg,tsh,spi,Src42A,jumu,Egfr,ena,step,cora,aop,chrb,ed,kn,Orct2,InR,chic,Pvr,shot,scrib,N
1.069e-16	-36.77	axon guidance	biological process	GO:0007411	4.43168	271	43	12345	442	shg,fz2,Src42A,Fas1,ena,wgn,LanA,sli,sim,spen,Psc,dlp,gukh,jeb,dock,fend,InR,grn,ap,chic,Bsg,shot,betaTub60D,N,comm2,beat-IIa,drl,pdm3,Abl,14-3-3epsilon,Dad,robo1,Nrk,unc-5,eya,Sema1a,Dg,otk,Eph,Sema1b,Ptp4E,sens,SCAR
1.106e-16	-36.74	positive regulation of developmental process	biological process	GO:0051094	4.52917	259	42	12345	442	spi,tsh,shg,ttk,Src42A,ec,step,Egfr,aop,klu,Orct2,InR,chic,vn,Pvr,shot,N,tai,Sox14,kay,ey,Diap1,Dp,Cals,rictor,nmo,tkv,Abd-B,Hr4,morgue,Pdk1,Dronc,mop,Cbl,d,fz,Raf,hth,Rab1,abd-A,Arf79F,Gli
1.342e-16	-36.55	epithelial cell differentiation	biological process	GO:0030855	3.59955	419	54	12345	442	Rab5,Atg16,Mef2,cic,baz,mim,jar,Abd-B,tkv,yrt,Diap1,Cip4,Dp,tai,Abl,kay,ft,RhoL,Gli,Dl,fz,SERCA,mam,ds,eya,Raf,Cbl,mop,emc,sina,spen,f,cora,aop,ena,Egfr,SMC3,cact,shg,tsh,ttk,dome,scrib,cindr,N,Ppcs,Ptpmeg2,Socs36E,neo,Pvr,ph-p,S,InR,ed
1.503e-16	-36.43	localization of cell	biological process	GO:0051674	3.89904	351	49	12345	442	p130CAS,dome,Src42A,shg,fz2,Egfr,ena,aop,sli,esg,jeb,dlp,Cerk,Socs36E,RhoU,Pvr,orb2,Ptpmeg2,Ppcs,cindr,N,14-3-3epsilon,kay,ey,Shrm,Abl,tai,Diap1,Pvf3,htl,Abd-B,tkv,Dad,mim,jar,baz,Rab5,Raf,Sema1a,fz,unc-5,rib,eya,abd-A,pum,Sema1b,Dl,RhoL,SCAR
1.8e-16	-36.25	embryo development ending in birth or egg hatching	biological process	GO:0009792	4.93644	215	38	12345	442	sns,rib,Myo10A,Dronc,emc,pum,Sema1b,pnr,yrt,arm,Abl,kay,Rab5,scyl,jar,wbl,tkv,Orct2,InR,ed,chrb,kn,scrib,N,chic,shot,Pvr,shg,tsh,spi,Src42A,jumu,chn,cora,aop,ena,Egfr,step
2.507e-16	-35.92	positive regulation of signal transduction	biological process	GO:0009967	3.78453	369	50	12345	442	Actbeta,RhoGEF4,apolpp,lili,siz,CycG,lqf,lin-28,wnd,hth,Raf,Dyrk2,ds,hyx,mop,Dronc,cv-d,Pdk1,Dcr-2,tkv,rictor,CtBP,Diap1,14-3-3epsilon,ft,wdb,Cdk4,14-3-3zeta,lncRNA:Hsromega,Pvr,vn,edl,Fkbp14,InR,rho-4,S,Pitslre,jeb,dlp,ed,hppy,Pez,rdx,spen,Egfr,step,Src42A,spi,spdo,Sxl
4.917e-16	-35.25	positive regulation of signaling	biological process	GO:0023056	3.60385	403	52	12345	442	jeb,dlp,hppy,ed,InR,rho-4,S,Pitslre,Pvr,lncRNA:Hsromega,edl,vn,Fkbp14,Cdk4,14-3-3zeta,spdo,Sxl,Src42A,spi,Egfr,step,rdx,Pez,spen,hyx,mop,cv-d,Dronc,Raf,hth,Rab1,ds,Dyrk2,apolpp,lili,CycG,siz,lin-28,lqf,wnd,Actbeta,RhoGEF4,14-3-3epsilon,ft,wdb,Cals,CtBP,Diap1,Dcr-2,tkv,rictor,Pdk1
4.917e-16	-35.25	positive regulation of cell communication	biological process	GO:0010647	3.60385	403	52	12345	442	14-3-3zeta,Cdk4,Fkbp14,edl,vn,lncRNA:Hsromega,Pvr,Pitslre,S,rho-4,InR,ed,hppy,dlp,jeb,spen,rdx,Pez,step,Egfr,spi,Src42A,Sxl,spdo,RhoGEF4,Actbeta,wnd,lin-28,lqf,siz,CycG,apolpp,lili,Dyrk2,ds,Raf,Rab1,hth,cv-d,Dronc,mop,hyx,Pdk1,rictor,tkv,Dcr-2,Diap1,CtBP,Cals,wdb,ft,14-3-3epsilon
5.331e-16	-35.17	positive regulation of cell motility	biological process	GO:2000147	10.5396	53	20	12345	442	ttk,Diap1,Pvf3,spi,shg,kay,tai,robo1,aop,sli,Egfr,ena,Sema1a,unc-5,Cbl,Gli,Pvr,CG9784,Sema1b,vn
7.47e-16	-34.83	taxis	biological process	GO:0042330	3.74949	365	49	12345	442	sli,sim,esg,spen,ena,wgn,LanA,shg,fz2,Src42A,Fas1,betaTub60D,comm2,N,beat-IIa,pdm3,drl,ap,Pen,chic,Bsg,shot,fend,dock,InR,grn,dlp,Psc,gukh,jeb,robo1,sqz,nmo,Dad,Abl,14-3-3epsilon,SCAR,otk,Dg,Eph,Sema1b,Ptp4E,sens,unc-5,eya,yuri,Sema1a,Nrk,E(Pc)
1.058e-15	-34.48	cell fate commitment	biological process	GO:0045165	4.08277	301	44	12345	442	jeb,kn,klu,S,nub,ap,vn,shot,N,14-3-3zeta,scrib,spi,ttk,msi,Egfr,spen,esg,sim,sina,aop,H,emc,Cbl,mam,fz,Raf,hth,nuf,abd-A,sens,Dl,14-3-3epsilon,kay,ey,pnr,CtBP,arm,jar,baz,tkv,htl,Abd-B,Tom,flfl
1.14e-15	-34.41	positive regulation of locomotion	biological process	GO:0040017	8.90517	69	22	12345	442	sli,robo1,aop,ena,Egfr,shg,spi,Diap1,Pvf3,ttk,tai,kay,Gli,vn,chic,Sema1b,CG9784,Pvr,fz,unc-5,Sema1a,Cbl
1.565e-15	-34.09	photoreceptor cell differentiation	biological process	GO:0046530	5.18916	183	34	12345	442	rg,spi,ttk,lilli,ss,klar,Egfr,msi,sina,B-H1,aop,klu,jeb,S,Mob2,edl,Bsg,scrib,N,kay,ey,eff,yrt,arm,baz,boi,Nrk,Cbl,emc,fz,eya,hth,Raf,sens
1.599e-15	-34.07	positive regulation of cell migration	biological process	GO:0030335	10.8299	49	19	12345	442	Gli,Sema1b,vn,Pvr,unc-5,Sema1a,Cbl,sli,robo1,aop,Egfr,ena,Diap1,Pvf3,spi,shg,ttk,tai,kay
2.255e-15	-33.73	positive regulation of cellular component movement	biological process	GO:0051272	8.65432	71	22	12345	442	Egfr,ena,sli,aop,robo1,tai,kay,shg,Pvf3,Diap1,spi,ttk,vn,chic,Sema1b,CG9784,Pvr,Gli,Cbl,fz,unc-5,Sema1a
1.339e-14	-31.94	regulation of transcription by RNA polymerase II	biological process	GO:0006357	2.67614	741	71	12345	442	ss,lilli,CG8312,MEP-1,bab2,sd,esg,sim,CG34376,grn,kek5,fuss,kn,klu,dve,tna,arm,Dp,CtBP,E(spl)m5-HLH,kay,HLH3B,cic,crol,crp,Dad,HmgZ,h,hth,eya,Lmx1a,mam,CG12769,Hr39,Snoo,Tet,sens,fs(1)h,ttk,tsh,dmrt11E,Scr,Prdm13,chn,Su(z)2,aop,B-H1,al,nub,eyg,zfh2,N,scrib,ap,edl,bowl,pnr,Sox14,Adf1,ey,tai,Mef2,tkv,Abd-B,emc,hyx,cv-d,H,Hel89B,abd-A,lili
1.436e-14	-31.87	imaginal disc pattern formation	biological process	GO:0007447	6.48372	112	26	12345	442	Egfr,boi,tara,Abd-B,Mpcp2,tkv,Dad,nmo,spen,B-H1,cic,14-3-3epsilon,ft,tsh,lilli,vn,nuf,ap,frc,abd-A,N,Dl,dlp,H,ds,hth
1.534e-14	-31.81	regulation of animal organ morphogenesis	biological process	GO:2000027	7.13103	94	24	12345	442	Socs36E,otk,N,klu,ed,Dronc,hth,ds,tkv,Abd-B,ec,baz,Egfr,aop,sd,morgue,sina,chn,ss,ttk,Src42A,Diap1,tsh,eff
1.543e-14	-31.8	regulation of growth	biological process	GO:0040008	3.87414	310	43	12345	442	nmo,Dad,tkv,wbl,rictor,Pdk1,scyl,cic,Hr4,14-3-3epsilon,ey,ft,tai,Abl,Cip4,CycG,pum,Sema1b,mop,Raf,Sema1a,fz,d,LanA,ena,Egfr,step,Src42A,lilli,shg,path,shot,chic,Cdk4,Lk6,scrib,N,dlp,chrb,hppy,InR,Mob2,Orct2
1.805e-14	-31.65	regulation of cellular component movement	biological process	GO:0051270	6.42634	113	26	12345	442	CG9784,Pvr,vn,chic,Sema1b,Pat1,Gli,Cbl,Rab1,Sema1a,unc-5,fz,LanA,Egfr,ena,CG34401,aop,robo1,sli,kay,tai,ttk,shg,spi,Pvf3,Diap1
2.037e-14	-31.52	regulation of cell motility	biological process	GO:2000145	7.87765	78	22	12345	442	Sema1b,vn,Pvr,CG9784,Gli,Cbl,unc-5,Sema1a,Rab1,ena,Egfr,LanA,sli,robo1,aop,tai,kay,Diap1,Pvf3,spi,shg,ttk
2.094e-14	-31.5	cell surface receptor signaling pathway	biological process	GO:0007166	3.6966	340	45	12345	442	InR,jeb,drl,N,Pvr,Ir21a,vn,Src42A,ttk,fz2,spi,tsh,dome,aop,sli,sina,spen,wgn,cact,Egfr,Raf,Sema1a,mam,fz,unc-5,Nrk,Actbeta,Dl,imd,otk,Sema1b,Eph,arm,pnr,Pvf3,fz3,Pdk1,cic,robo1,boi,htl,tkv,Dad,Ddr,rictor
2.948e-14	-31.16	positive regulation of macromolecule metabolic process	biological process	GO:0010604	2.50653	858	77	12345	442	Raf,hth,eya,Lmx1a,mam,Hr39,CG12769,Tet,Actbeta,Tis11,sens,fs(1)h,wnd,hng3,trbl,CtBP,arm,Dp,Diap1,kay,Pdk1,jeb,kn,bol,Lk6,tna,Pvr,lncRNA:Hsromega,Socs36E,ss,CG8312,Src42A,lilli,sd,REPTOR,sim,esg,step,hyx,Dronc,PI31,ps,abd-A,Atg17,pum,lin-28,Cks30A,pnr,Adf1,ey,tai,Mef2,Abd-B,rictor,InR,nub,hppy,zfh2,N,orb2,ap,vn,bowl,ttk,tsh,spi,dmrt11E,Scr,chn,Su(z)2,CG13204,B-H1,rdx,aop,sina,tara,Egfr
3.927e-14	-30.87	positive regulation of nitrogen compound metabolic process	biological process	GO:0051173	2.53294	827	75	12345	442	tna,Lk6,bol,lncRNA:Hsromega,Pvr,Socs36E,kn,jeb,REPTOR,esg,sim,sd,step,ss,lilli,CG8312,Src42A,imd,Tis11,Actbeta,wnd,trbl,hng3,sens,fs(1)h,eya,Lmx1a,mam,Raf,hth,Tet,CG12769,Hr39,Pdk1,Diap1,arm,CtBP,kay,N,zfh2,ap,vn,bowl,orb2,InR,nub,hppy,sina,rdx,B-H1,Egfr,tara,spi,tsh,dmrt11E,Scr,ttk,Su(z)2,chn,CG13204,pum,abd-A,ps,PI31,Atg17,Dronc,hyx,Mef2,rictor,Abd-B,Cks30A,pnr,tai,Adf1,ey
5.064e-14	-30.61	negative regulation of nitrogen compound metabolic process	biological process	GO:0051172	2.81533	625	63	12345	442	312,msi,aop,sd,B-H1,bin3,al,Kdm4B,esg,Prdm13,lncRNA:bxd,MEP-1,chn,Sxl,Su(z)2,ss,ttk,CG8312,tsh,orb2,Socs36E,su(sable),bowl,FBXO11,corto,bol,zfh2,bru2,N,scrib,Elba2,Spn42De,klu,dve,Psc,eyg,nub,ph-p,Dcr-2,cic,crol,Hr4,E(spl)m5-HLH,Tob,wdb,arm,CtBP,Diap1,pnr,sens,CycG,Kdm2,abd-A,fs(1)h,pum,trbl,lin-28,Tis11,emc,Cbl,H,fl(2)d,h
5.5e-14	-30.53	morphogenesis of embryonic epithelium	biological process	GO:0016331	5.89146	128	27	12345	442	ed,Myo10A,emc,rib,chic,Pvr,shot,N,scrib,Inx2,Abl,kay,spi,yrt,pnr,jumu,arm,Src42A,step,Egfr,ena,jar,baz,tkv,aop,Rab5,cora
6.771e-14	-30.32	negative regulation of cell communication	biological process	GO:0010648	3.58075	351	45	12345	442	N,Lk6,edl,Socs36E,dock,kek5,fuss,InR,ed,chrb,hppy,jeb,rdx,aop,Egfr,cact,wgn,Src42A,spdo,Dl,pum,trbl,otk,CycG,cue,Ptp4E,ds,eya,d,Raf,H,Snoo,Cbl,LRR,Hr4,CG42684,Tom,scyl,crol,nmo,Dad,eff,CtBP,RapGAP1,wdb
7.038e-14	-30.28	regulation of cell migration	biological process	GO:0030334	7.92604	74	21	12345	442	Gli,Sema1b,vn,Pvr,unc-5,Sema1a,Rab1,Cbl,sli,aop,robo1,Egfr,ena,LanA,Diap1,Pvf3,spi,shg,ttk,tai,kay
7.513e-14	-30.22	negative regulation of signaling	biological process	GO:0023057	3.57058	352	45	12345	442	InR,dock,kek5,fuss,jeb,hppy,chrb,ed,Lk6,N,Socs36E,edl,Src42A,spdo,rdx,aop,cact,wgn,Egfr,Raf,ds,d,eya,LRR,Cbl,H,Snoo,Dl,cue,CycG,Ptp4E,pum,otk,trbl,RapGAP1,CtBP,eff,wdb,Tom,crol,scyl,Hr4,CG42684,Dad,nmo
8.089e-14	-30.15	negative regulation of gene expression	biological process	GO:0010629	2.87937	582	60	12345	442	arm,CtBP,vig,Diap1,pnr,E(spl)m5-HLH,ft,cic,crol,Hr4,tkv,Dcr-2,h,emc,fl(2)d,H,Tis11,abd-A,sens,fs(1)h,pum,lin-28,ss,ttk,spi,tsh,Prdm13,MEP-1,lncRNA:bxd,chn,mrt,Sxl,Su(z)2,aop,sd,B-H1,bin3,Kdm4B,al,esg,312,msi,Egfr,nub,eyg,ph-p,klu,dve,Psc,FBXO11,corto,zfh2,bru2,N,scrib,Elba2,Rm62,orb2,su(sable),bowl
9.011e-14	-30.04	negative regulation of cellular biosynthetic process	biological process	GO:0031327	3.17802	457	52	12345	442	arm,CtBP,pnr,E(spl)m5-HLH,Tob,cic,crol,Hr4,Dcr-2,h,emc,Cbl,H,fl(2)d,Tis11,abd-A,sens,fs(1)h,pum,ss,ttk,tsh,Prdm13,lncRNA:bxd,MEP-1,chn,Su(z)2,Sxl,sd,aop,B-H1,bin3,al,Kdm4B,esg,312,msi,eyg,nub,ph-p,klu,dve,Psc,corto,FBXO11,bru2,zfh2,Elba2,scrib,orb2,su(sable),bowl
9.011e-14	-30.04	negative regulation of biosynthetic process	biological process	GO:0009890	3.17802	457	52	12345	442	pnr,arm,CtBP,Tob,E(spl)m5-HLH,Hr4,crol,cic,Dcr-2,h,H,fl(2)d,Cbl,emc,Tis11,pum,fs(1)h,sens,abd-A,tsh,ttk,ss,chn,Sxl,Su(z)2,lncRNA:bxd,MEP-1,Prdm13,al,Kdm4B,esg,bin3,aop,sd,B-H1,msi,312,ph-p,nub,eyg,Psc,dve,klu,scrib,Elba2,zfh2,bru2,FBXO11,corto,bowl,su(sable),orb2
9.833e-14	-29.95	regulation of locomotion	biological process	GO:0040012	6.29051	111	25	12345	442	Gli,Sema1b,chic,vn,Pvr,CG9784,unc-5,fz,Sema1a,Rab1,Cbl,sli,aop,robo1,CG34401,ena,Egfr,LanA,Diap1,spi,Pvf3,shg,ttk,tai,kay
9.833e-14	-29.95	dorsal closure	biological process	GO:0007391	6.29051	111	25	12345	442	pnr,yrt,spi,Src42A,jumu,arm,Abl,kay,Rab5,cora,aop,Egfr,ena,jar,step,tkv,rib,Myo10A,ed,emc,scrib,N,chic,Pvr,shot
9.84e-14	-29.95	negative regulation of RNA metabolic process	biological process	GO:0051253	3.36843	398	48	12345	442	E(spl)m5-HLH,Tob,pnr,CtBP,arm,Dcr-2,Hr4,cic,crol,H,fl(2)d,emc,h,pum,lin-28,sens,abd-A,fs(1)h,Su(z)2,chn,Sxl,Prdm13,lncRNA:bxd,MEP-1,tsh,ss,ttk,Kdm4B,esg,al,aop,B-H1,sd,bin3,dve,Psc,klu,ph-p,eyg,nub,bowl,su(sable),Elba2,scrib,corto,bol,FBXO11,zfh2
1.049e-13	-29.89	negative regulation of developmental process	biological process	GO:0051093	4.40336	222	35	12345	442	chn,tsh,klar,ttk,Src42A,Egfr,ena,cact,LanA,esg,sd,aop,C1GalTA,ed,Mob2,fuss,InR,Socs36E,N,scrib,Abl,ft,Diap1,Cip4,Dad,tkv,Abd-B,Snoo,emc,eya,Sema1a,Sema1b,lqf,Him,Dl
1.296e-13	-29.67	formation of anatomical boundary	biological process	GO:0048859	10.3219	46	17	12345	442	N,sens,nuf,hth,ds,unc-5,fz,klu,H,robo1,Tom,B-H1,sli,ena,CtBP,Scr,ft
1.311e-13	-29.66	negative regulation of macromolecule biosynthetic process	biological process	GO:0010558	3.19377	446	51	12345	442	fs(1)h,abd-A,sens,pum,Tis11,emc,H,fl(2)d,h,Dcr-2,crol,cic,Hr4,Tob,E(spl)m5-HLH,CtBP,arm,pnr,su(sable),orb2,bowl,zfh2,bru2,FBXO11,corto,Elba2,scrib,klu,Psc,dve,eyg,nub,ph-p,312,msi,bin3,sd,B-H1,aop,esg,al,Kdm4B,lncRNA:bxd,MEP-1,Prdm13,Sxl,Su(z)2,chn,ttk,ss,tsh
1.525e-13	-29.51	regulation of anatomical structure morphogenesis	biological process	GO:0022603	4.13362	250	37	12345	442	tkv,Abd-B,htl,baz,CG34401,morgue,Abl,Diap1,eff,Sema1b,otk,SCAR,Dronc,Sema1a,hth,Rab1,ds,rib,fz,ec,Egfr,aop,sd,sina,chn,ss,Src42A,ttk,tsh,shot,neo,Socs36E,chic,N,kn,klu,ed
2.212e-13	-29.14	developmental process involved in reproduction	biological process	GO:0003006	2.37765	928	79	12345	442	wbl,mim,jar,htl,cic,Pdk1,Rab5,14-3-3epsilon,kay,Pex10,Diap1,eff,arm,Dp,Dg,otk,RhoL,SCAR,Pat1,Gli,fl(2)d,Tet,rib,eya,mam,Raf,msi,ena,sli,Sxl,bab2,chic,Pen,lncRNA:Hsromega,Pvr,Socs36E,bol,ed,dve,S,ph-p,baz,tkv,Abd-B,Mef2,robo1,tai,Abl,Cip4,pum,lin-28,PI31,abd-A,Inx2,Dl,Dronc,emc,mop,Cbl,fz,SERCA,sns,yuri,Egfr,cact,aop,dome,fz2,Scr,shg,ttk,Ptpmeg2,orb2,N,14-3-3zeta,cindr,Ppcs,scrib,InR
2.467e-13	-29.03	positive regulation of cellular metabolic process	biological process	GO:0031325	2.42591	875	76	12345	442	lncRNA:Hsromega,Pvr,Socs36E,tna,Lk6,bol,kn,jeb,step,REPTOR,esg,sim,sd,ss,Src42A,CG8312,lilli,wnd,hng3,trbl,sens,fs(1)h,imd,Tis11,Actbeta,Tet,CG12769,Hr39,eya,Lmx1a,mam,Raf,hth,Pdk1,kay,Diap1,CtBP,arm,ap,bowl,vn,orb2,Pgk,N,zfh2,hppy,nub,InR,Egfr,tara,sina,B-H1,rdx,Su(z)2,chn,CG13204,tsh,dmrt11E,spi,Scr,ttk,pum,ps,PI31,abd-A,Atg17,Dronc,hyx,rictor,Abd-B,Mef2,tai,Adf1,ey,Cks30A,pnr
2.481e-13	-29.03	negative regulation of cellular metabolic process	biological process	GO:0031324	2.66585	681	65	12345	442	Diap1,CtBP,arm,E(spl)m5-HLH,Hr4,crol,cic,Raf,h,fl(2)d,Tis11,trbl,fs(1)h,sens,Kdm2,CG8312,ss,Sxl,lncRNA:bxd,MEP-1,esg,bin3,sd,msi,ph-p,Psc,dve,klu,Spn42De,bru2,bol,corto,Socs36E,pnr,wdb,Tob,Dcr-2,H,Cbl,emc,lin-28,pum,abd-A,CycG,tsh,ttk,chn,Su(z)2,Prdm13,al,Kdm4B,aop,B-H1,312,eyg,InR,nub,Elba2,scrib,N,zfh2,FBXO11,bowl,su(sable),orb2
2.487e-13	-29.02	negative regulation of cellular macromolecule biosynthetic process	biological process	GO:2000113	3.18834	438	50	12345	442	E(spl)m5-HLH,pnr,arm,CtBP,Dcr-2,Hr4,crol,cic,H,fl(2)d,emc,h,pum,fs(1)h,abd-A,sens,Tis11,Sxl,chn,Su(z)2,MEP-1,lncRNA:bxd,Prdm13,tsh,ttk,ss,msi,312,Kdm4B,al,esg,bin3,aop,B-H1,sd,Psc,dve,klu,ph-p,eyg,nub,bowl,su(sable),orb2,scrib,Elba2,bru2,zfh2,FBXO11,corto
3.305e-13	-28.74	positive regulation of cell development	biological process	GO:0010720	5.28403	148	28	12345	442	Dronc,Cbl,klu,mop,fz,InR,Rab1,Raf,vn,chic,Arf79F,Pvr,shot,N,Gli,tai,kay,Sox14,shg,Diap1,spi,ttk,Src42A,Dp,Egfr,ec,morgue,aop
3.689e-13	-28.63	positive regulation of metabolic process	biological process	GO:0009893	2.35481	937	79	12345	442	ss,CG8312,lilli,Src42A,REPTOR,sim,esg,sd,step,kn,jeb,tna,bol,Lk6,Pvr,lncRNA:Hsromega,Socs36E,Diap1,Dp,CtBP,arm,kay,Pdk1,eya,Lmx1a,mam,Raf,hth,Tet,Hr39,CG12769,imd,Tis11,Actbeta,wnd,hng3,trbl,sens,fs(1)h,tsh,dmrt11E,spi,Scr,ttk,Su(z)2,chn,CG13204,sina,aop,rdx,B-H1,Egfr,tara,nub,InR,hppy,N,zfh2,ap,bowl,vn,orb2,Pgk,Cks30A,pnr,tai,Adf1,ey,Mef2,rictor,Abd-B,Dronc,hyx,pum,lin-28,PI31,ps,abd-A,Atg17
4.13e-13	-28.52	negative regulation of signal transduction	biological process	GO:0009968	3.59833	326	42	12345	442	Tom,crol,scyl,Hr4,CG42684,nmo,Dad,CtBP,RapGAP1,eff,wdb,Dl,CycG,cue,Ptp4E,pum,trbl,otk,Raf,eya,d,ds,Cbl,LRR,H,Snoo,aop,rdx,cact,Egfr,Src42A,spdo,Lk6,N,Socs36E,edl,dock,kek5,fuss,chrb,ed,hppy
4.163e-13	-28.51	response to stimulus	biological process	GO:0050896	1.68316	2655	160	12345	442	Rab1,Raf,Dyrk2,eya,unc-5,Hr39,ITP,imd,SCAR,RhoL,sens,wnd,Dg,Dp,fz3,Pdk1,scyl,Hr4,subdued,nmo,grn,hfw,koi,fend,S,ph-p,CG42788,jeb,dlp,Lk6,pdm3,pxb,shot,Pvr,Socs36E,Pen,tipE,jumu,Sxl,sd,REPTOR,esg,ZnT41F,sim,msi,Sema1a,hang,CG13481,Cbl,LRR,moody,Rgl,CG7536,Sema1b,pum,Tollo,pnr,Adf1,Abl,SNF4Agamma,robo1,Atg16,rictor,Ddr,sqz,lt,mura,dock,drl,N,DPCoAC,ap,Fas1,tsh,shg,Tpc1,dome,rdx,spen,sina,Ocrl,h,mam…
4.442e-13	-28.44	negative regulation of macromolecule metabolic process	biological process	GO:0010605	2.5162	777	70	12345	442	pum,lin-28,abd-A,CycG,H,emc,Cbl,Dcr-2,tkv,wdb,ft,Tob,pnr,bowl,orb2,su(sable),N,scrib,Elba2,FBXO11,zfh2,nub,eyg,Egfr,312,al,Kdm4B,aop,B-H1,chn,Su(z)2,Prdm13,tsh,spi,ttk,trbl,sens,Kdm2,fs(1)h,Tis11,fl(2)d,h,Hr4,cic,crol,E(spl)m5-HLH,Diap1,CtBP,arm,vig,Rm62,Socs36E,bol,corto,bru2,dve,Psc,Spn42De,klu,ph-p,msi,esg,sd,bin3,Sxl,mrt,lncRNA:bxd,MEP-1,ss,CG8312
4.806e-13	-28.36	regulation of nervous system development	biological process	GO:0051960	3.45201	356	44	12345	442	CG34401,robo1,rictor,nmo,tkv,Dad,eff,Cals,Cip4,Abl,Adf1,Sox14,E(spl)m5-HLH,Dl,pum,Sema1b,Arf79F,fz,Raf,hth,Rab1,h,Sema1a,mop,emc,sina,sd,aop,ena,LanA,spi,ttk,Src42A,ss,N,chic,Socs36E,shot,Mob2,nub,InR,ed,klu,kn
5.712e-13	-28.19	negative regulation of nucleobase-containing compound metabolic process	biological process	GO:0045934	3.21495	417	48	12345	442	Tob,E(spl)m5-HLH,CtBP,arm,pnr,Dcr-2,crol,cic,Hr4,emc,fl(2)d,H,h,fs(1)h,sens,abd-A,lin-28,pum,lncRNA:bxd,MEP-1,Prdm13,chn,Su(z)2,Sxl,ttk,ss,tsh,bin3,aop,sd,B-H1,Kdm4B,al,esg,klu,Psc,dve,eyg,nub,ph-p,su(sable),bowl,zfh2,FBXO11,corto,bol,scrib,Elba2
6.101e-13	-28.13	columnar/cuboidal epithelial cell differentiation	biological process	GO:0002065	3.49123	344	43	12345	442	Atg16,Rab5,cic,Mef2,mim,jar,baz,Abd-B,tkv,Diap1,Cip4,Dp,tai,kay,RhoL,Dl,mam,fz,SERCA,eya,Raf,Cbl,mop,emc,sina,aop,Egfr,ena,cact,shg,ttk,dome,scrib,N,Ppcs,cindr,Ptpmeg2,Socs36E,Pvr,ph-p,S,InR,ed
6.847e-13	-28.01	negative regulation of response to stimulus	biological process	GO:0048585	3.30276	389	46	12345	442	Snoo,H,LRR,Cbl,d,ds,eya,Raf,Sema1a,trbl,otk,pum,Sema1b,Ptp4E,cue,CycG,Dl,wdb,eff,CtBP,RapGAP1,Dad,nmo,CG42684,Hr4,scyl,crol,Tom,chrb,ed,hppy,kek5,fuss,dock,nub,edl,Socs36E,Pvr,N,Lk6,spdo,Src42A,Egfr,cact,rdx,aop
8.286e-13	-27.82	negative regulation of metabolic process	biological process	GO:0009892	2.44344	823	72	12345	442	Tob,ft,wdb,pnr,Dcr-2,tkv,Cbl,emc,H,CycG,abd-A,lin-28,pum,Prdm13,chn,Su(z)2,ttk,spi,tsh,312,Egfr,aop,B-H1,Kdm4B,al,eyg,nub,InR,su(sable),orb2,bowl,zfh2,FBXO11,Elba2,scrib,N,E(spl)m5-HLH,vig,arm,CtBP,Diap1,crol,cic,Hr4,fl(2)d,h,Raf,fs(1)h,sens,Kdm2,trbl,Tis11,MEP-1,lncRNA:bxd,mrt,Sxl,CG8312,ss,msi,bin3,sd,esg,klu,Spn42De,Psc,dve,ph-p,Socs36E,Rm62,bru2,bol,corto
9.378e-13	-27.7	ameboidal-type cell migration	biological process	GO:0001667	4.73388	177	30	12345	442	Sema1a,Raf,rib,fz,jeb,dlp,Dl,N,RhoL,cindr,Ppcs,Pvr,Socs36E,Sema1b,Ptpmeg2,Diap1,shg,kay,dome,tai,aop,Rab5,esg,sli,htl,jar,ena,baz,Egfr,mim
1.075e-12	-27.56	negative regulation of nucleic acid-templated transcription	biological process	GO:1903507	3.31621	379	45	12345	442	pum,sens,abd-A,fs(1)h,H,fl(2)d,emc,h,Dcr-2,Hr4,cic,crol,E(spl)m5-HLH,Tob,pnr,CtBP,arm,bowl,su(sable),scrib,Elba2,FBXO11,corto,zfh2,dve,Psc,klu,ph-p,eyg,nub,esg,al,Kdm4B,aop,B-H1,sd,bin3,Su(z)2,chn,Prdm13,lncRNA:bxd,MEP-1,tsh,ss,ttk
1.075e-12	-27.56	negative regulation of RNA biosynthetic process	biological process	GO:1902679	3.31621	379	45	12345	442	su(sable),bowl,zfh2,FBXO11,corto,scrib,Elba2,klu,Psc,dve,eyg,nub,ph-p,bin3,B-H1,sd,aop,al,esg,Kdm4B,lncRNA:bxd,MEP-1,Prdm13,Su(z)2,chn,ttk,ss,tsh,fs(1)h,sens,abd-A,pum,emc,H,fl(2)d,h,Dcr-2,crol,cic,Hr4,Tob,E(spl)m5-HLH,arm,CtBP,pnr
1.285e-12	-27.38	positive regulation of cell differentiation	biological process	GO:0045597	5.01305	156	28	12345	442	Sox14,kay,tai,Dp,Src42A,ttk,Diap1,spi,shg,ec,Egfr,aop,morgue,mop,Cbl,klu,Dronc,Rab1,InR,Raf,fz,shot,Pvr,Arf79F,chic,vn,Gli,N
1.949e-12	-26.96	regulation of localization	biological process	GO:0032879	2.97996	478	51	12345	442	S,lt,InR,dlp,scrib,cindr,vn,tipE,chic,Pvr,shg,spi,ttk,lilli,klar,sli,ZnT41F,rdx,aop,Egfr,ena,step,LanA,SERCA,unc-5,fz,Rab1,Sema1a,Cbl,mop,Pat1,Gli,trbl,Sema1b,CG9784,Arf79F,Pvf3,Cadps,Diap1,wdb,tai,Abl,IA-2,kay,ft,Rab5,CG34401,Syx1A,robo1,mim,jar
2.031e-12	-26.92	negative regulation of transcription, DNA-templated	biological process	GO:0045892	3.31244	371	44	12345	442	pum,fs(1)h,abd-A,sens,h,fl(2)d,H,emc,Hr4,crol,cic,Dcr-2,pnr,arm,CtBP,E(spl)m5-HLH,scrib,Elba2,zfh2,FBXO11,corto,bowl,su(sable),ph-p,nub,eyg,Psc,dve,klu,Kdm4B,esg,al,bin3,sd,aop,B-H1,tsh,ttk,ss,Su(z)2,chn,MEP-1,lncRNA:bxd,Prdm13
2.059e-12	-26.91	animal organ formation	biological process	GO:0048645	9.71474	46	16	12345	442	N,nuf,sens,fz,unc-5,hth,H,klu,sli,B-H1,robo1,Tom,Scr,CtBP,arm,ss
2.641e-12	-26.66	establishment of planar polarity	biological process	GO:0001736	6.33461	97	22	12345	442	ed,ds,d,S,fz,otk,Dl,N,scrib,ft,kay,Shrm,spi,shg,nmo,SMC3,ec,Egfr,baz,aop,rdx,spen
2.641e-12	-26.66	establishment of tissue polarity	biological process	GO:0007164	6.33461	97	22	12345	442	shg,spi,kay,ft,Shrm,rdx,aop,spen,SMC3,nmo,baz,Egfr,ec,fz,S,ds,d,ed,Dl,scrib,N,otk
3.18e-12	-26.47	epithelial cell development	biological process	GO:0002064	3.32683	361	43	12345	442	Gli,Dl,RhoL,Cbl,mop,emc,Raf,mam,SERCA,fz,eya,tkv,mim,jar,baz,Rab5,cic,Mef2,kay,Abl,tai,Cip4,Dp,Diap1,Socs36E,neo,Pvr,Ptpmeg2,scrib,N,Ppcs,cindr,ed,InR,S,ph-p,cact,Egfr,ena,aop,dome,ttk,shg
3.382e-12	-26.41	response to chemical	biological process	GO:0042221	2.11057	1191	90	12345	442	dome,Tpc1,rg,shg,spi,fz2,Fas1,Egfr,LanA,spen,aop,rdx,hppy,CG30156,dock,InR,mura,vn,ap,Bsg,Ir21a,scrib,N,comm2,betaTub60D,14-3-3zeta,beat-IIa,drl,Abl,tai,Adf1,pnr,sqz,rictor,tkv,robo1,LRR,hang,alpha-Man-Ia,Sema1a,pum,Sema1b,Ptp4E,moody,Pex5,Src42A,ss,ena,msi,Gr93c,wgn,sli,esg,REPTOR,ZnT41F,sim,dlp,Psc,gukh,jeb,S,ph-p,fend,hfw,grn,CG30344,chic,pxb,shot,Pvr,Bacc,pdm3,14-3-3epsilon,Poxn,htl,Dad,Hr4,P…
3.408e-12	-26.41	morphogenesis of a polarized epithelium	biological process	GO:0001738	5.94803	108	23	12345	442	shg,spi,yrt,Shrm,kay,ft,spen,rdx,aop,baz,Egfr,ec,SMC3,nmo,fz,S,ds,d,ed,scrib,N,Dl,otk
4.374e-12	-26.16	cell fate determination	biological process	GO:0001709	5.15019	141	26	12345	442	H,klu,S,mam,fz,nub,nuf,sens,shot,abd-A,14-3-3zeta,N,14-3-3epsilon,spi,pnr,arm,CtBP,msi,baz,jar,Egfr,htl,spen,esg,Tom,aop
4.573e-12	-26.11	tissue migration	biological process	GO:0090130	4.76851	164	28	12345	442	jeb,dlp,Raf,fz,rib,Socs36E,Pvr,Ptpmeg2,Dl,cindr,Ppcs,RhoL,N,kay,tai,dome,shg,Diap1,htl,baz,Egfr,mim,jar,ena,Rab5,aop,sli,esg
5.081e-12	-26.01	sex differentiation	biological process	GO:0007548	6.14457	100	22	12345	442	Abd-B,htl,Egfr,ena,robo1,aop,Rab5,Pdk1,sli,Sxl,bab2,fz2,Scr,shg,Pvr,PI31,abd-A,otk,N,InR,rib,eya
5.328e-12	-25.96	eye photoreceptor cell differentiation	biological process	GO:0001754	4.73961	165	28	12345	442	Nrk,jeb,emc,klu,Cbl,eya,Mob2,S,fz,Raf,hth,sens,N,scrib,kay,rg,yrt,eff,klar,ss,ttk,lilli,msi,Egfr,boi,sina,aop,B-H1
5.472e-12	-25.93	response to external stimulus	biological process	GO:0009605	2.23552	987	79	12345	442	fz2,CG32795,shg,Fas1,RhoGEF3,dome,spen,sick,cact,LanA,dock,InR,lt,N,comm2,betaTub60D,DPCoAC,drl,beat-IIa,ap,Bsg,Tollo,Abl,SNF4Agamma,robo1,Mef2,Atg16,rictor,sqz,Dcr-2,yuri,Sema1a,Ric,Dronc,Sema1b,CG7536,Atg17,Ptp4E,jumu,Src42A,esg,sim,REPTOR,sli,ena,wgn,fend,Cerk,grn,dlp,Psc,gukh,jeb,kn,pdm3,chic,Pen,Rm62,Pvr,shot,14-3-3epsilon,kay,subdued,ogre,Dad,nmo,htl,eya,unc-5,Raf,Nrk,E(Pc),SCAR,imd,RhoL,Ep…
6.404e-12	-25.77	regulation of intracellular signal transduction	biological process	GO:1902531	3.37795	339	41	12345	442	ft,14-3-3epsilon,wdb,RapGAP1,rictor,Pdk1,scyl,CG42684,LRR,Cbl,Raf,CG5522,d,ds,siz,CycG,Rgl,Ziz,wnd,trbl,RhoGEF4,Actbeta,Src42A,RhoGEF3,spi,step,Egfr,Pez,rdx,jeb,ed,chrb,hppy,InR,Pvr,lncRNA:Hsromega,vn,Lk6,Cdk4,14-3-3zeta,N
7.907e-12	-25.56	establishment or maintenance of cell polarity	biological process	GO:0007163	4.11869	217	32	12345	442	scrib,14-3-3zeta,N,S,ed,cora,rdx,aop,Egfr,ec,shg,spi,p130CAS,Dl,Dg,fz,d,rib,ds,Raf,Cbl,Rab5,rictor,baz,nmo,yrt,Dp,fz3,Shrm,14-3-3epsilon,kay,ft
8.199e-12	-25.53	ovarian follicle cell development	biological process	GO:0030707	3.4165	327	40	12345	442	shg,ttk,dome,aop,Egfr,ena,cact,ph-p,S,InR,ed,scrib,cindr,N,Ppcs,Ptpmeg2,Socs36E,Pvr,Diap1,Cip4,Dp,tai,kay,Rab5,cic,Mef2,mim,baz,jar,tkv,SERCA,fz,mam,eya,Raf,Cbl,mop,emc,RhoL,Dl
9.036e-12	-25.43	columnar/cuboidal epithelial cell development	biological process	GO:0002066	3.40608	328	40	12345	442	aop,ena,Egfr,cact,shg,ttk,dome,Ppcs,cindr,N,scrib,Ptpmeg2,Pvr,Socs36E,ph-p,S,InR,ed,cic,Mef2,Rab5,mim,jar,baz,tkv,Diap1,Dp,Cip4,tai,kay,RhoL,Dl,eya,SERCA,fz,mam,Raf,mop,emc,Cbl
9.126e-12	-25.42	cellular process involved in reproduction in multicellular organism	biological process	GO:0022412	2.2131	997	79	12345	442	dome,shg,ttk,Egfr,cact,LanA,aop,InR,Ptpmeg2,orb2,14-3-3zeta,cindr,Ppcs,N,scrib,Abl,tai,Cks30A,larp,Cip4,baz,tkv,Abd-B,Mef2,Dronc,emc,mop,Cbl,sns,fz,SERCA,yuri,pum,lin-28,PI31,abd-A,CycG,Inx2,Dl,Sxl,msi,ena,ed,S,ph-p,Cerk,Pen,chic,lncRNA:Hsromega,Pvr,Socs36E,bol,kay,14-3-3epsilon,Pex10,Diap1,eff,arm,Dp,His3.3A,wbl,jar,mim,htl,His3.3B,cic,Rab5,Tet,Hr39,eya,mam,Rab1,Raf,Dg,Arf79F,RhoL,SCAR,Pat1,Gli
1.012e-11	-25.32	reproductive system development	biological process	GO:0061458	6.64997	84	20	12345	442	sli,robo1,aop,Rab5,Egfr,ena,Abd-B,htl,fz2,shg,bab2,N,otk,Pvr,abd-A,PI31,eya,rib,InR,dve
1.012e-11	-25.32	reproductive structure development	biological process	GO:0048608	6.64997	84	20	12345	442	fz2,shg,bab2,robo1,aop,Rab5,sli,Abd-B,htl,ena,Egfr,InR,eya,rib,dve,N,PI31,abd-A,Pvr,otk
1.226e-11	-25.12	cell communication	biological process	GO:0007154	2.05135	1239	91	12345	442	Src42A,sd,REPTOR,sli,wgn,hfw,Cerk,CG42788,kn,jeb,pdm3,Lk6,RhoU,shot,Pvr,Socs36E,arm,Dp,fz3,cic,ogre,Pdk1,Rab5,Hr4,nmo,Dad,boi,htl,Raf,Rab1,unc-5,mam,Hr39,ITP,Nrk,Actbeta,imd,Arf79F,wnd,Eph,otk,lqf,ttk,tsh,spi,fz2,dome,aop,spen,sina,cact,Ocrl,Egfr,InR,lt,hppy,drl,RhoGAP19D,nAChRalpha4,N,Magi,Ir21a,Pgk,vn,Tollo,Cadps,Pvf3,pnr,Abl,SNF4Agamma,robo1,Syx1A,Atg16,tkv,rictor,Ddr,Ric,Sema1a,hang,fz,SERCA,…
1.302e-11	-25.06	regulation of neurogenesis	biological process	GO:0050767	3.74538	261	35	12345	442	Sema1b,Arf79F,Dl,emc,mop,fz,Sema1a,Raf,hth,h,Rab1,rictor,robo1,CG34401,Abl,Adf1,E(spl)m5-HLH,Sox14,eff,chic,shot,Socs36E,N,ed,kn,klu,InR,nub,sina,sd,aop,spi,ss,ttk,Src42A
1.334e-11	-25.04	formation of animal organ boundary	biological process	GO:0010160	10.5681	37	14	12345	442	CtBP,hth,unc-5,Scr,fz,klu,H,Tom,B-H1,robo1,N,sli,sens,nuf
1.614e-11	-24.85	developmental growth involved in morphogenesis	biological process	GO:0060560	6.49532	86	20	12345	442	arm,Tollo,ttk,fz2,shg,path,kay,Abl,tai,Rab5,al,tkv,Dad,LanA,baz,disco-r,fz,SCAR,wnd,otk
2.685e-11	-24.34	localization	biological process	GO:0051179	1.70922	2206	135	12345	442	Diap1,Pex10,subdued,Tpst,CG13384,wbl,mim,Rab1,Raf,eya,rib,d,unc-5,CG17883,Irk3,RhoL,SCAR,lqf,Dg,klar,CG5853,cora,ZnT41F,esg,koi,Npc2g,S,jeb,dve,dlp,Mid1,Pvr,Socs36E,Pen,tipE,Cip4,AP-1gamma,larp,Abl,SNF4Agamma,Syx1A,CG31121,Abd-B,Mpcp2,baz,rictor,Sema1a,ds,SERCA,Myo10A,Inx2,abd-A,CG7536,pum,Sema1b,shg,dome,Tpc1,Ocrl,lt,CG3149,CG4645,cindr,N,DPCoAC,orb2,arm,Slbp,kay,14-3-3epsilon,His2Av,CG11069,Rab…
2.704e-11	-24.33	gamete generation	biological process	GO:0007276	2.1132	1097	83	12345	442	Sxl,ena,msi,S,ph-p,Cerk,ed,bol,Pen,chic,Socs36E,Pvr,lncRNA:Hsromega,eff,Diap1,Dp,arm,Pex10,kay,14-3-3epsilon,His3.3B,Pdk1,Rab5,cic,His3.3A,wbl,mim,jar,htl,mam,eya,Raf,Rab1,Tet,Hr39,RhoL,SCAR,Pat1,Gli,Dg,wnd,Arf79F,shg,dmrt11E,ttk,dome,aop,Egfr,LanA,cact,InR,scrib,Ppcs,cindr,14-3-3zeta,N,Ptpmeg2,orb2,larp,Cks30A,Cip4,Abl,tai,Mef2,baz,Abd-B,tkv,fz,sns,SERCA,yuri,lncRNA:CR44420,Dronc,Cbl,emc,mop,Inx…
3.228e-11	-24.16	establishment of ommatidial planar polarity	biological process	GO:0042067	7.65819	62	17	12345	442	spi,shg,ft,kay,aop,rdx,nmo,ec,Egfr,ds,d,fz,S,ed,Dl,N,scrib
3.386e-11	-24.11	segmentation	biological process	GO:0035282	3.70944	256	34	12345	442	arm,pnr,cic,Abd-B,baz,Raf,hth,h,fz,Pat1,Dl,Kdm2,frc,fs(1)h,pum,Dg,ss,lilli,tsh,fz2,shg,dome,rdx,spen,Egfr,kn,dve,dlp,Cdk4,N,scrib,chic,ap,bowl
3.493e-11	-24.08	gland development	biological process	GO:0048732	4.39346	178	28	12345	442	htl,Abd-B,CG1129,Egfr,robo1,sli,Src42A,tsh,fz2,shg,pnr,Scr,Pvr,Atg17,chic,Pen,drl,N,jeb,Dronc,Raf,hth,eyg,h,eya,rib,fz,unc-5
3.765e-11	-24	growth	biological process	GO:0040007	4.24066	191	29	12345	442	arm,Tollo,ttk,fz2,shg,path,ft,kay,Pex10,Sxl,tai,Abl,Rab5,Pdk1,al,Dad,tkv,htl,LanA,baz,disco-r,InR,fz,jeb,SCAR,N,wnd,otk,Dg
3.765e-11	-24	developmental growth	biological process	GO:0048589	4.24066	191	29	12345	442	kay,Pex10,ft,tai,Sxl,Abl,ttk,Tollo,arm,path,shg,fz2,htl,LanA,Dad,tkv,baz,Pdk1,Rab5,al,jeb,InR,disco-r,fz,Dg,otk,wnd,N,SCAR
4.043e-11	-23.93	salivary gland development	biological process	GO:0007431	5.30898	121	23	12345	442	Src42A,Scr,shg,fz2,tsh,htl,Abd-B,Egfr,robo1,sli,jeb,Dronc,eyg,h,hth,fz,unc-5,rib,eya,Atg17,Pvr,chic,drl
4.043e-11	-23.93	exocrine system development	biological process	GO:0035272	5.30898	121	23	12345	442	Abd-B,htl,Egfr,robo1,sli,Src42A,tsh,fz2,Scr,shg,Pvr,Atg17,chic,drl,jeb,Dronc,eyg,h,hth,rib,eya,unc-5,fz
4.079e-11	-23.92	epithelial cell migration	biological process	GO:0010631	4.68501	155	26	12345	442	Raf,fz,rib,dlp,Dl,RhoL,N,cindr,Ppcs,Socs36E,Pvr,Ptpmeg2,shg,Diap1,kay,dome,tai,Rab5,aop,sli,esg,baz,jar,mim,ena,Egfr
4.589e-11	-23.8	regulation of neuron differentiation	biological process	GO:0045664	4.34465	180	28	12345	442	N,Arf79F,shot,Socs36E,chic,Sema1b,Sema1a,InR,Raf,hth,Rab1,fz,emc,kn,mop,ed,aop,robo1,CG34401,sina,rictor,ss,ttk,Src42A,eff,Sox14,Adf1,Abl
4.62e-11	-23.8	neuron fate commitment	biological process	GO:0048663	6.98247	72	18	12345	442	sina,aop,Egfr,msi,spi,ttk,ey,kay,scrib,N,Dl,S,mam,fz,Raf,hth,Cbl,emc
4.736e-11	-23.77	epithelium migration	biological process	GO:0090132	4.65498	156	26	12345	442	baz,jar,ena,mim,Egfr,sli,esg,Rab5,aop,dome,tai,kay,shg,Diap1,Ptpmeg2,Socs36E,Pvr,Ppcs,RhoL,N,cindr,Dl,dlp,fz,rib,Raf
5.49e-11	-23.63	compound eye photoreceptor cell differentiation	biological process	GO:0001751	4.62533	157	26	12345	442	Egfr,msi,boi,sina,aop,B-H1,kay,eff,lilli,ttk,ss,klar,sens,scrib,N,Nrk,Cbl,klu,emc,jeb,fz,S,eya,Mob2,hth,Raf
8.946e-11	-23.14	muscle structure development	biological process	GO:0061061	3.86529	224	31	12345	442	chn,Alh,klar,ttk,htl,crp,sd,aop,C1GalTA,Mef2,cora,kon,ed,kn,jeb,dock,eya,sns,hth,InR,ap,Dg,shot,siz,abd-A,Kdm2,Pgk,Bsg,SCAR,N,drl
9.149e-11	-23.11	cellular process	biological process	GO:0009987	1.23511	7485	331	12345	442	IA-2,vig,CG17683,yrt,Diap1,Tpst,mld,mim,scyl,crol,Hr39,ITP,HmgZ,d,rib,Dyrk2,fs(1)h,CG9784,wnd,CG33474,Dg,SCAR,imd,RhoL,bab2,klar,lilli,sd,muc,sim,CG42788,jeb,klu,dve,koi,shot,Pvr,tipE,bol,Pp2C1,CG12402,Adf1,Abl,SNF4Agamma,Cks30A,pnr,larp,Abd-B,sqz,robo1,CG34401,CG13481,LRR,GluProRS,Rgl,abd-A,PI31,pum,Dgat2,Sema1b,IntS3,dome,Su(z)2,CenB1A,Fas1,CG11030,tsh,CG31522,ATPCL,Ocrl,CG6656,sina,CG14562,lt,…
9.883e-11	-23.04	signal transduction	biological process	GO:0007165	2.16399	968	75	12345	442	imd,Actbeta,Eph,wnd,otk,Arf79F,mam,unc-5,Raf,Rab1,ITP,Nrk,Hr39,Hr4,cic,ogre,Rab5,Pdk1,nmo,Dad,boi,htl,Dp,arm,fz3,Lk6,Pvr,RhoU,Socs36E,Cerk,hfw,jeb,CG42788,REPTOR,sli,sd,wgn,Src42A,Dl,moody,Sema1b,Rgl,fz,Sema1a,Ric,hang,Dronc,Cbl,robo1,rictor,Ddr,tkv,Pvf3,pnr,Tollo,Magi,N,RhoGAP19D,drl,nAChRalpha4,vn,Ir21a,InR,hppy,spen,sina,aop,Egfr,Ocrl,cact,fz2,tsh,spi,ttk,dome
1.038e-10	-22.99	negative regulation of multicellular organismal process	biological process	GO:0051241	3.95234	212	30	12345	442	Egfr,ena,Abd-B,LanA,tkv,Dad,aop,sd,C1GalTA,chn,Abl,ft,Diap1,tsh,Src42A,Cip4,ttk,klar,lqf,Sema1b,Socs36E,Him,scrib,N,Dl,ed,emc,Mob2,InR,Sema1a
1.109e-10	-22.92	regulation of biological quality	biological process	GO:0065008	1.94187	1352	94	12345	442	hppy,InR,Mob2,neo,Pgk,Fkbp14,nAChRalpha4,CG3149,scrib,Ppcs,N,14-3-3zeta,p130CAS,ttk,shg,path,LanA,cact,ATPCL,Egfr,rdx,Cbl,H,Sema1a,SERCA,fz,ds,Atg17,CG6891,Sema1b,pum,ey,ft,SNF4Agamma,wdb,tai,Abl,Cip4,Cals,Pvf3,Cadps,Abd-B,tkv,rictor,Atg16,Syx1A,Mef2,robo1,ed,Vps13,shot,Pvr,RhoU,chic,bol,Mid1,CG6191,dpy,bou,Sxl,lilli,Src42A,klar,wgn,ena,cora,Atox1,ZnT41F,esg,Nrk,Raf,Rab1,rib,Esp,Arf79F,cue,lqf,tr…
1.131e-10	-22.9	reproductive process	biological process	GO:0022414	1.90608	1436	98	12345	442	Rab1,Raf,mam,rib,Esp,eya,Hr39,Tet,fl(2)d,Gli,Pat1,RhoL,SCAR,Arf79F,Dg,otk,wnd,Poxn,arm,Dp,eff,Diap1,Pex10,14-3-3epsilon,kay,Rab5,Pdk1,cic,His3.3B,htl,His3.3A,jar,mim,wbl,ph-p,Cerk,S,dve,ed,bol,Socs36E,lncRNA:Hsromega,Pvr,tipE,chic,Pen,ss,Sxl,bab2,sli,Gr93c,ena,msi,yuri,sns,fz,SERCA,Cbl,emc,mop,lncRNA:CR44420,Dronc,Dl,Inx2,PI31,abd-A,CycG,lin-28,pum,Cip4,larp,Cks30A,tai,Abl,robo1,Mef2,Nlp,Abd-B,tk…
1.632e-10	-22.54	regulation of phosphorylation	biological process	GO:0042325	3.50412	271	34	12345	442	InR,jeb,hppy,Lk6,N,Pvr,lncRNA:Hsromega,Pgk,Socs36E,vn,edl,Src42A,CG8312,spi,rdx,step,CG34172,Egfr,Raf,CycB3,Cbl,Actbeta,CycG,Atg17,wnd,Dg,trbl,Cks30A,kay,wdb,SNF4Agamma,Pdk1,Dad,rictor
1.899e-10	-22.38	regulation of cellular component organization	biological process	GO:0051128	2.29512	791	65	12345	442	Sema1b,pum,CG6891,RhoGEF4,Cbl,Sema1a,fz,tkv,Ddr,rictor,baz,CG34401,robo1,Syx1A,ey,Adf1,Abl,Cals,Cip4,sens-2,neo,scrib,N,cindr,lt,InR,Mob2,LanA,Ocrl,Su(z)2,ttk,Jupiter,Arf79F,Kdm2,trbl,wnd,SCAR,Rab1,rib,htl,nmo,Dad,mim,jar,Pdk1,Rab5,kon,crol,cic,14-3-3epsilon,shot,RhoU,chic,Cdk4,kn,ed,Orct2,ena,step,C1GalTA,mrt,Src42A,lilli,ss,klar
1.957e-10	-22.35	photoreceptor cell fate commitment	biological process	GO:0046552	7.44796	60	16	12345	442	msi,Egfr,aop,sina,kay,ey,ttk,spi,N,scrib,emc,Cbl,Raf,hth,S,fz
2.017e-10	-22.32	enzyme linked receptor protein signaling pathway	biological process	GO:0007167	4.53407	154	25	12345	442	cic,aop,Pdk1,spen,sina,tkv,Dad,htl,Egfr,Ddr,rictor,Src42A,ttk,spi,Pvf3,pnr,drl,Actbeta,Pvr,Eph,vn,InR,Raf,jeb,Nrk
2.653e-10	-22.05	digestive tract development	biological process	GO:0048565	5.33206	110	21	12345	442	Abd-B,Dad,Egfr,Mef2,sli,IA-2,dome,shg,Scr,tsh,spi,Pvr,abd-A,vn,bowl,Inx2,N,emc,dve,S,rib
2.653e-10	-22.05	digestive system development	biological process	GO:0055123	5.33206	110	21	12345	442	sli,Mef2,Egfr,Dad,Abd-B,spi,tsh,shg,Scr,dome,IA-2,N,Inx2,bowl,vn,Pvr,abd-A,rib,S,dve,emc
2.774e-10	-22.01	signaling	biological process	GO:0023052	2.00694	1169	84	12345	442	Syx1A,robo1,rictor,Ddr,tkv,Cadps,Pvf3,pnr,Tollo,Abl,Dl,moody,Sema1b,pum,Rgl,SERCA,fz,Ric,Sema1a,hang,Dronc,Cbl,spen,sina,aop,Egfr,Ocrl,cact,spi,fz2,tsh,ttk,dome,N,Magi,RhoGAP19D,drl,nAChRalpha4,vn,Ir21a,Pgk,InR,hppy,Hr4,cic,ogre,Rab5,Pdk1,nmo,Dad,boi,htl,Dp,arm,fz3,imd,Actbeta,Eph,wnd,lqf,otk,Arf79F,unc-5,mam,Rab1,Raf,ITP,Nrk,Hr39,REPTOR,sli,sd,wgn,Src42A,Lk6,Pvr,shot,RhoU,Socs36E,Cerk,hfw,kn,CG4…
2.782e-10	-22	female gamete generation	biological process	GO:0007292	2.3122	761	63	12345	442	shg,ttk,dome,Sxl,aop,Egfr,ena,LanA,cact,ph-p,S,InR,ed,scrib,cindr,N,Ppcs,14-3-3zeta,Ptpmeg2,Pen,chic,Socs36E,lncRNA:Hsromega,Pvr,eff,Cks30A,Diap1,Cip4,Dp,arm,tai,Abl,14-3-3epsilon,kay,Rab5,Pdk1,cic,Mef2,mim,wbl,jar,baz,tkv,fz,SERCA,mam,eya,Raf,Dronc,Cbl,Hr39,emc,mop,RhoL,SCAR,Gli,Pat1,Inx2,Dl,lin-28,Dg,pum,CycG
2.885e-10	-21.97	development of primary sexual characteristics	biological process	GO:0045137	7.90468	53	15	12345	442	ena,Egfr,htl,Abd-B,PI31,abd-A,sli,robo1,aop,bab2,shg,fz2,eya,rib,InR
2.885e-10	-21.97	gonad development	biological process	GO:0008406	7.90468	53	15	12345	442	bab2,eya,rib,fz2,shg,InR,Egfr,ena,abd-A,PI31,htl,Abd-B,sli,aop,robo1
3.056e-10	-21.91	open tracheal system development	biological process	GO:0007424	3.68437	235	31	12345	442	Raf,InR,h,fz,rib,ds,dlp,ed,Cdk4,Gli,N,Ptp4E,shot,Src42A,ttk,klar,arm,shg,spi,ft,dpy,bou,dome,cora,sli,esg,LanA,Abd-B,tkv,Egfr,baz
3.769e-10	-21.7	transmembrane receptor protein tyrosine kinase signaling pathway	biological process	GO:0007169	5.23685	112	21	12345	442	Raf,InR,jeb,Nrk,drl,Pvr,Eph,vn,ttk,Src42A,spi,Pvf3,cic,aop,Pdk1,spen,sina,htl,rictor,Ddr,Egfr
3.898e-10	-21.67	regulation of epithelial cell migration	biological process	GO:0010632	8.50039	46	14	12345	442	aop,robo1,Gli,sli,Pvr,vn,Egfr,ttk,spi,Diap1,shg,kay,Cbl,tai
4.033e-10	-21.63	negative regulation of cell differentiation	biological process	GO:0045596	4.75842	135	23	12345	442	Abl,chn,Diap1,klar,ttk,Egfr,cact,Abd-B,esg,aop,C1GalTA,sd,ed,Snoo,emc,eya,fuss,Sema1a,Sema1b,lqf,Socs36E,N,Dl
4.252e-10	-21.58	stem cell differentiation	biological process	GO:0048863	6.59455	72	17	12345	442	spen,sqz,Egfr,htl,spi,pnr,arm,N,scrib,Dl,Sema1b,abd-A,SERCA,S,Sema1a,nub,klu
4.358e-10	-21.55	ovarian follicle cell migration	biological process	GO:0007297	4.9553	124	22	12345	442	Diap1,shg,kay,tai,dome,aop,Rab5,jar,mim,Egfr,baz,ena,Raf,fz,Dl,RhoL,cindr,Ppcs,N,Pvr,Socs36E,Ptpmeg2
5.184e-10	-21.38	leg disc development	biological process	GO:0035218	5.42327	103	20	12345	442	vn,bowl,Drak,ap,N,Dl,RhoGAP19D,dve,hyx,ds,d,hth,Egfr,al,B-H1,sd,bab2,tsh,Poxn,ss
7.877e-10	-20.96	respiratory system development	biological process	GO:0060541	3.54847	244	31	12345	442	LanA,Abd-B,tkv,Egfr,baz,cora,sli,esg,ft,dpy,bou,dome,ttk,Src42A,arm,klar,shg,spi,Ptp4E,shot,Cdk4,Gli,N,dlp,ed,InR,h,Raf,fz,ds,rib
8.784e-10	-20.85	multi-organism reproductive process	biological process	GO:0044703	1.91212	1300	89	12345	442	Abl,tai,larp,Cks30A,Cip4,baz,Abd-B,tkv,Mef2,Nlp,Dronc,lncRNA:CR44420,Cbl,mop,emc,fz,sns,SERCA,yuri,lin-28,pum,PI31,abd-A,CycG,Dl,Inx2,dome,shg,dmrt11E,ttk,Egfr,LanA,cact,aop,InR,Ptpmeg2,orb2,scrib,cindr,N,14-3-3zeta,Ppcs,kay,Pex10,14-3-3epsilon,eff,Diap1,Poxn,arm,Dp,jar,mim,His3.3A,wbl,htl,His3.3B,Rab5,Pdk1,cic,Tet,Hr39,mam,eya,Esp,Raf,Rab1,Dg,wnd,Arf79F,SCAR,RhoL,Gli,Pat1,Sxl,ss,ena,msi,Gr93c,ed…
8.784e-10	-20.85	sexual reproduction	biological process	GO:0019953	1.91212	1300	89	12345	442	ena,msi,Gr93c,ss,Sxl,bol,tipE,Pen,chic,Socs36E,lncRNA:Hsromega,Pvr,S,Cerk,ph-p,ed,His3.3B,Rab5,Pdk1,cic,mim,His3.3A,wbl,jar,htl,eff,Diap1,Poxn,arm,Dp,Pex10,kay,14-3-3epsilon,RhoL,SCAR,Pat1,Gli,Dg,wnd,Arf79F,mam,eya,Esp,Rab1,Raf,Tet,Hr39,aop,Egfr,LanA,cact,shg,dmrt11E,ttk,dome,scrib,N,Ppcs,14-3-3zeta,cindr,Ptpmeg2,orb2,InR,Mef2,Nlp,baz,Abd-B,tkv,larp,Cks30A,Cip4,tai,Abl,Dl,Inx2,lin-28,pum,CycG,PI3…
9.942e-10	-20.73	regulation of epidermal growth factor receptor signaling pathway	biological process	GO:0042058	7.97996	49	14	12345	442	rho-4,Src42A,kek5,S,mop,Cbl,hppy,ed,scrib,Ptp4E,Socs36E,step,pum,edl
9.942e-10	-20.73	regulation of ERBB signaling pathway	biological process	GO:1901184	7.97996	49	14	12345	442	step,pum,edl,Ptp4E,Socs36E,scrib,hppy,ed,mop,Cbl,kek5,S,rho-4,Src42A
1.026e-09	-20.7	positive regulation of border follicle cell migration	biological process	GO:1903688	9.8576	34	12	12345	442	Cbl,kay,tai,ttk,Diap1,spi,shg,Pvr,Egfr,vn,Gli,aop
1.104e-09	-20.62	multicellular organismal reproductive process	biological process	GO:0048609	1.91271	1285	88	12345	442	dmrt11E,shg,ttk,dome,aop,Egfr,cact,LanA,InR,14-3-3zeta,N,Ppcs,cindr,scrib,Ptpmeg2,orb2,Cks30A,larp,Cip4,Abl,tai,Mef2,baz,tkv,Abd-B,sns,fz,SERCA,yuri,lncRNA:CR44420,Dronc,emc,mop,Cbl,Dl,Inx2,pum,lin-28,PI31,abd-A,CycG,ss,Sxl,msi,ena,Gr93c,Cerk,ph-p,S,ed,bol,chic,Pen,tipE,lncRNA:Hsromega,Pvr,Socs36E,Diap1,eff,Dp,arm,Poxn,kay,Pex10,14-3-3epsilon,His3.3B,cic,Pdk1,Rab5,wbl,jar,His3.3A,mim,htl,eya,Esp,…
1.319e-09	-20.45	positive regulation of oogenesis	biological process	GO:1905881	8.64496	42	13	12345	442	Pvr,Egfr,vn,Gli,aop,Cbl,kay,tai,ttk,Dp,shg,Diap1,spi
1.511e-09	-20.31	positive regulation of epithelial cell migration	biological process	GO:0010634	9.57595	35	12	12345	442	aop,Gli,Pvr,vn,Egfr,ttk,Diap1,spi,shg,kay,Cbl,tai
1.511e-09	-20.31	cell fate commitment involved in pattern specification	biological process	GO:0060581	9.57595	35	12	12345	442	CtBP,fz,klu,H,Tom,scrib,N,sens,abd-A,Egfr,vn,nuf
1.511e-09	-20.31	regulation of border follicle cell migration	biological process	GO:1903684	9.57595	35	12	12345	442	tai,Cbl,kay,shg,spi,Diap1,ttk,Egfr,vn,Pvr,aop,Gli
1.541e-09	-20.29	oogenesis	biological process	GO:0048477	2.33431	682	57	12345	442	pum,lin-28,Dg,Dl,Pat1,Inx2,RhoL,SCAR,mop,emc,Cbl,Dronc,Raf,eya,SERCA,fz,mam,tkv,mim,wbl,baz,jar,cic,Mef2,Rab5,kay,14-3-3epsilon,tai,Abl,Dp,arm,Cip4,Diap1,eff,lncRNA:Hsromega,Pvr,Socs36E,chic,Pen,Ptpmeg2,cindr,Ppcs,14-3-3zeta,N,scrib,ed,InR,ph-p,S,cact,ena,Egfr,aop,Sxl,dome,ttk,shg
1.736e-09	-20.17	maintenance of cell number	biological process	GO:0098727	5.36028	99	19	12345	442	His2Av,arm,lilli,shg,eff,Dad,tkv,msi,Egfr,esg,klu,H,InR,mam,Socs36E,chic,Dl,Inx2,N
1.736e-09	-20.17	stem cell population maintenance	biological process	GO:0019827	5.36028	99	19	12345	442	esg,Egfr,msi,Dad,tkv,shg,eff,lilli,arm,His2Av,N,Dl,Inx2,chic,Socs36E,mam,InR,H,klu
1.751e-09	-20.16	border follicle cell migration	biological process	GO:0007298	5.07816	110	20	12345	442	RhoL,cindr,N,Dl,Ptpmeg2,Socs36E,Pvr,fz,Raf,Rab5,aop,Egfr,baz,ena,mim,jar,shg,Diap1,dome,tai
1.951e-09	-20.05	cell adhesion	biological process	GO:0007155	4.08331	171	25	12345	442	beat-IIa,Gli,scrib,SCAR,Bsg,otk,fz,sns,ds,mop,ed,glec,cora,crol,LanA,baz,Ddr,Egfr,Cals,Src42A,arm,Fas1,shg,ft,p130CAS
2.184e-09	-19.94	germ cell development	biological process	GO:0007281	2.17989	820	64	12345	442	Dl,Inx2,lin-28,pum,SERCA,sns,fz,yuri,Dronc,Cbl,mop,emc,Mef2,baz,tkv,Cip4,tai,Abl,scrib,N,Ppcs,cindr,14-3-3zeta,Ptpmeg2,orb2,InR,aop,Egfr,cact,shg,ttk,dome,SCAR,RhoL,Pat1,Dg,mam,eya,Raf,Tet,Rab5,cic,wbl,mim,jar,eff,Diap1,arm,Dp,14-3-3epsilon,Pex10,kay,bol,chic,Pen,Socs36E,Pvr,lncRNA:Hsromega,S,ph-p,ed,ena,msi,Sxl
2.444e-09	-19.83	wing disc pattern formation	biological process	GO:0035222	5.9351	80	17	12345	442	Dl,N,nuf,ap,ds,H,dlp,cic,spen,nmo,tkv,Mpcp2,tara,boi,lilli,tsh,14-3-3epsilon
2.471e-09	-19.82	heart development	biological process	GO:0007507	5.25413	101	19	12345	442	betaTub60D,Gli,abd-A,mam,fz,sli,sd,Mef2,robo1,cora,tkv,LanA,Abd-B,htl,shg,pnr,arm,jumu,spdo
2.676e-09	-19.74	positive regulation of RNA metabolic process	biological process	GO:0051254	2.55888	513	47	12345	442	Tet,Hr39,CG12769,hyx,Lmx1a,mam,eya,hth,hng3,pum,fs(1)h,abd-A,ps,sens,Tis11,tai,kay,ey,Adf1,pnr,arm,CtBP,rictor,Abd-B,Mef2,kn,nub,bowl,ap,tna,N,zfh2,CG13204,chn,Scr,dmrt11E,tsh,lilli,CG8312,ttk,ss,tara,esg,REPTOR,sim,B-H1,sd
2.73e-09	-19.72	blastoderm segmentation	biological process	GO:0007350	3.65437	214	28	12345	442	dome,shg,pnr,tsh,fz2,lilli,arm,Egfr,baz,Abd-B,cic,rdx,dlp,kn,fz,Raf,h,hth,bowl,Dg,chic,pum,frc,fs(1)h,scrib,N,Cdk4,Pat1
2.744e-09	-19.71	regulation of developmental growth	biological process	GO:0048638	3.55248	228	29	12345	442	pum,chic,Sema1b,shot,scrib,dlp,Orct2,Mob2,d,fz,Sema1a,InR,Raf,step,rictor,wbl,Egfr,ena,nmo,tkv,Dad,LanA,Hr4,Pdk1,Abl,ft,ey,Cip4,Src42A
2.756e-09	-19.71	multi-organism process	biological process	GO:0051704	1.75723	1653	104	12345	442	aop,spen,cact,LanA,sick,Egfr,ttk,RhoGEF3,dmrt11E,CG32795,shg,dome,N,14-3-3zeta,Ppcs,cindr,DPCoAC,scrib,orb2,Ptpmeg2,InR,Nlp,Mef2,tkv,Dcr-2,Abd-B,baz,Tollo,Cip4,Cks30A,larp,Abl,tai,Inx2,Dl,CycG,abd-A,PI31,pum,lin-28,yuri,fz,SERCA,sns,mop,emc,Cbl,lncRNA:CR44420,Dronc,Gr93c,msi,ena,ss,jumu,Src42A,Sxl,bol,Mid1,Pvr,lncRNA:Hsromega,Rm62,Socs36E,chic,Pen,tipE,Cerk,ph-p,S,kn,ed,cic,Pdk1,Rab5,His3.3B,subd…
2.821e-09	-19.69	biological adhesion	biological process	GO:0022610	4.01291	174	25	12345	442	beat-IIa,Gli,scrib,SCAR,Bsg,otk,sns,fz,ds,mop,ed,glec,cora,crol,LanA,baz,Ddr,Egfr,Src42A,Cals,Fas1,arm,shg,ft,p130CAS
2.929e-09	-19.65	regulation of phosphate metabolic process	biological process	GO:0019220	3.14442	302	34	12345	442	Atg17,CycG,Dg,trbl,wnd,Actbeta,Cbl,Raf,CycB3,Dad,rictor,Pdk1,kay,SNF4Agamma,wdb,Cks30A,Socs36E,Pgk,lncRNA:Hsromega,Pvr,vn,edl,Lk6,N,jeb,hppy,InR,Egfr,CG34172,step,rdx,CG8312,Src42A,spi
2.929e-09	-19.65	regulation of phosphorus metabolic process	biological process	GO:0051174	3.14442	302	34	12345	442	Pdk1,Dad,rictor,Cks30A,kay,SNF4Agamma,wdb,Actbeta,Atg17,CycG,Dg,trbl,wnd,Raf,CycB3,Cbl,rdx,Egfr,CG34172,step,Src42A,CG8312,spi,Lk6,N,Pgk,Socs36E,lncRNA:Hsromega,Pvr,vn,edl,InR,jeb,hppy
2.938e-09	-19.65	cell-cell adhesion	biological process	GO:0098609	5.20262	102	19	12345	442	Fas1,arm,Src42A,Cals,shg,ft,p130CAS,glec,Egfr,baz,ds,fz,sns,mop,ed,Gli,beat-IIa,scrib,Bsg
3.04e-09	-19.61	regulation of cell population proliferation	biological process	GO:0042127	3.53697	229	29	12345	442	fz,Raf,InR,nub,hth,Dronc,klu,Cbl,scrib,N,Dl,lin-28,vn,Pvr,pxb,fz2,spi,tsh,dome,Abl,ey,ft,esg,Rab5,Pez,sd,Ddr,Egfr,htl
3.142e-09	-19.58	positive regulation of epithelial cell differentiation	biological process	GO:0030858	9.05833	37	12	12345	442	aop,Gli,Pvr,vn,Egfr,ttk,spi,Diap1,shg,kay,Cbl,tai
3.235e-09	-19.55	negative regulation of animal organ morphogenesis	biological process	GO:0110111	10.241	30	11	12345	442	N,aop,Egfr,Abd-B,Socs36E,tkv,Diap1,tsh,ttk,chn,ed
3.365e-09	-19.51	embryonic pattern specification	biological process	GO:0009880	3.52159	230	29	12345	442	Cdk4,Pat1,scrib,N,fs(1)h,frc,Dg,edl,bowl,pum,chic,h,Raf,hth,fz,kn,dlp,rdx,cic,Abd-B,baz,Egfr,lilli,arm,shg,pnr,tsh,fz2,dome
3.706e-09	-19.41	positive regulation of gene expression	biological process	GO:0010628	2.4457	571	50	12345	442	nub,kn,tna,N,zfh2,bol,bowl,ap,orb2,Scr,dmrt11E,tsh,lilli,CG8312,ttk,ss,chn,REPTOR,esg,sim,B-H1,sd,aop,Egfr,tara,mam,Lmx1a,eya,hth,Tet,hyx,CG12769,Hr39,lin-28,pum,fs(1)h,sens,abd-A,ps,pnr,arm,Dp,CtBP,tai,kay,ey,Adf1,Mef2,rictor,Abd-B
4.125e-09	-19.31	circulatory system development	biological process	GO:0072359	5.10257	104	19	12345	442	sli,cora,sd,Mef2,robo1,LanA,Abd-B,htl,tkv,shg,pnr,arm,jumu,spdo,betaTub60D,Gli,abd-A,fz,mam
4.552e-09	-19.21	positive regulation of intracellular signal transduction	biological process	GO:1902533	3.92273	178	25	12345	442	ed,hppy,jeb,ds,Raf,InR,vn,wnd,Pvr,CycG,siz,lncRNA:Hsromega,14-3-3zeta,Cdk4,RhoGEF4,14-3-3epsilon,ft,spi,Src42A,rictor,Egfr,step,Pdk1,Pez,rdx
4.704e-09	-19.17	dendrite morphogenesis	biological process	GO:0048813	4.38898	140	22	12345	442	Dronc,E(Pc),Snoo,kn,Sema1a,nub,pum,shot,fs(1)h,drl,Actbeta,Abl,chn,Sox14,kay,path,sqz,rictor,ena,sli,robo1,Rab5
4.982e-09	-19.12	positive regulation of nucleobase-containing compound metabolic process	biological process	GO:0045935	2.50995	523	47	12345	442	Tis11,hng3,pum,fs(1)h,sens,abd-A,ps,mam,Lmx1a,eya,hth,Tet,CG12769,Hr39,hyx,Mef2,rictor,Abd-B,pnr,CtBP,arm,tai,ey,kay,Adf1,tna,N,zfh2,bowl,ap,nub,kn,esg,sim,REPTOR,B-H1,sd,tara,Scr,dmrt11E,tsh,ttk,CG8312,lilli,ss,CG13204,chn
8.077e-09	-18.63	peripheral nervous system development	biological process	GO:0007422	6.3477	66	15	12345	442	chn,spdo,spi,Tollo,ttk,hth,Eph,Egfr,vn,sens,abd-A,spen,N,Gli,Dl
8.162e-09	-18.62	cellular response to stimulus	biological process	GO:0051716	1.78964	1467	94	12345	442	vn,Ir21a,Magi,N,RhoGAP19D,drl,nAChRalpha4,hppy,CG30156,lt,InR,Egfr,Ocrl,cact,sina,spen,aop,rdx,dome,fz2,spi,tsh,ttk,Sema1b,CG7536,Atg17,Rgl,CycG,moody,Dl,Dronc,Cbl,CG13481,fz,hang,Ric,Sema1a,rictor,Ddr,ReepA,tkv,Atg16,robo1,flfl,SNF4Agamma,tai,pnr,Pvf3,Tollo,tipE,Socs36E,Pvr,RhoU,Lk6,CG42788,jeb,Cerk,koi,hfw,CG1218,msi,wgn,sli,REPTOR,sd,Src42A,ss,otk,Eph,wnd,Arf79F,imd,Actbeta,Nrk,ITP,Hr39,mam,un…
8.713e-09	-18.56	positive regulation of reproductive process	biological process	GO:2000243	6.85997	57	14	12345	442	ttk,Dp,shg,spi,Diap1,Cbl,kay,tai,Gli,aop,CG9784,Pvr,vn,Egfr
8.951e-09	-18.53	regulation of protein modification process	biological process	GO:0031399	2.89762	347	36	12345	442	InR,CG1218,jeb,hppy,Lk6,N,sens-2,Socs36E,lncRNA:Hsromega,Pvr,vn,Src42A,CG8312,spi,Su(z)2,rdx,Egfr,step,Raf,CycB3,Cbl,Fem-1,Actbeta,Atg17,Kdm2,CycG,trbl,wnd,Tollo,Diap1,Cks30A,kay,SNF4Agamma,wdb,Pdk1,rictor
9.188e-09	-18.51	dendrite development	biological process	GO:0016358	4.23763	145	22	12345	442	robo1,Rab5,sli,ena,rictor,sqz,path,Sox14,kay,chn,Abl,drl,Actbeta,shot,fs(1)h,pum,Sema1a,nub,kn,Dronc,E(Pc),Snoo
1.176e-08	-18.26	regulation of epithelial cell differentiation	biological process	GO:0030856	8.17459	41	12	12345	442	aop,Gli,Pvr,Egfr,vn,ttk,spi,Diap1,shg,kay,Cbl,tai
1.285e-08	-18.17	positive regulation of transcription by RNA polymerase II	biological process	GO:0045944	2.80817	368	37	12345	442	bowl,ap,N,kn,nub,sim,esg,B-H1,sd,chn,Scr,tsh,dmrt11E,CG8312,ttk,lilli,ss,fs(1)h,abd-A,sens,Tet,CG12769,Hr39,hyx,mam,Lmx1a,eya,hth,Abd-B,Mef2,tai,ey,kay,Adf1,pnr,arm,CtBP
1.438e-08	-18.06	regulation of protein phosphorylation	biological process	GO:0001932	3.30598	245	29	12345	442	wnd,vn,trbl,CycG,lncRNA:Hsromega,Pvr,Atg17,Socs36E,N,Lk6,Actbeta,hppy,jeb,Cbl,CycB3,InR,Raf,step,Egfr,rictor,rdx,Pdk1,wdb,SNF4Agamma,kay,spi,Cks30A,CG8312,Src42A
1.485e-08	-18.03	organelle organization	biological process	GO:0006996	1.65949	1885	112	12345	442	14-3-3epsilon,Pex10,His2Av,vig,CtBP,eff,yrt,Diap1,Slbp,jar,Pex7,His3.3A,crol,Rab5,kon,His3.3B,Hr39,E(Pc),Nrk,fl(2)d,Rab1,HmgZ,rib,eya,Kdm2,Arf79F,CG33474,Dg,wnd,Gli,CG7394,SCAR,Pex14,Sxl,Src42A,klar,jumu,ena,cora,bin3,f,Psc,gukh,ed,dve,ph-p,lncRNA:Hsromega,shot,RhoU,chic,Cdk4,corto,tna,ft,wdb,Shrm,larp,Cks30A,AP-1gamma,Dcr-2,tkv,rictor,baz,ReepA,Atg16,Syx1A,Nlp,LRR,mop,hyx,yuri,sns,ds,Rim2,Atg17,…
1.508e-08	-18.01	positive regulation of cell population proliferation	biological process	GO:0008284	5.65668	79	16	12345	442	ey,dome,spi,tsh,htl,Egfr,Ddr,klu,InR,hth,Raf,Pvr,vn,lin-28,Dl,N
1.959e-08	-17.75	learning or memory	biological process	GO:0007611	3.91699	164	23	12345	442	mura,Mob2,drl,scrib,14-3-3zeta,N,Socs36E,orb2,pxb,vn,wnd,pum,lilli,arm,ss,spi,rg,Tob,Adf1,dome,Abl,mld,Egfr
1.959e-08	-17.75	cognition	biological process	GO:0050890	3.91699	164	23	12345	442	mld,Egfr,rg,Tob,Adf1,dome,Abl,lilli,ss,arm,spi,Socs36E,orb2,pxb,vn,wnd,pum,drl,scrib,14-3-3zeta,N,mura,Mob2
2.073e-08	-17.69	regulation of anatomical structure size	biological process	GO:0090066	3.25288	249	29	12345	442	Gli,SCAR,CG6191,RhoU,shot,Pvr,trbl,CG6891,Sema1b,chic,InR,Sema1a,fz,rib,ds,H,hppy,cora,Pdk1,ena,rictor,Cip4,lilli,ttk,path,Pvf3,dpy,ft,Abl
2.085e-08	-17.69	positive regulation of nucleic acid-templated transcription	biological process	GO:1903508	2.48768	494	44	12345	442	hth,eya,Lmx1a,mam,hyx,Hr39,CG12769,Tet,abd-A,sens,fs(1)h,hng3,CtBP,arm,pnr,Adf1,kay,ey,tai,Mef2,Abd-B,rictor,nub,kn,zfh2,tna,N,ap,bowl,ss,ttk,CG8312,lilli,tsh,dmrt11E,Scr,chn,CG13204,B-H1,sd,sim,REPTOR,esg,tara
2.085e-08	-17.69	positive regulation of RNA biosynthetic process	biological process	GO:1902680	2.48768	494	44	12345	442	bowl,ap,tna,N,zfh2,kn,nub,tara,REPTOR,sim,esg,sd,B-H1,CG13204,chn,Scr,dmrt11E,tsh,ttk,lilli,CG8312,ss,hng3,fs(1)h,sens,abd-A,Tet,Hr39,CG12769,hyx,mam,Lmx1a,eya,hth,rictor,Abd-B,Mef2,tai,kay,ey,Adf1,pnr,arm,CtBP
2.14e-08	-17.66	eye-antennal disc morphogenesis	biological process	GO:0007455	7.79438	43	12	12345	442	bab2,ey,eya,Diap1,ss,Poxn,Egfr,N,al,Dl,B-H1,f
2.199e-08	-17.63	chaeta development	biological process	GO:0022416	5.51701	81	16	12345	442	hyx,emc,Dronc,sens,Fkbp14,Dl,N,Ppcs,CtBP,pnr,Diap1,msi,f,B-H1,al,spen
2.199e-08	-17.63	leg disc morphogenesis	biological process	GO:0007478	5.51701	81	16	12345	442	bab2,Poxn,ss,tsh,sd,al,hyx,dve,hth,ds,Drak,bowl,ap,RhoGAP19D,Dl,N
2.336e-08	-17.57	eye-antennal disc development	biological process	GO:0035214	5.90068	71	15	12345	442	eyg,Poxn,ss,tsh,eya,Diap1,ey,bab2,f,B-H1,Dl,al,N,Dad,Egfr
2.336e-08	-17.57	regulation of oogenesis	biological process	GO:1905879	5.90068	71	15	12345	442	Diap1,spi,shg,Dp,klar,ttk,tai,Cbl,kay,aop,Gli,Syx1A,vn,Egfr,Pvr
2.72e-08	-17.42	positive regulation of macromolecule biosynthetic process	biological process	GO:0010557	2.37809	552	47	12345	442	CG13204,chn,Scr,dmrt11E,tsh,ttk,lilli,CG8312,ss,tara,REPTOR,sim,esg,B-H1,sd,kn,nub,bowl,ap,orb2,tna,N,zfh2,bol,tai,kay,ey,Adf1,pnr,arm,CtBP,rictor,Abd-B,Mef2,Tet,Hr39,hyx,CG12769,Lmx1a,mam,eya,hth,hng3,pum,fs(1)h,sens,abd-A
4.035e-08	-17.03	peptidyl-tyrosine modification	biological process	GO:0018212	8.30347	37	11	12345	442	InR,Src42A,Nrk,Abl,drl,Ddr,Ptpmeg2,Eph,htl,Tpst,Pvr
4.214e-08	-16.98	actin cytoskeleton organization	biological process	GO:0030036	3.23155	242	28	12345	442	nuf,chic,Dg,siz,shot,RhoU,Bsg,SCAR,Ppcs,cindr,N,Dl,moody,ed,gukh,sns,rictor,jar,sick,ena,cora,f,kon,Shrm,p130CAS,yrt,Src42A,RhoGEF3
4.433e-08	-16.93	reproduction	biological process	GO:0000003	1.69169	1651	100	12345	442	Sxl,bab2,ss,ena,msi,Gr93c,sli,dve,ed,ph-p,S,Cerk,tipE,Pen,chic,Socs36E,lncRNA:Hsromega,Pvr,bol,kay,14-3-3epsilon,Pex10,eff,Diap1,Poxn,arm,Dp,wbl,His3.3A,mim,jar,htl,His3.3B,scyl,Pdk1,Rab5,cic,Tet,fl(2)d,Hr39,mam,rib,eya,Esp,Raf,Rab1,otk,Dg,wnd,Arf79F,SCAR,RhoL,Pat1,Gli,dome,shg,Scr,dmrt11E,fz2,ttk,Egfr,LanA,cact,aop,InR,Ptpmeg2,orb2,scrib,Ppcs,14-3-3zeta,cindr,N,tai,Abl,larp,Acp63F,Cks30A,Cip4,ba…
4.869e-08	-16.84	positive regulation of transcription, DNA-templated	biological process	GO:0045893	2.48003	473	42	12345	442	Hr39,hyx,CG12769,Tet,hth,Lmx1a,mam,eya,fs(1)h,abd-A,sens,ey,kay,Adf1,tai,arm,CtBP,pnr,Abd-B,rictor,Mef2,kn,nub,bowl,ap,zfh2,N,tna,chn,ttk,lilli,CG8312,ss,Scr,tsh,dmrt11E,tara,B-H1,sd,REPTOR,sim,esg
5.126e-08	-16.79	larval development	biological process	GO:0002164	3.86451	159	22	12345	442	scrib,N,Pvr,Kdm2,ap,chic,Raf,fz,sns,eya,kn,crp,htl,Dad,jar,CG1129,arm,klar,fz2,ft,Alh,chn
6.43e-08	-16.56	actin filament-based process	biological process	GO:0030029	3.09147	262	29	12345	442	RhoGEF3,Src42A,yrt,p130CAS,Shrm,f,kon,cora,rictor,sick,jar,ena,sns,gukh,ed,moody,Dl,Ppcs,cindr,SCAR,N,Bsg,neo,RhoU,shot,siz,Dg,nuf,chic
7.396e-08	-16.42	imaginal disc-derived leg morphogenesis	biological process	GO:0007480	5.44088	77	15	12345	442	ap,Drak,bowl,RhoGAP19D,Dl,sd,al,N,hyx,dve,ss,hth,Poxn,ds,tsh
7.482e-08	-16.41	positive regulation of multi-organism process	biological process	GO:0043902	3.93642	149	21	12345	442	Pitslre,mop,Cbl,Gli,imd,DPCoAC,Pvr,vn,Dp,ttk,spi,Diap1,pnr,CG32795,shg,kay,tai,aop,Dcr-2,htl,Egfr
7.751e-08	-16.37	dorsal/ventral pattern formation, imaginal disc	biological process	GO:0007450	6.36997	57	13	12345	442	14-3-3epsilon,H,dlp,lilli,tsh,nmo,tara,Mpcp2,ap,nuf,cic,Dl,N
8.277e-08	-16.31	mesoderm development	biological process	GO:0007498	4.74808	100	17	12345	442	sli,Mef2,htl,LanA,Abd-B,meso18E,shg,Cip4,RhoL,N,Dl,Dgat2,abd-A,Npc2g,eya,mam,jeb
8.861e-08	-16.24	urogenital system development	biological process	GO:0001655	5.37113	78	15	12345	442	hth,tsh,spi,rib,pnr,sns,S,N,scrib,Dad,tkv,Pvr,htl,baz,Egfr
8.861e-08	-16.24	renal system development	biological process	GO:0072001	5.37113	78	15	12345	442	hth,rib,spi,tsh,sns,pnr,S,tkv,Pvr,Dad,htl,Egfr,baz,N,scrib
9.241e-08	-16.2	negative regulation of transcription by RNA polymerase II	biological process	GO:0000122	3.28587	221	26	12345	442	arm,ss,CtBP,ttk,tsh,pnr,Prdm13,E(spl)m5-HLH,MEP-1,chn,Su(z)2,B-H1,cic,aop,esg,eyg,h,emc,klu,dve,H,zfh2,scrib,sens,abd-A,bowl
9.668e-08	-16.15	positive regulation of biosynthetic process	biological process	GO:0009891	2.25696	594	48	12345	442	Tet,hyx,CG12769,Hr39,Lmx1a,mam,eya,hth,hng3,pum,fs(1)h,abd-A,sens,imd,tai,ey,kay,Adf1,pnr,arm,CtBP,rictor,Abd-B,Mef2,kn,nub,bowl,ap,orb2,N,tna,zfh2,bol,CG13204,chn,Scr,tsh,dmrt11E,CG8312,lilli,ttk,ss,tara,sim,esg,REPTOR,B-H1,sd
9.668e-08	-16.15	positive regulation of cellular biosynthetic process	biological process	GO:0031328	2.25696	594	48	12345	442	zfh2,bol,tna,N,orb2,bowl,ap,nub,kn,sd,B-H1,REPTOR,esg,sim,tara,lilli,CG8312,ttk,ss,Scr,dmrt11E,tsh,CG13204,chn,imd,fs(1)h,sens,abd-A,hng3,pum,hth,mam,Lmx1a,eya,CG12769,Hr39,hyx,Tet,Mef2,Abd-B,rictor,arm,CtBP,pnr,ey,kay,Adf1,tai
9.899e-08	-16.13	regulation of cell fate commitment	biological process	GO:0010453	7.68071	40	11	12345	442	lqf,Abd-B,Socs36E,N,aop,chn,ed,eya,hth,ttk,Src42A
1.082e-07	-16.04	positive regulation of phosphorylation	biological process	GO:0042327	4.01869	139	20	12345	442	hppy,jeb,Raf,InR,wnd,vn,Pvr,lncRNA:Hsromega,Pgk,Atg17,Lk6,Actbeta,Cks30A,spi,Src42A,step,Egfr,rictor,rdx,Pdk1
1.334e-07	-15.83	dorsal/ventral pattern formation	biological process	GO:0009953	3.80862	154	21	12345	442	Raf,S,Cbl,dlp,H,Dl,N,nuf,ap,lilli,Dp,tsh,14-3-3epsilon,cic,tara,Mpcp2,tkv,cact,nmo,wbl,Egfr
1.348e-07	-15.82	genital disc development	biological process	GO:0035215	6.70317	50	12	12345	442	otk,Egfr,abd-A,Pvr,tkv,Abd-B,N,sim,esg,Rab5,spi,S
1.497e-07	-15.71	cell growth	biological process	GO:0016049	5.1722	81	15	12345	442	fz2,shg,fz,path,arm,InR,tai,Pex10,kay,SCAR,Rab5,wnd,tkv,Dad,htl
1.615e-07	-15.64	regulation of cellular protein metabolic process	biological process	GO:0032268	2.19673	623	49	12345	442	Spn42De,jeb,hppy,CG1218,InR,Socs36E,sens-2,Pvr,orb2,lncRNA:Hsromega,vn,bru2,bol,Lk6,N,Su(z)2,Sxl,CG8312,Src42A,spi,312,Egfr,msi,step,bin3,rdx,sina,Cbl,Dronc,Fem-1,Raf,CycB3,Atg17,Kdm2,PI31,CycG,trbl,pum,wnd,Actbeta,Tis11,kay,SNF4Agamma,wdb,Tollo,Diap1,Cks30A,rictor,Pdk1
1.752e-07	-15.56	positive regulation of protein phosphorylation	biological process	GO:0001934	4.08206	130	19	12345	442	hppy,jeb,Raf,InR,vn,wnd,Atg17,lncRNA:Hsromega,Pvr,Actbeta,Lk6,spi,Cks30A,Src42A,rictor,Egfr,step,Pdk1,rdx
1.912e-07	-15.47	muscle cell differentiation	biological process	GO:0042692	4.26049	118	18	12345	442	C1GalTA,aop,sd,Mef2,kon,htl,dock,sns,InR,kn,jeb,SCAR,N,Dg,abd-A,siz,Bsg,Pgk
1.912e-07	-15.47	positive regulation of growth	biological process	GO:0045927	4.26049	118	18	12345	442	Pdk1,Hr4,nmo,tkv,Egfr,rictor,step,ey,14-3-3epsilon,tai,Cdk4,shot,CycG,chic,InR,fz,d,Orct2
2.148e-07	-15.35	morphogenesis of follicular epithelium	biological process	GO:0016333	6.44535	52	12	12345	442	scrib,Ppcs,N,Dg,Egfr,jar,shg,ph-p,Raf,Cip4,Dp,Cbl
2.235e-07	-15.31	regulation of photoreceptor cell differentiation	biological process	GO:0046532	7.14485	43	11	12345	442	ss,ttk,Raf,Src42A,eff,mop,ed,aop,N,sina,Socs36E
2.267e-07	-15.3	behavior	biological process	GO:0007610	2.17232	630	49	12345	442	arm,Poxn,Adf1,ey,kay,Tob,Abl,Mef2,ogre,mld,Dcr-2,Abd-B,hang,Esp,Dyrk2,SERCA,ITP,moody,wnd,pum,ss,lilli,spi,rg,dome,muc,sim,tara,Gr93c,Egfr,mura,InR,Mob2,S,klu,hppy,drl,Bacc,bol,betaTub60D,N,14-3-3zeta,Mid1,scrib,pxb,orb2,Socs36E,vn,tipE
2.467e-07	-15.22	cell fate specification	biological process	GO:0001708	4.98748	84	15	12345	442	arm,ttk,jeb,kn,ey,N,esg,scrib,Dl,Tom,vn,Egfr,abd-A,tkv,htl
2.687e-07	-15.13	wing disc dorsal/ventral pattern formation	biological process	GO:0048190	6.32374	53	12	12345	442	lilli,H,dlp,14-3-3epsilon,N,Dl,cic,ap,nuf,nmo,Mpcp2,tara
2.918e-07	-15.05	central nervous system development	biological process	GO:0007417	2.88244	281	29	12345	442	C1GalTA,esg,sim,htl,shg,ey,rg,Abl,drl,moody,N,shot,siz,Pvr,Ptp4E,chic,Eph,ap,vn,hth,nub,eya,rib,mam,ph-p,mop,kn,Dronc,Psc
3.449e-07	-14.88	positive regulation of phosphate metabolic process	biological process	GO:0045937	3.74898	149	20	12345	442	step,Egfr,rictor,rdx,Pdk1,Src42A,spi,Cks30A,Pvr,lncRNA:Hsromega,Atg17,Pgk,wnd,vn,Lk6,Actbeta,jeb,hppy,Raf,InR
3.449e-07	-14.88	positive regulation of phosphorus metabolic process	biological process	GO:0010562	3.74898	149	20	12345	442	Raf,InR,jeb,hppy,Actbeta,Lk6,Atg17,Pgk,lncRNA:Hsromega,Pvr,vn,wnd,Src42A,Cks30A,spi,Pdk1,rdx,rictor,Egfr,step
4.274e-07	-14.67	multicellular organism reproduction	biological process	GO:0032504	1.67245	1503	90	12345	442	dome,ttk,shg,dmrt11E,LanA,cact,Egfr,aop,InR,orb2,Ptpmeg2,scrib,cindr,Ppcs,14-3-3zeta,N,tai,Abl,Cip4,larp,Acp63F,Cks30A,Abd-B,tkv,baz,Mef2,Cbl,emc,mop,lncRNA:CR44420,Dronc,yuri,SERCA,fz,sns,abd-A,PI31,CycG,lin-28,pum,Dl,Inx2,Sxl,ss,Gr93c,ena,msi,ed,S,ph-p,Cerk,Socs36E,Pvr,lncRNA:Hsromega,tipE,Pen,chic,bol,14-3-3epsilon,kay,Pex10,Poxn,Dp,arm,eff,Diap1,htl,mim,wbl,His3.3A,jar,scyl,Pdk1,Rab5,cic,His3…
5.102e-07	-14.49	imaginal disc-derived wing vein specification	biological process	GO:0007474	5.98497	56	12	12345	442	Raf,S,fuss,kn,cv-d,corto,cic,N,nmo,Dg,Egfr,step
5.26e-07	-14.46	regulation of protein metabolic process	biological process	GO:0051246	2.11198	648	49	12345	442	Pdk1,rictor,Cks30A,Diap1,Tollo,wdb,SNF4Agamma,kay,Tis11,Actbeta,wnd,pum,trbl,CycG,Kdm2,PI31,Atg17,CycB3,Raf,Fem-1,Dronc,Cbl,sina,rdx,bin3,msi,step,Egfr,312,spi,CG8312,Src42A,Su(z)2,Sxl,N,Lk6,bol,bru2,vn,lncRNA:Hsromega,Pvr,orb2,Socs36E,sens-2,CG1218,InR,hppy,Spn42De,jeb
5.825e-07	-14.36	germ-line stem cell population maintenance	biological process	GO:0030718	5.01305	78	14	12345	442	His2Av,InR,mam,eff,shg,Socs36E,tkv,Dad,Egfr,chic,Inx2,Dl,N,esg
7.468e-07	-14.11	germ cell migration	biological process	GO:0008354	6.40059	48	11	12345	442	mim,pum,Abd-B,htl,tkv,abd-A,14-3-3epsilon,Cerk,shg,eya,Diap1
9.323e-07	-13.89	imaginal disc-derived wing hair organization	biological process	GO:0035317	6.26997	49	11	12345	442	scrib,N,spen,f,cora,Gli,SMC3,fz,ds,Cip4,ft
9.609e-07	-13.86	negative regulation of nervous system development	biological process	GO:0051961	4.02379	118	17	12345	442	ena,Dad,LanA,aop,sd,Abl,ttk,Src42A,Cip4,Sema1b,Socs36E,N,Dl,ed,emc,Mob2,Sema1a
1.047e-06	-13.77	regulation of multi-organism process	biological process	GO:0043900	2.90471	250	26	12345	442	vn,Rm62,Pvr,DPCoAC,imd,Gli,Cbl,mop,Pitslre,nub,Egfr,htl,Dcr-2,cact,Syx1A,aop,tai,kay,shg,pnr,CG32795,Diap1,spi,ttk,Dp,klar
1.157e-06	-13.67	regulation of cell adhesion	biological process	GO:0030155	6.14457	50	11	12345	442	baz,Ddr,tkv,LanA,N,RhoL,sli,aop,robo1,arm,disco-r
1.157e-06	-13.67	non-sensory hair organization	biological process	GO:0035316	6.14457	50	11	12345	442	f,cora,Gli,scrib,N,spen,SMC3,Cip4,fz,ds,ft
1.157e-06	-13.67	hair cell differentiation	biological process	GO:0035315	6.14457	50	11	12345	442	ft,Cip4,fz,ds,SMC3,cora,f,Gli,scrib,spen,N
1.223e-06	-13.61	memory	biological process	GO:0007613	3.95673	120	17	12345	442	rg,Tob,Adf1,dome,arm,ss,mld,mura,Mob2,Socs36E,orb2,pxb,pum,wnd,drl,scrib,N
1.281e-06	-13.57	positive regulation of protein modification process	biological process	GO:0031401	3.33254	176	21	12345	442	step,rictor,Egfr,rdx,Pdk1,Su(z)2,Diap1,spi,Cks30A,Src42A,wnd,vn,Pvr,lncRNA:Hsromega,Atg17,Lk6,Actbeta,hppy,jeb,Raf,InR
1.354e-06	-13.51	regulation of plasma membrane bounded cell projection organization	biological process	GO:0120035	3.58559	148	19	12345	442	shot,chic,Sema1b,SCAR,N,kn,Rab1,Sema1a,fz,ena,baz,rictor,kon,CG34401,robo1,C1GalTA,Adf1,Abl,ss
1.4e-06	-13.48	positive regulation of cellular protein metabolic process	biological process	GO:0032270	2.67316	303	29	12345	442	Socs36E,Atg17,Pvr,lncRNA:Hsromega,PI31,orb2,vn,trbl,wnd,pum,Actbeta,Lk6,bol,jeb,Dronc,hppy,Raf,InR,rictor,Egfr,step,Pdk1,rdx,sina,Su(z)2,Src42A,Cks30A,Diap1,spi
1.502e-06	-13.41	regulation of cell projection organization	biological process	GO:0031344	3.56153	149	19	12345	442	SCAR,N,Sema1b,chic,shot,fz,Rab1,Sema1a,kn,kon,CG34401,robo1,C1GalTA,ena,baz,rictor,ss,Abl,Adf1
1.601e-06	-13.35	regulation of cellular component biogenesis	biological process	GO:0044087	2.65563	305	29	12345	442	C1GalTA,Syx1A,kon,tkv,Dad,312,nmo,Ocrl,LanA,baz,rictor,ena,Jupiter,klar,Cip4,Cals,Src42A,Abl,RhoGEF4,SCAR,N,RhoU,shot,CG6891,chic,pum,lt,Mob2,fz
1.62e-06	-13.33	positive regulation of MAPK cascade	biological process	GO:0043410	4.97381	73	13	12345	442	step,wnd,Egfr,vn,Pvr,lncRNA:Hsromega,rdx,hppy,jeb,spi,Src42A,Raf,InR
1.754e-06	-13.25	eye photoreceptor cell fate commitment	biological process	GO:0042706	5.90824	52	11	12345	442	msi,scrib,sina,N,aop,Cbl,kay,fz,hth,ttk,Raf
1.754e-06	-13.25	compound eye photoreceptor fate commitment	biological process	GO:0001752	5.90824	52	11	12345	442	msi,N,sina,scrib,aop,kay,Cbl,fz,hth,Raf,ttk
1.902e-06	-13.17	long-term memory	biological process	GO:0007616	4.9066	74	13	12345	442	N,Socs36E,orb2,pxb,mld,pum,wnd,mura,arm,Mob2,Tob,Adf1,dome
1.917e-06	-13.16	cytoskeleton organization	biological process	GO:0007010	2.11882	580	44	12345	442	ena,sick,cora,f,p130CAS,RhoGEF3,Src42A,Jupiter,klar,chic,Bsg,orb2,shot,RhoU,Ppcs,14-3-3zeta,cindr,N,betaTub60D,gukh,ed,Wdr62,jar,baz,rictor,kon,wdb,Shrm,14-3-3epsilon,ft,larp,Cks30A,yrt,Dg,nuf,siz,SCAR,moody,Dl,mop,sns,rib,ds,yuri
1.988e-06	-13.13	negative regulation of cell development	biological process	GO:0010721	4.54672	86	14	12345	442	Abl,ed,emc,Diap1,ttk,klar,Sema1a,Egfr,Sema1b,Socs36E,N,aop,sd,Dl
2.143e-06	-13.05	epidermal cell differentiation	biological process	GO:0009913	5.79676	53	11	12345	442	cora,f,Gli,scrib,spen,N,SMC3,Cip4,fz,ds,ft
2.182e-06	-13.04	regulation of MAPK cascade	biological process	GO:0043408	3.79846	125	17	12345	442	lncRNA:Hsromega,Pvr,vn,trbl,wnd,Actbeta,N,Cbl,jeb,hppy,Raf,InR,Egfr,step,rdx,Src42A,spi
2.314e-06	-12.98	epidermis development	biological process	GO:0008544	5.23685	64	12	12345	442	Gli,f,cora,N,spen,scrib,SMC3,Cip4,tsh,ds,fz,ft
2.836e-06	-12.77	anterior/posterior pattern specification	biological process	GO:0009952	3.07229	200	22	12345	442	ena,baz,tkv,Dad,Abd-B,cic,E(spl)m5-HLH,shg,Scr,lilli,chic,pum,Dg,bowl,abd-A,fs(1)h,N,scrib,Pat1,Dl,Raf,h
3.361e-06	-12.6	cell division	biological process	GO:0051301	2.72999	266	26	12345	442	N,bol,Dl,lin-28,chic,pum,Arf79F,orb2,mam,fz,CycB3,Rab1,InR,esg,Syx1A,flfl,jar,baz,msi,Ocrl,tkv,eff,shg,Diap1,spdo,Pex10
3.696e-06	-12.51	positive regulation of protein metabolic process	biological process	GO:0051247	2.54706	318	29	12345	442	Egfr,rictor,step,sina,Pdk1,rdx,Su(z)2,Cks30A,spi,Diap1,Src42A,vn,trbl,pum,wnd,Atg17,Socs36E,orb2,Pvr,PI31,lncRNA:Hsromega,Actbeta,bol,Lk6,Dronc,hppy,jeb,InR,Raf
4.197e-06	-12.38	positive regulation of nervous system development	biological process	GO:0051962	3.62449	131	17	12345	442	chic,shot,Arf79F,N,klu,mop,fz,Raf,InR,Rab1,rictor,tkv,nmo,Sox14,spi,Src42A,Cals
4.656e-06	-12.28	photoreceptor cell development	biological process	GO:0042461	3.98998	105	15	12345	442	rg,jeb,Nrk,Raf,ttk,lilli,klar,ss,Mob2,yrt,eya,Bsg,sens,edl,baz
5.281e-06	-12.15	renal tubule development	biological process	GO:0061326	4.85737	69	12	12345	442	hth,S,rib,tsh,spi,Pvr,tkv,Dad,baz,Egfr,scrib,N
5.281e-06	-12.15	Malpighian tubule development	biological process	GO:0072002	4.85737	69	12	12345	442	scrib,N,Egfr,baz,Pvr,tkv,Dad,S,tsh,spi,rib,hth
5.432e-06	-12.12	cell junction organization	biological process	GO:0034330	4.48257	81	13	12345	442	cora,moody,Gli,scrib,cindr,Magi,jar,baz,Src42A,arm,sns,shg,bou
5.811e-06	-12.06	regulation of cellular component size	biological process	GO:0032535	3.13819	178	20	12345	442	path,Pvf3,Cip4,lilli,Abl,Pdk1,rictor,ena,fz,InR,Sema1a,hppy,SCAR,trbl,chic,Sema1b,CG6891,Pvr,RhoU,shot
5.877e-06	-12.04	positive regulation of developmental growth	biological process	GO:0048639	4.15977	94	14	12345	442	Egfr,rictor,chic,step,nmo,shot,tkv,Hr4,Pdk1,ey,fz,d,Orct2,InR
6.17e-06	-12	cell-cell adhesion via plasma-membrane adhesion molecules	biological process	GO:0098742	4.78798	70	12	12345	442	baz,Bsg,glec,beat-IIa,ed,ft,fz,sns,shg,ds,Cals,Fas1
6.285e-06	-11.98	regulation of reproductive process	biological process	GO:2000241	3.69321	121	16	12345	442	kay,tai,ttk,klar,Dp,shg,spi,Diap1,Egfr,aop,Syx1A,Cbl,CG9784,Pvr,vn,Gli
6.484e-06	-11.95	developmental cell growth	biological process	GO:0048588	5.20726	59	11	12345	442	wnd,htl,SCAR,Rab5,tai,kay,Pex10,fz2,fz,path,InR
8.213e-06	-11.71	somatic muscle development	biological process	GO:0007525	4.32248	84	13	12345	442	eya,hth,InR,Alh,chn,kn,crp,cora,sd,ap,htl,Pgk,Kdm2
8.551e-06	-11.67	salivary gland morphogenesis	biological process	GO:0007435	4.03111	97	14	12345	442	eyg,Src42A,h,fz2,eya,rib,fz,shg,jeb,Dronc,drl,Pvr,Atg17,chic
8.551e-06	-11.67	gland morphogenesis	biological process	GO:0022612	4.03111	97	14	12345	442	shg,fz,fz2,eya,rib,Src42A,h,eyg,Dronc,jeb,drl,chic,Atg17,Pvr
9.655e-06	-11.55	regulation of actin cytoskeleton organization	biological process	GO:0032956	3.98998	98	14	12345	442	Ocrl,RhoU,ena,jar,rictor,step,chic,CG6891,RhoGEF4,SCAR,ed,Abl,Cip4,fz
1.103e-05	-11.42	protein phosphorylation	biological process	GO:0006468	2.55696	284	26	12345	442	Nrk,hppy,Raf,InR,Pitslre,CycB3,Dyrk2,CycG,Pvr,otk,Ptpmeg2,trbl,Drak,wnd,Eph,Cdk4,Lk6,drl,Abl,Src42A,Cks30A,htl,tkv,nmo,Ddr,Pdk1
1.225e-05	-11.31	regulation of actin filament-based process	biological process	GO:0032970	3.91018	100	14	12345	442	SCAR,RhoGEF4,CG6891,chic,step,rictor,ena,jar,RhoU,Ocrl,fz,Cip4,ed,Abl
1.274e-05	-11.27	cellular component assembly	biological process	GO:0022607	1.68738	1109	67	12345	442	kay,Dp,arm,CG17683,yrt,SmD1,mim,His3.3A,cic,Pdk1,kon,His3.3B,Raf,Dg,Gli,Pat1,SCAR,bou,Src42A,ena,f,jeb,ed,S,Pvr,chic,bru2,Adf1,Tob,wdb,Cks30A,larp,tkv,Dcr-2,rictor,baz,Nlp,Atg16,emc,mop,hyx,LRR,Dronc,Myo10A,Sema1a,sns,PI31,Atg17,moody,Spc105R,ttk,shg,cact,CG34172,Egfr,aop,unc-119,InR,orb2,Bsg,vn,drl,FBXO11,N,Ppcs,cindr,scrib
1.538e-05	-11.08	regulation of programmed cell death	biological process	GO:0043067	2.76782	222	22	12345	442	morgue,Pdk1,rdx,Egfr,ec,Abd-B,spi,Diap1,Dp,ft,N,Actbeta,FBXO11,Pvr,lncRNA:Hsromega,sens,eya,Raf,hppy,Dronc,klu,Cbl
1.752e-05	-10.95	regulation of protein kinase activity	biological process	GO:0045859	3.41128	131	16	12345	442	Pdk1,rictor,step,Cks30A,kay,SNF4Agamma,Atg17,Socs36E,CycG,trbl,wnd,Raf,CycB3,Cbl,jeb,hppy
1.774e-05	-10.94	gastrulation	biological process	GO:0007369	4.03431	90	13	12345	442	Abl,jeb,spi,shg,mam,arm,Raf,trbl,baz,tkv,abd-A,htl,sli
1.953e-05	-10.84	regulation of apoptotic process	biological process	GO:0042981	2.89429	193	20	12345	442	spi,Diap1,Dp,ft,morgue,rdx,Pdk1,Egfr,Abd-B,eya,Raf,Dronc,hppy,Cbl,N,FBXO11,Actbeta,Pvr,sens,lncRNA:Hsromega
2.219e-05	-10.72	ventral cord development	biological process	GO:0007419	4.24251	79	12	12345	442	Psc,Abl,mop,kn,eya,nub,ap,htl,Pvr,N,sim,moody
2.41e-05	-10.63	asymmetric cell division	biological process	GO:0008356	3.68885	106	14	12345	442	InR,shg,fz,mam,eff,Diap1,spdo,flfl,Dl,esg,N,orb2,jar,baz
2.527e-05	-10.59	chromatin organization involved in regulation of transcription	biological process	GO:0034401	4.18948	80	12	12345	442	nub,Psc,Su(z)2,fl(2)d,crol,bin3,corto,FBXO11,Elba2,tna,tara,Dcr-2
2.808e-05	-10.48	regulation of kinase activity	biological process	GO:0043549	3.28587	136	16	12345	442	CycG,Socs36E,Atg17,wnd,trbl,Raf,CycB3,jeb,Cbl,hppy,Pdk1,step,rictor,Cks30A,kay,SNF4Agamma
2.827e-05	-10.47	regulation of transferase activity	biological process	GO:0051338	3.14442	151	17	12345	442	Pdk1,step,rictor,Cks30A,SNF4Agamma,kay,wnd,trbl,CycG,Atg17,Socs36E,CycB3,Raf,hppy,Fem-1,jeb,Cbl
2.984e-05	-10.42	regulation of cell size	biological process	GO:0008361	3.62054	108	14	12345	442	Sema1b,chic,trbl,rictor,Pvr,shot,SCAR,Pdk1,hppy,Pvf3,fz,Sema1a,lilli,InR
3.203e-05	-10.35	muscle organ development	biological process	GO:0007517	3.82198	95	13	12345	442	ed,kn,jeb,sns,klar,ap,Dg,shot,htl,N,drl,Mef2,kon
3.517e-05	-10.26	regulation of protein serine/threonine kinase activity	biological process	GO:0071900	4.38898	70	11	12345	442	hppy,SNF4Agamma,kay,CycB3,Cks30A,Raf,wnd,step,rictor,trbl,CycG
3.586e-05	-10.24	positive regulation of neurogenesis	biological process	GO:0050769	3.78217	96	13	12345	442	Sox14,mop,klu,Raf,InR,Src42A,Rab1,spi,fz,shot,Arf79F,chic,N
3.676e-05	-10.21	negative regulation of growth	biological process	GO:0045926	3.55471	110	14	12345	442	Sema1a,Cip4,Src42A,Mob2,ft,Abl,chrb,cic,scyl,scrib,Dad,LanA,Sema1b,ena
4.071e-05	-10.11	actin filament organization	biological process	GO:0007015	3.52269	111	14	12345	442	ena,sick,jar,chic,RhoU,cindr,SCAR,N,f,Dl,p130CAS,Shrm,ed,Src42A
4.995e-05	-9.9	immune system process	biological process	GO:0002376	2.2991	328	27	12345	442	Mef2,LanA,htl,Dcr-2,cact,CG1129,RhoGEF3,Tollo,pnr,shg,Pvf3,kay,dome,imd,N,RhoL,sens-2,Rm62,Pvr,Eph,Pen,Raf,alpha-Man-Ia,eya,LRR,kn,Dronc
5.222e-05	-9.86	gene silencing	biological process	GO:0016458	3.12502	143	16	12345	442	vig,mrt,Su(z)2,bin3,crol,Dcr-2,ph-p,nub,fl(2)d,Psc,Elba2,Tis11,FBXO11,corto,pum,Rm62
5.686e-05	-9.77	regulation of cell morphogenesis	biological process	GO:0022604	3.10332	144	16	12345	442	CG34401,htl,ss,ttk,Abl,SCAR,chic,Sema1b,shot,neo,rib,fz,Sema1a,Rab1,ed,kn
5.919e-05	-9.73	regulation of molecular function	biological process	GO:0065009	1.97592	523	37	12345	442	edl,Socs36E,14-3-3zeta,drongo,RhoGAP19D,hppy,Spn42De,jeb,step,Ocrl,cact,CenB1A,ttk,trbl,wnd,Atg17,CycG,Rgl,CG7394,CG17883,Fem-1,Dronc,Cbl,emc,SERCA,CycB3,Raf,rictor,CG42684,Pdk1,TBC1D5,SNF4Agamma,14-3-3epsilon,kay,Diap1,Cks30A,RapGAP1
5.945e-05	-9.73	regulation of cytoskeleton organization	biological process	GO:0051493	2.96755	160	17	12345	442	Ocrl,step,ena,rictor,jar,Jupiter,lilli,Cip4,Abl,RhoGEF4,SCAR,shot,RhoU,CG6891,chic,fz,ed
6.778e-05	-9.6	regulation of Notch signaling pathway	biological process	GO:0008593	4.09638	75	11	12345	442	Cbl,ed,H,spdo,Dl,Tom,scrib,CycG,cue,Fkbp14,lqf
7.444e-05	-9.51	positive regulation of programmed cell death	biological process	GO:0043068	3.76582	89	12	12345	442	rdx,morgue,N,lncRNA:Hsromega,Abd-B,ec,Dp,ft,Cbl,klu,hppy,Dronc
7.513e-05	-9.5	regulation of gene expression, epigenetic	biological process	GO:0040029	2.91293	163	17	12345	442	bin3,crol,tara,Dcr-2,vig,Sxl,Su(z)2,Tis11,Elba2,tna,FBXO11,corto,pum,Rm62,nub,Psc,fl(2)d
7.674e-05	-9.48	negative regulation of neurogenesis	biological process	GO:0050768	4.04248	76	11	12345	442	ttk,Sema1a,ed,Abl,emc,N,sd,Dl,aop,Sema1b,Socs36E
8.383e-05	-9.39	striated muscle cell differentiation	biological process	GO:0051146	3.49123	104	13	12345	442	SCAR,Mef2,sd,aop,kon,Dg,siz,Pgk,htl,Bsg,dock,sns,InR
8.63e-05	-9.36	macromolecule localization	biological process	GO:0033036	1.70539	868	53	12345	442	CG7394,Pex5,Pat1,Dg,apolpp,Arf79F,rib,d,ds,hth,Rab1,Myo10A,cv-d,Rab5,flfl,Mef2,Syx1A,TBC1D5,wbl,jar,rictor,baz,boi,Dcr-2,Tpst,AP-1gamma,Slbp,Cip4,arm,SNF4Agamma,Shrm,His2Av,14-3-3epsilon,Pex10,ft,scrib,14-3-3zeta,CG3149,Pen,chic,Bsg,lncRNA:Hsromega,Npc2g,lt,Vps13,gukh,unc-119,cora,cact,shg,klar,p130CAS,Pex14
9.174e-05	-9.3	cell cycle	biological process	GO:0007049	1.81256	678	44	12345	442	Egfr,Ocrl,LanA,CG3436,Sxl,Spc105R,N,14-3-3zeta,betaTub60D,pita,corto,bol,chic,CG11414,orb2,ph-p,Wdr62,Psc,His3.3B,Syx1A,Rab5,baz,His3.3A,jar,Slbp,Cks30A,larp,eff,Dp,wdb,14-3-3epsilon,kay,Pex10,SCAR,Dl,Gli,pum,Arf79F,CycG,PI31,CycB3,Rab1,Hr39,mop
0.00011	-9.12	response to ethanol	biological process	GO:0045471	3.88897	79	11	12345	442	moody,Pdk1,Bacc,Egfr,pum,pxb,S,spi,hang,mura,hppy
0.0001409	-8.87	regulation of cell death	biological process	GO:0010941	2.39088	257	22	12345	442	ec,Egfr,Abd-B,morgue,rdx,Pdk1,ft,spi,Diap1,Dp,sens,Pvr,lncRNA:Hsromega,N,FBXO11,Actbeta,Dronc,hppy,Cbl,klu,eya,Raf
0.0001411	-8.87	supramolecular fiber organization	biological process	GO:0097435	2.67414	188	18	12345	442	ed,cindr,N,SCAR,Dl,chic,Dg,shot,RhoU,Bsg,Src42A,Shrm,p130CAS,f,kon,ena,sick,jar
0.0001412	-8.87	hematopoietic or lymphoid organ development	biological process	GO:0048534	3.52798	95	12	12345	442	N,RhoL,htl,sens-2,cact,Pvr,CG1129,Pen,Raf,pnr,shg,Pvf3
0.0001412	-8.87	immune system development	biological process	GO:0002520	3.52798	95	12	12345	442	Raf,Pvf3,pnr,shg,Pvr,cact,sens-2,htl,CG1129,Pen,RhoL,N
0.0001461	-8.83	programmed cell death	biological process	GO:0012501	2.76051	172	17	12345	442	Drep4,chrb,Dronc,hppy,S,abd-A,Atg17,Dl,N,Dp,arm,Diap1,Dcr-2,wgn,ec,Atg16,scyl
0.0001621	-8.73	axis specification	biological process	GO:0009798	2.56361	207	19	12345	442	fs(1)h,bowl,Dg,chic,pum,Pat1,scrib,14-3-3zeta,N,Cbl,Raf,cact,wbl,baz,Egfr,cic,14-3-3epsilon,Dp,shg
0.0001728	-8.66	regulation of cell growth	biological process	GO:0001558	3.70155	83	11	12345	442	cic,Pdk1,Cdk4,shot,chic,Sema1b,Sema1a,InR,Orct2,fz,ey
0.0002099	-8.47	positive regulation of cell death	biological process	GO:0010942	3.38544	99	12	12345	442	ec,Abd-B,lncRNA:Hsromega,morgue,N,rdx,hppy,Dronc,klu,Cbl,ft,Dp
0.0002141	-8.45	negative regulation of developmental growth	biological process	GO:0048640	3.61445	85	11	12345	442	Abl,ft,Mob2,Sema1a,Cip4,Src42A,Sema1b,ena,Dad,LanA,scrib
0.0002148	-8.45	neuron recognition	biological process	GO:0008038	3.18498	114	13	12345	442	p130CAS,Abl,Fas1,Sema1a,fz2,Pvf3,Bsg,shot,robo1,Gli,drl,sli,SCAR
0.0002148	-8.45	regulation of neuron projection development	biological process	GO:0010975	3.18498	114	13	12345	442	Rab1,Sema1a,ss,fz,kn,Adf1,Abl,CG34401,robo1,shot,rictor,Sema1b,chic
0.0002279	-8.39	regulation of immune system process	biological process	GO:0002682	2.42868	230	20	12345	442	nub,Pitslre,fz,mop,kn,LRR,imd,N,DPCoAC,Rm62,pxb,Pvr,Arf79F,fz2,pnr,CG32795,C1GalTA,cact,Dcr-2,htl
0.000231	-8.37	germarium-derived egg chamber formation	biological process	GO:0007293	3.35158	100	12	12345	442	14-3-3epsilon,shg,ph-p,Cip4,Dg,baz,Pen,N,Ppcs,14-3-3zeta,Inx2,Dl
0.0002366	-8.35	regulation of synapse structure or activity	biological process	GO:0050803	2.65256	179	17	12345	442	LanA,tkv,Dad,nmo,ena,rictor,Rab5,Abl,Cals,Src42A,Cip4,Dg,wnd,pum,scrib,Rab1,Mob2
0.0002378	-8.34	eye photoreceptor cell development	biological process	GO:0042462	3.57242	86	11	12345	442	klar,lilli,ttk,Raf,yrt,eya,Mob2,jeb,rg,Nrk,sens
0.0002431	-8.32	regulation of transport	biological process	GO:0051049	2.30134	267	22	12345	442	klar,lilli,Cadps,IA-2,Abl,Syx1A,rdx,Rab5,step,jar,mim,InR,Rab1,lt,SERCA,S,mop,Cbl,cindr,scrib,Arf79F,tipE
0.0002529	-8.28	cell death	biological process	GO:0008219	2.63782	180	17	12345	442	arm,Dp,Diap1,Atg16,scyl,wgn,Dcr-2,ec,S,Drep4,Dronc,hppy,chrb,Dl,N,Atg17,abd-A
0.0002641	-8.24	negative regulation of cellular component organization	biological process	GO:0051129	2.72486	164	16	12345	442	ena,baz,mim,Dad,LanA,Abl,klar,Src42A,Cip4,chic,Sema1b,trbl,shot,Kdm2,Mob2,Sema1a
0.0002952	-8.13	protein localization	biological process	GO:0008104	1.73302	693	43	12345	442	CG7394,Pex5,Dg,Arf79F,ds,d,rib,hth,Rab1,Myo10A,Rab5,flfl,Syx1A,TBC1D5,wbl,baz,jar,rictor,boi,Tpst,AP-1gamma,Cip4,arm,His2Av,Shrm,Pex10,14-3-3epsilon,ft,scrib,14-3-3zeta,chic,Pen,Bsg,lncRNA:Hsromega,lt,Vps13,gukh,unc-119,cora,cact,shg,p130CAS,Pex14
0.0003225	-8.04	regulation of tube architecture, open tracheal system	biological process	GO:0035152	3.45201	89	11	12345	442	shot,Egfr,cora,Gli,ft,bou,ttk,klar,fz,shg,ds
0.0003293	-8.02	cell recognition	biological process	GO:0008037	3.05116	119	13	12345	442	Pvf3,fz2,Fas1,Sema1a,Abl,p130CAS,SCAR,sli,robo1,drl,Gli,shot,Bsg
0.0003341	-8	regulation of small GTPase mediated signal transduction	biological process	GO:0051056	3.22268	104	12	12345	442	Rgl,Ziz,siz,step,Lk6,RhoGEF4,CG42684,14-3-3zeta,14-3-3epsilon,CG5522,RhoGEF3,RapGAP1
0.0004354	-7.74	cellular component biogenesis	biological process	GO:0044085	1.49546	1270	68	12345	442	Atg17,PI31,moody,Myo10A,Dronc,LRR,mop,emc,hyx,sns,Sema1a,baz,rictor,tkv,Dcr-2,Atg16,Nlp,wdb,Tob,Adf1,larp,Cks30A,vn,Bsg,orb2,scrib,N,Ppcs,cindr,drl,FBXO11,unc-119,InR,Egfr,CG34172,cact,aop,Spc105R,shg,CG11030,ttk,Dg,SCAR,Pat1,Gli,Raf,His3.3A,mim,SmD1,His3.3B,Pdk1,kon,cic,kay,yrt,CG17683,arm,Dp,chic,Pvr,bru2,ed,jeb,S,ena,f,bou,Src42A
0.0004736	-7.66	eggshell chorion assembly	biological process	GO:0007306	3.30353	93	11	12345	442	Egfr,cact,N,Ppcs,cic,ed,emc,S,Raf,ttk,Dp
0.0004736	-7.66	response to antibiotic	biological process	GO:0046677	3.30353	93	11	12345	442	Pdk1,moody,Bacc,Egfr,pum,pxb,S,spi,hang,mura,hppy
0.0004736	-7.66	regulation of Wnt signaling pathway	biological process	GO:0030111	3.30353	93	11	12345	442	CtBP,Diap1,Dyrk2,hyx,dlp,aop,crol,spen,nmo,apolpp,otk
0.0005473	-7.51	cell population proliferation	biological process	GO:0008283	2.55359	175	16	12345	442	ft,spi,lilli,Egfr,jar,baz,esg,flfl,sd,Cbl,S,ds,scrib,N,Cdk4,Inx2
0.000569	-7.47	regulation of supramolecular fiber organization	biological process	GO:1902903	3.23398	95	11	12345	442	shot,RhoU,chic,CG6891,ena,RhoGEF4,SCAR,Abl,Jupiter,Cip4,fz
0.0006224	-7.38	regulation of Ras protein signal transduction	biological process	GO:0046578	3.2003	96	11	12345	442	Lk6,RhoGEF4,CG42684,14-3-3zeta,siz,Ziz,Rgl,step,CG5522,RhoGEF3,14-3-3epsilon
0.0006674	-7.31	response to alcohol	biological process	GO:0097305	2.83663	128	13	12345	442	Pdk1,moody,Bacc,pxb,Egfr,pum,hang,hfw,mura,ph-p,S,spi,hppy
0.0006799	-7.29	stem cell division	biological process	GO:0017145	3.1673	97	11	12345	442	InR,shg,eff,flfl,esg,tkv,baz,jar,lin-28,pum,msi
0.0007102	-7.25	system process	biological process	GO:0003008	1.71268	636	39	12345	442	Mob2,mura,N,14-3-3zeta,scrib,pdm3,drl,nAChRalpha4,vn,CG30344,orb2,Ir21a,pxb,Socs36E,spi,ss,lilli,dome,SKIP,rg,Tmhs,f,cora,Egfr,Gr93c,Dyrk2,sns,SERCA,Myo10A,wnd,pum,Atg17,pnr,arm,Abl,Adf1,Tob,subdued,mld
0.0007942	-7.14	regulation of catalytic activity	biological process	GO:0050790	1.86199	450	30	12345	442	kay,SNF4Agamma,CenB1A,RapGAP1,Cks30A,Diap1,Ocrl,rictor,step,Pdk1,TBC1D5,CG42684,Cbl,Spn42De,jeb,Dronc,hppy,Fem-1,Raf,CycB3,Socs36E,Atg17,Rgl,CycG,trbl,wnd,drongo,CG17883,RhoGAP19D,CG7394
0.0008174	-7.11	cell-cell signaling	biological process	GO:0007267	2.06555	311	23	12345	442	kn,fz,SERCA,mam,Pgk,Arf79F,shot,Ir21a,lqf,otk,pum,Dl,nAChRalpha4,drl,N,Abl,fz3,arm,tsh,fz2,Cadps,tkv,Syx1A
0.0008538	-7.07	negative regulation of cellular protein metabolic process	biological process	GO:0032269	2.30614	218	18	12345	442	Spn42De,Cbl,Kdm2,CycG,orb2,Socs36E,pum,trbl,bru2,N,Tis11,wdb,Sxl,CG8312,Diap1,312,msi,bin3
0.0008572	-7.06	response to toxic substance	biological process	GO:0009636	2.53908	165	15	12345	442	spi,S,mura,hang,hppy,LRR,esg,ZnT41F,Bacc,Pdk1,moody,pum,CG30344,Egfr,pxb
0.0008682	-7.05	mitotic cell cycle	biological process	GO:0000278	1.87492	432	29	12345	442	14-3-3epsilon,kay,Cks30A,Slbp,eff,larp,CG3436,Dp,baz,jar,Egfr,Ocrl,Syx1A,Rab5,Psc,CycB3,ph-p,Wdr62,Rab1,pum,chic,CG11414,Arf79F,CycG,betaTub60D,14-3-3zeta,N,Dl,corto
0.0009003	-7.01	negative regulation of protein metabolic process	biological process	GO:0051248	2.29561	219	18	12345	442	bru2,Tis11,N,Socs36E,orb2,Kdm2,CycG,trbl,pum,Cbl,Spn42De,bin3,312,msi,CG8312,Diap1,wdb,Sxl
0.000904	-7.01	regulation of synapse assembly	biological process	GO:0051963	2.8893	116	12	12345	442	LanA,Dad,nmo,tkv,rictor,ena,pum,Cip4,Src42A,Cals,Mob2,Abl
0.0009252	-6.99	homeostatic process	biological process	GO:0042592	1.82279	475	31	12345	442	InR,Rab1,Raf,SERCA,hppy,H,Nrk,N,Ppcs,Mid1,Pvr,cue,Pgk,Atg17,Fkbp14,Dg,trbl,Src42A,yrt,shg,ey,tai,SNF4Agamma,robo1,Atg16,esg,Atox1,ZnT41F,ATPCL,wgn,Egfr
0.0009436	-6.97	cell maturation	biological process	GO:0048469	2.42868	184	16	12345	442	mop,Dronc,Pat1,scrib,N,14-3-3zeta,Dg,chic,eff,shg,14-3-3epsilon,Sox14,cic,wbl,baz,Egfr
0.0009578	-6.95	positive regulation of cellular component biogenesis	biological process	GO:0044089	2.72999	133	13	12345	442	tkv,shot,nmo,RhoU,ena,rictor,chic,kon,RhoGEF4,SCAR,Abl,Cals,Jupiter
0.0009969	-6.91	protein modification process	biological process	GO:0036211	1.4712	1215	64	12345	442	hppy,mura,InR,Drak,Ptpmeg2,FBXO11,drl,Su(z)2,CG10417,ec,sina,Kdm4B,Pez,rdx,Fem-1,Cbl,CG13481,hyx,mop,ds,CycB3,Ptp4E,CycG,Ubc87F,Abl,wdb,ft,Cks30A,Ddr,tkv,morgue,Atg16,CG42327,Pitslre,CG3119,CG1218,Pvr,CG12402,tna,Cdk4,Lk6,Pp2C1,Gfat2,Src42A,C1GalTA,E(Pc),Nrk,Dyrk2,eya,Raf,otk,trbl,wnd,Eph,Kdm2,CG34057,Pex10,IA-2,eff,Diap1,htl,Tpst,nmo,Pdk1
0.0009969	-6.91	cellular protein modification process	biological process	GO:0006464	1.4712	1215	64	12345	442	Fem-1,hyx,mop,CG13481,Cbl,CycB3,ds,CycG,Ptp4E,Ubc87F,Abl,wdb,ft,Cks30A,Ddr,tkv,morgue,CG42327,Atg16,hppy,InR,mura,Drak,Ptpmeg2,FBXO11,drl,Su(z)2,CG10417,ec,Kdm4B,sina,rdx,Pez,Nrk,E(Pc),eya,Dyrk2,Raf,Eph,wnd,trbl,otk,CG34057,Kdm2,Pex10,IA-2,Diap1,eff,Tpst,nmo,htl,Pdk1,Pitslre,CG1218,CG3119,Pvr,tna,CG12402,Pp2C1,Lk6,Cdk4,Gfat2,Src42A,C1GalTA

## Sheet: c18
P-value	ln(P)	Term	GO Tree	GO ID	enrichment	# of Genes in Term	# of Target Genes in Term	# of Total Genes	# of Target Genes	Common Genes
4.331e-50	-113.66	system development	biological process	GO:0048731	3.03466	1808	184	12345	414	drk,eya,ft,bab1,wb,pnt,trn,slp1,Atg17,E(spl)m4-BFM,Doa,egr,Syx1A,Mmp2,ttk,HGTX,Prosap,Utx,CG43658,lbe,nrv2,S6kII,ds,wnd,disco,cas,S,aop,Fas2,Rbfox1,Ptp99A,nw,scb,bowl,Rho1,Acf,Fas3,Fur1,Ten-m,CadN,bdg,ci,psq,Snx3,pAbp,betaTub56D,shn,Lpin,Acsl,NetA,sm,osa,RhoGAP15B,Ptpmeg,pio,cnc,exex,Doc2,sno,Notum,Dr,edl,dve,E(spl)mdelta-HLH,ytr,Pex1,Stat92E,l(3)mbt,mmy,Nhe2,hh,par-1,dpp,stwl,dally,wake,beat-III…
6.556e-43	-97.13	cellular developmental process	biological process	GO:0048869	2.85395	1818	174	12345	414	flfl,salm,N,crb,ckn,Kr,Lim1,spi,wun2,nuf,robo2,uzip,NiPp1,Cdk5alpha,CG46339,fax,Arp2,Sox102F,rau,aos,ras,l(3)mbt,mmy,par-1,hh,Stat92E,E(spl)mdelta-HLH,FoxL1,ytr,Pex1,edl,Syp,Mos,beat-IIIc,dally,wake,stwl,dpp,Doc2,exex,cnc,Pak3,Ptpmeg,Dr,qsm,sno,bora,tsl,pAbp,ci,bdg,psq,CadN,osa,sm,Acsl,NetA,shn,Pat1,scb,Ptp99A,Rbfox1,CG41099,Fas2,goe,Ten-m,Fur1,Rho1,Fas3,Utx,lbe,Prosap,Mmp2,HGTX,ttk,egr,S,cas,aop…
8.369e-42	-94.58	cell differentiation	biological process	GO:0030154	2.85911	1773	170	12345	414	sno,Dr,Pak3,Ptpmeg,Doc2,exex,cnc,stwl,dpp,Syp,Mos,wake,dally,beat-IIIc,E(spl)mdelta-HLH,ytr,FoxL1,Pex1,edl,l(3)mbt,mmy,hh,par-1,Stat92E,Sox102F,rau,aos,ras,fax,Cdk5alpha,NiPp1,nuf,robo2,uzip,N,crb,ckn,Kr,Lim1,wun2,spi,flfl,salm,E(spl)m4-BFM,Atg17,neo,Doa,baf,ft,eya,drk,trn,pnt,slp1,wb,nrv2,S6kII,Myb,S,cas,aop,ds,spoon,wnd,Mmp2,HGTX,ttk,egr,Utx,lbe,Prosap,Rho1,Fas3,Ten-m,Fur1,Ptp99A,Rbfox1,CG41099…
1.287e-40	-91.85	anatomical structure morphogenesis	biological process	GO:0009653	2.98377	1579	158	12345	414	Atg17,neo,Doa,eya,drk,ft,bab1,wb,pnt,trn,slp1,Myb,S6kII,nrv2,spoon,ds,wnd,disco,S,aop,Syx1A,Mmp2,ttk,Prosap,CG43658,Utx,lbe,Rho1,Fas3,Ten-m,Fas2,Ptp99A,Rbfox1,CG41099,nw,scb,bowl,shn,Lpin,NetA,Acsl,sm,osa,RhoGAP15B,CadN,Myo10A,ci,bdg,psq,sno,qsm,Dr,Ptpmeg,Pak3,pio,cnc,exex,dpp,beat-IIIc,dally,Syp,Inx3,dve,E(spl)mdelta-HLH,FoxL1,Stat92E,Nhe2,mmy,par-1,hh,ras,RhoGAP16F,Arp2,aos,rau,fax,Cdk5alpha,Ni…
2.205e-40	-91.31	developmental process	biological process	GO:0032502	2.23542	2988	224	12345	414	Tlk,Prosap,Utx,CG43658,lbe,egr,bin3,Syx1A,Mmp2,HGTX,ttk,spoon,ds,wnd,S,disco,cas,aop,Myb,S6kII,nrv2,wb,pnt,trn,slp1,eya,Chro,drk,ft,bab1,Doa,baf,Atg17,neo,E(spl)m4-BFM,pAbp,Snx3,betaTub56D,bora,tsl,CadN,Myo10A,ci,bdg,psq,sm,osa,RhoGAP15B,Tif-IA,shn,Pat1,Lpin,NetA,Acsl,scb,bowl,Fas2,goe,Ptp99A,Rbfox1,CG41099,nw,Fur1,Ten-m,Acf,Rho1,Fas3,Stat92E,Nhe2,l(3)mbt,mmy,hh,par-1,edl,Inx3,dve,ytr,E(spl)mdelt…
1.712e-39	-89.26	animal organ development	biological process	GO:0048513	3.27136	1267	139	12345	414	tkv,stg,Dscam1,enok,slou,Ubx,RhoGEF2,ap,CycE,oc,TfAP-2,Zif,bi,tin,spen,wech,Doc1,NetB,EcR,gus,mbt,pbl,ocm,Smox,flz,Psc,tara,so,mam,Rac2,fj,Fbxl7,ey,sbb,NAT1,Dmtn,jing,MFS14,ec,Pvf3,sty,dlp,Egfr,otk2,lz,phyl,Hipk,CG13366,heph,CtBP,slow,Ser,lama,ush,Tl,twi,B-H2,if,Bx,pon,Dad,Dr,Notum,sno,Doc2,pio,exex,Ptpmeg,dally,stwl,dpp,Nhe2,hh,par-1,Stat92E,ytr,E(spl)mdelta-HLH,edl,dve,sens-2,Sin3A,rau,aos,Pcl,…
4.323e-39	-88.34	regulation of cellular process	biological process	GO:0050794	2.05214	3560	245	12345	414	CtBP,Ser,tna,Tsp26A,ush,CG4325,Tl,ps,nudE,Tet,heph,Hph,grnd,Sox21a,Pits,twi,if,B-H2,Socs16D,CG31875,Bx,Dad,CaMKII,Hip1,KP78a,CG34172,jing,ec,PhKgamma,CG5522,Pvf3,CG11486,sbb,Toll-7,phyl,Hipk,JIL-1,l(3)neo38,CG5815,sty,hiw,Gbs-70E,dlp,Egfr,mle,hts,otk2,lz,RapGAP1,tou,pbl,tyn,ocm,Smox,mof,bi,tin,spen,phtf,EcR,Doc1,NetB,gus,Rhp,mbt,Lrt,mam,ImpL2,Taf1,Rac2,CG18766,Hydr2,Fbxl7,ey,lili,Psc,tara,so,slou…
7.445e-39	-87.79	multicellular organism development	biological process	GO:0007275	2.38933	2496	200	12345	414	slou,Ubx,elav,cta,Inx2,ham,enok,stg,Imp,Dscam1,tkv,sdt,RhoGAP93B,oc,CycE,kni,Zif,TfAP-2,AGO2,RhoGEF2,ap,comm,sas,pbl,Smox,flz,ocm,spen,tin,bi,esn,mbt,gus,Doc1,EcR,NetB,wech,fj,Rac2,mam,ImpL2,ey,Fbxl7,Con,Psc,so,tara,ec,MFS14,jing,Pvf3,PhKgamma,sbb,Dmtn,bou,Toll-7,NAT1,phyl,Hipk,hts,otk2,dlp,mle,Egfr,sty,tou,lz,Dtg,Ser,slow,CtBP,Tl,ush,lama,CG13366,nudE,Hph,heph,if,B-H2,twi,Npc1a,Sox21a,shd,Dad,po…
1.895e-38	-86.86	anatomical structure development	biological process	GO:0048856	2.22316	2924	218	12345	414	Ser,slow,CtBP,ush,Tl,lama,Tet,CG13366,nudE,Hph,heph,if,B-H2,Sox21a,twi,Npc1a,pon,Dad,shd,Bx,nrm,VepD,jing,MFS14,ec,Pvf3,PhKgamma,sbb,Toll-7,NAT1,bou,Dmtn,Mitofilin,phyl,bbg,JIL-1,Hipk,dlp,Egfr,mle,otk2,hts,sty,lz,Dtg,tou,pbl,tyn,ocm,Smox,flz,tin,spen,bi,esn,Doc1,EcR,NetB,mbt,gus,wech,fj,ImpL2,mam,Rac2,Fbxl7,ey,Hydr2,Con,Psc,so,tara,slou,elav,Ubx,cta,Inx2,ham,sdt,tkv,stg,Dscam1,enok,Imp,CycE,oc,Rh…
1.157e-37	-85.05	nervous system development	biological process	GO:0007399	3.41786	1108	127	12345	414	scb,Ser,slow,Fas2,Tl,Ptp99A,Rbfox1,Fur1,Ten-m,nudE,Acf,Rho1,Fas3,B-H2,if,pAbp,CadN,pon,shd,Dad,bdg,nrm,ci,sm,osa,shn,Acsl,NetA,wb,jing,pnt,trn,Pvf3,drk,eya,ft,sbb,Doa,Toll-7,Dmtn,phyl,Prosap,lbe,egr,Mmp2,ttk,HGTX,mle,ds,dlp,Egfr,wnd,hts,S,cas,disco,sty,aop,lz,tou,nrv2,S6kII,Cdk5alpha,pbl,fax,Smox,tin,spen,esn,NetB,EcR,ras,mbt,Pcl,rau,aos,fj,mam,ImpL2,flfl,Rac2,salm,Kr,ey,Lim1,spi,crb,N,Con,ckn,uz…
1.335e-37	-84.91	regulation of biological process	biological process	GO:0050789	1.96116	3862	254	12345	414	pbl,jigr1,mof,Smox,tyn,ocm,ScpX,spen,tin,bi,gus,mbt,Rhp,NetB,Doc1,EcR,wech,phtf,CG18766,Rac2,Taf1,ImpL2,mam,Lrt,ey,Fbxl7,Hydr2,Psc,lili,so,tara,RhoGAP18B,mub,Tudor-SN,Etl1,slou,Ubx,CG42684,cta,elav,Cirl,ham,stg,Imp,Dscam1,enok,wcy,sdt,tkv,oc,ctrip,CG31612,RhoGAP93B,CycE,kni,Zif,Kah,fne,TfAP-2,CG12099,Ank,AGO2,RhoGEF2,ap,comm,sas,CG44774,Ser,CtBP,Tl,ps,CG4325,ush,tna,Tsp26A,Tet,nudE,Hph,heph,Socs1…
1.868e-37	-84.57	tissue development	biological process	GO:0009888	3.40251	1113	127	12345	414	neo,sbb,bab1,ft,drk,eya,ec,slp1,MFS14,pnt,trn,jing,wb,S6kII,Myb,lz,aop,sty,disco,S,otk2,dlp,Egfr,spoon,ds,ttk,Syx1A,Hipk,Mmp2,lbe,bbg,CG43658,phyl,heph,Fas3,Rho1,Hph,nudE,CG13366,nw,CG41099,Rbfox1,lama,Fas2,ush,slow,CtBP,bowl,Ser,scb,NetA,Lpin,shn,RhoGAP15B,osa,psq,ci,bdg,Bx,Dad,shd,Myo10A,CadN,pon,Sox21a,twi,Snx3,B-H2,if,stg,tkv,sdt,Notum,sno,Dr,Inx2,cta,Ubx,slou,Doc2,exex,pio,ap,dpp,RhoGEF2,Syp…
2.891e-37	-84.13	neurogenesis	biological process	GO:0022008	3.71524	923	115	12345	414	Acsl,NetA,shn,osa,sm,nrm,bdg,ci,pon,CadN,Dad,if,B-H2,pAbp,Rho1,Fas3,Ten-m,nudE,Fur1,Ptp99A,Tl,Fas2,slow,scb,Ser,S6kII,nrv2,lz,S,cas,sty,aop,mle,Egfr,ds,dlp,hts,wnd,Mmp2,ttk,HGTX,egr,lbe,Prosap,phyl,Toll-7,Doa,sbb,ft,Pvf3,drk,eya,pnt,jing,trn,wb,NiPp1,so,uzip,robo2,Psc,crb,N,Con,ckn,Kr,ey,Lim1,spi,mam,flfl,ImpL2,Rac2,salm,fj,aos,rau,NetB,ras,EcR,mbt,esn,spen,fax,Smox,Cdk5alpha,pbl,sas,ap,comm,RhoG…
3.313e-37	-84	epithelium development	biological process	GO:0060429	3.53733	1020	121	12345	414	osa,RhoGAP15B,shn,Lpin,if,B-H2,Snx3,twi,Sox21a,pon,CadN,Dad,shd,Myo10A,Bx,ci,bdg,psq,CG13366,nudE,Hph,Rho1,Fas3,heph,scb,Ser,bowl,slow,CtBP,ush,Fas2,lama,Rbfox1,nw,CG41099,dlp,spoon,Egfr,ds,otk2,disco,S,sty,aop,lz,Myb,S6kII,phyl,bbg,CG43658,lbe,Mmp2,Syx1A,Hipk,ttk,sbb,neo,pnt,trn,jing,MFS14,ec,drk,eya,ft,bab1,robo2,nuf,so,tara,fj,mam,Rac2,salm,Fbxl7,Kr,ey,Lac,Lim1,spi,crb,N,tin,spen,bi,Doc1,EcR,M…
5.232e-37	-83.54	tube development	biological process	GO:0035295	4.11157	747	103	12345	414	pbl,flz,Smox,bi,spen,tin,aos,Sin3A,RhoGAP16F,Mrp4,gus,Doc1,EcR,salm,Rac2,mam,fj,N,crb,Lim1,spi,Kr,ey,Fbxl7,nuf,robo2,tara,so,Doc2,cnc,pio,Inx2,Ubx,Dr,stg,Notum,tkv,sno,hh,par-1,mmy,oc,Stat92E,CycE,TfAP-2,dve,RhoGEF2,dally,ap,dpp,CtBP,slow,bowl,Ser,scb,nw,lama,Rbfox1,Fas2,CG13366,heph,Rho1,Hph,twi,Sox21a,Snx3,if,B-H2,psq,ci,Bx,Dad,shd,pon,RhoGAP15B,osa,Lpin,shn,MFS14,pnt,trn,jing,wb,bab1,ft,eya,dr…
5.921e-36	-81.11	biological regulation	biological process	GO:0065007	1.84397	4350	269	12345	414	EcR,Rhp,phtf,tin,mof,flz,pbl,so,tara,mam,ImpL2,Lrt,tkv,enok,elav,scaf6,cta,CG42684,mub,slou,comm,ap,AGO2,Ank,RhoGEF2,Zif,CG12099,TfAP-2,ctrip,RhoGAP93B,CG31612,oc,heph,Tet,ush,ps,Ser,slow,CtBP,CG34172,NKAIN,Hip1,CaMKII,shd,CG31875,if,Socs16D,grnd,Toll-7,sbb,PhKgamma,lz,RapGAP1,hts,hiw,Gbs-70E,l(3)neo38,phyl,Arp2,Sox102F,sens-2,Sin3A,aos,CG46339,Trpm,cpo,PsGEF,CG13784,NiPp1,robo2,Hsc70-3,Kr,Lim1,s…
1.203e-35	-80.41	tissue morphogenesis	biological process	GO:0048729	4.35244	644	94	12345	414	CG43658,lbe,Hipk,Mmp2,ttk,ds,dlp,spoon,Egfr,otk2,S,sty,aop,S6kII,trn,jing,pnt,ec,slp1,eya,drk,ft,bab1,sbb,if,B-H2,twi,CadN,shd,Dad,Myo10A,Bx,bdg,psq,osa,RhoGAP15B,shn,Lpin,scb,Ser,bowl,slow,ush,Fas2,Rbfox1,nw,CG13366,Hph,Rho1,heph,CycE,Stat92E,oc,mmy,par-1,hh,dve,Inx3,TfAP-2,dally,RhoGEF2,ap,dpp,pio,slou,Ubx,cta,Inx2,Dr,sno,tkv,sdt,stg,fj,mam,Rac2,salm,Kr,ey,Lac,Lim1,spi,crb,N,so,pbl,Smox,tin,spe…
1.22e-35	-80.39	generation of neurons	biological process	GO:0048699	3.72736	880	110	12345	414	Rho1,Fas3,nudE,Ten-m,Fur1,Ptp99A,Fas2,Tl,slow,scb,NetA,Acsl,shn,osa,sm,nrm,ci,bdg,pon,CadN,Dad,B-H2,if,pAbp,Toll-7,Doa,sbb,ft,Pvf3,drk,eya,trn,pnt,jing,wb,S6kII,lz,S,cas,aop,sty,dlp,Egfr,mle,ds,hts,wnd,Mmp2,HGTX,ttk,lbe,phyl,Prosap,rau,aos,NetB,ras,EcR,mbt,esn,spen,fax,Smox,Cdk5alpha,pbl,NiPp1,robo2,uzip,Psc,N,crb,Con,ckn,ey,Kr,spi,Lim1,flfl,ImpL2,mam,salm,Rac2,fj,sdt,enok,Dscam1,Imp,sno,ham,Dr,P…
3.757e-35	-79.27	morphogenesis of an epithelium	biological process	GO:0002009	4.38933	625	92	12345	414	lbe,CG43658,ttk,Mmp2,Hipk,otk2,Egfr,dlp,ds,spoon,sty,aop,S,S6kII,ec,jing,trn,pnt,eya,drk,bab1,ft,sbb,if,B-H2,twi,shd,Myo10A,Dad,CadN,psq,bdg,Bx,RhoGAP15B,osa,Lpin,shn,Ser,scb,slow,bowl,Fas2,ush,nw,Rbfox1,CG13366,Hph,heph,Rho1,oc,Stat92E,CycE,par-1,hh,mmy,dve,Inx3,TfAP-2,dally,RhoGEF2,ap,dpp,pio,cta,Ubx,Inx2,Dr,sno,stg,sdt,tkv,fj,Rac2,salm,mam,Lac,Lim1,spi,Kr,ey,crb,N,so,pbl,Smox,spen,tin,bi,RhoGA…
2.213e-34	-77.49	neuron differentiation	biological process	GO:0030182	4.07384	710	97	12345	414	NiPp1,robo2,Psc,uzip,ckn,Con,N,crb,Lim1,spi,Kr,ey,salm,Rac2,mam,ImpL2,fj,rau,mbt,EcR,ras,NetB,esn,spen,Smox,fax,pbl,Cdk5alpha,sas,comm,ap,dally,beat-IIIc,E(spl)mdelta-HLH,edl,par-1,hh,mmy,RhoGAP93B,oc,CycE,Imp,enok,Dscam1,sdt,sno,ham,Ptpmeg,cnc,exex,Acsl,NetA,shn,osa,sm,nrm,ci,bdg,Dad,CadN,B-H2,if,Fas3,Rho1,nudE,Ten-m,Fur1,Ptp99A,Fas2,Tl,slow,scb,lz,aop,S,wnd,hts,Egfr,ds,mle,dlp,HGTX,ttk,Mmp2,Pro…
5.083e-33	-74.36	animal organ morphogenesis	biological process	GO:0009887	3.81315	782	100	12345	414	Dad,CadN,psq,ci,Bx,bdg,if,B-H2,twi,Lpin,shn,NetA,RhoGAP15B,osa,Fas2,nw,Rbfox1,Ser,slow,CtBP,bowl,heph,Rho1,CG13366,Ten-m,ttk,Mmp2,Hipk,Prosap,phyl,lbe,Utx,CG43658,lz,S6kII,nrv2,otk2,Egfr,ds,dlp,sty,aop,S,eya,drk,bab1,ft,wb,slp1,ec,jing,trn,pnt,Atg17,sbb,Doa,Lac,spi,Lim1,ey,N,crb,fj,Rac2,salm,mam,so,robo2,nuf,flz,Smox,RhoGAP16F,gus,mbt,EcR,NetB,rau,aos,spen,tin,bi,dve,TfAP-2,E(spl)mdelta-HLH,oc,St…
5.917e-31	-69.6	post-embryonic animal organ development	biological process	GO:0048569	4.7115	481	76	12345	414	eya,drk,ft,bab1,pnt,jing,sbb,Hipk,Mmp2,CG43658,lbe,lz,S6kII,ds,Egfr,dlp,otk2,S,sty,ush,Fas2,Tl,Rbfox1,nw,scb,Ser,bowl,slow,Rho1,heph,CG13366,Dad,Bx,psq,B-H2,if,shn,Lpin,osa,RhoGAP15B,Ubx,pio,sno,tkv,stg,Dr,dve,Zif,TfAP-2,CycE,Stat92E,oc,hh,par-1,ap,dpp,stwl,dally,RhoGEF2,ocm,Smox,EcR,RhoGAP16F,gus,aos,Sin3A,spen,bi,ey,spi,Lim1,N,fj,mam,salm,so
7.715e-31	-69.34	tube morphogenesis	biological process	GO:0035239	4.45057	536	80	12345	414	Dr,sno,stg,tkv,pio,Ubx,Inx2,dally,RhoGEF2,dpp,ap,oc,Stat92E,CycE,par-1,hh,mmy,dve,TfAP-2,spen,tin,bi,RhoGAP16F,gus,EcR,aos,pbl,flz,Smox,so,fj,salm,Rac2,mam,Lim1,spi,ey,Kr,crb,N,sbb,trn,pnt,jing,drk,eya,bab1,ft,otk2,Egfr,dlp,ds,sty,S,S6kII,lbe,CG43658,ttk,Mmp2,Hipk,CG13366,Hph,heph,Rho1,Ser,slow,bowl,Fas2,nw,Rbfox1,RhoGAP15B,osa,Lpin,shn,B-H2,if,twi,Dad,psq,Bx
4.24e-30	-67.63	epithelial tube morphogenesis	biological process	GO:0060562	4.57825	495	76	12345	414	slow,bowl,Ser,nw,Rbfox1,Fas2,CG13366,heph,Rho1,Hph,twi,if,B-H2,psq,Bx,Dad,RhoGAP15B,osa,Lpin,shn,pnt,trn,jing,bab1,ft,drk,eya,sbb,lbe,CG43658,ttk,Hipk,Mmp2,sty,S,otk2,dlp,Egfr,ds,S6kII,pbl,Smox,bi,spen,aos,RhoGAP16F,gus,EcR,salm,mam,fj,N,crb,spi,Lim1,Kr,ey,so,pio,Ubx,Dr,stg,tkv,sno,hh,par-1,mmy,Stat92E,oc,CycE,TfAP-2,dve,RhoGEF2,dally,dpp,ap
4.355e-30	-67.61	imaginal disc development	biological process	GO:0007444	4.18776	591	83	12345	414	Fas2,lama,Rbfox1,nw,Ser,bowl,CtBP,slow,Rho1,heph,CG13366,Dad,ci,Bx,psq,B-H2,if,Snx3,shn,Lpin,osa,RhoGAP15B,drk,eya,ft,bab1,pnt,jing,MFS14,sbb,Syx1A,Mmp2,Hipk,CG43658,lbe,lz,S6kII,ds,Egfr,dlp,otk2,disco,S,Smox,Doc1,EcR,gus,RhoGAP16F,Mrp4,Sin3A,aos,spen,bi,ey,Fbxl7,Lim1,spi,N,crb,fj,mam,salm,so,tara,nuf,Ubx,pio,sno,tkv,Notum,stg,Dr,dve,TfAP-2,CycE,oc,Stat92E,par-1,hh,dpp,ap,dally,RhoGEF2
3.807e-29	-65.44	cell development	biological process	GO:0048468	2.74101	1436	132	12345	414	twi,Npc1a,if,nrm,shd,Dad,nudE,Tet,CG13366,heph,slow,lama,Tl,sty,Egfr,dlp,mle,hts,lz,bbg,JIL-1,sbb,Toll-7,jing,ec,Pvf3,Psc,mam,ImpL2,Rac2,Hydr2,Con,esn,spen,EcR,NetB,gus,pbl,tyn,Smox,RhoGEF2,AGO2,yps,sas,comm,ap,CycE,RhoGAP93B,oc,ham,sdt,tkv,Imp,enok,Dscam1,Inx2,elav,cta,sm,Acsl,NetA,shn,Pat1,tsl,pAbp,ci,psq,CadN,Ten-m,Fur1,Rho1,Fas3,scb,Rbfox1,Ptp99A,CG41099,Fas2,goe,S,cas,aop,ds,spoon,wnd,nrv2,M…
6.029e-29	-64.98	post-embryonic development	biological process	GO:0009791	3.94798	642	85	12345	414	heph,Rho1,CG13366,Fas2,Tl,ush,nw,Rbfox1,Ser,scb,slow,bowl,Lpin,shn,RhoGAP15B,osa,Dad,shd,psq,Bx,if,B-H2,Npc1a,tsl,Atg17,sbb,drk,eya,bab1,ft,pnt,trn,jing,lz,S6kII,otk2,ds,Egfr,dlp,sty,S,cas,Hipk,Mmp2,lbe,CG43658,Utx,gus,RhoGAP16F,EcR,aos,Sin3A,wech,spen,bi,Smox,ocm,so,spi,Lim1,ey,N,fj,salm,mam,sno,stg,tkv,Dr,Ubx,pio,ap,dpp,sas,stwl,dally,RhoGEF2,dve,Zif,TfAP-2,Stat92E,oc,CycE,hh,par-1
7.606e-29	-64.75	pattern specification process	biological process	GO:0007389	4.2755	544	78	12345	414	Rho1,heph,Ser,bowl,CtBP,Tl,Rbfox1,osa,Pat1,shn,Lpin,Acsl,B-H2,pAbp,tsl,twi,CadN,Dad,ci,Bx,psq,sbb,Doa,pnt,jing,MFS14,slp1,ec,ft,spoon,Egfr,ds,dlp,S,disco,sty,lz,S6kII,phyl,tin,spen,bi,NetB,EcR,gus,Mrp4,aos,robo2,nuf,tara,fj,salm,Fbxl7,Kr,Lim1,spi,crb,N,Dr,sno,Notum,tkv,cnc,Ubx,AGO2,dally,Syp,ap,dpp,Stat92E,oc,par-1,kni,hh,edl,dve,E(spl)mdelta-HLH,TfAP-2
8.487e-28	-62.33	negative regulation of cellular process	biological process	GO:0048523	2.81789	1291	122	12345	414	CG31875,psq,CadN,Dad,Sox21a,B-H2,pAbp,Acsl,Usp2,shn,Lpin,osa,CaMKII,Rbfox1,ush,Tl,goe,Fas2,bowl,CtBP,smg,scb,Ser,lncRNA:roX1,Acf,Rho1,heph,CG8441,Hipk,Mmp2,bin3,JIL-1,NFAT,ttk,HGTX,egr,Utx,CG9650,lbe,Tlk,phyl,S6kII,lz,RapGAP1,CG31224,cas,aop,hiw,sty,spoon,ds,Egfr,hts,ft,PhKgamma,Chro,eya,pnt,jing,slp1,E(spl)m4-BFM,Doa,sbb,crb,N,Kr,Lim1,spi,Lrt,ImpL2,salm,NiPp1,so,Psc,ocm,Smox,mof,pbl,Sox102F,Pcl,…
1.673e-27	-61.66	post-embryonic animal organ morphogenesis	biological process	GO:0048563	4.75682	420	67	12345	414	RhoGAP15B,osa,Lpin,shn,if,B-H2,Dad,psq,Bx,CG13366,heph,Rho1,Ser,slow,bowl,Fas2,nw,Rbfox1,otk2,dlp,Egfr,ds,S,S6kII,lbe,CG43658,Hipk,Mmp2,sbb,jing,pnt,drk,eya,bab1,ft,so,fj,salm,mam,spi,Lim1,ey,N,spen,bi,gus,RhoGAP16F,EcR,aos,Smox,dally,RhoGEF2,ap,dpp,Stat92E,oc,CycE,hh,par-1,dve,TfAP-2,Dr,sno,stg,tkv,pio,Ubx
1.673e-27	-61.66	imaginal disc morphogenesis	biological process	GO:0007560	4.75682	420	67	12345	414	Dr,sno,tkv,stg,pio,Ubx,dally,RhoGEF2,dpp,ap,CycE,oc,Stat92E,hh,par-1,dve,TfAP-2,spen,bi,EcR,gus,RhoGAP16F,aos,Smox,so,fj,mam,salm,ey,Lim1,spi,N,sbb,jing,pnt,eya,drk,ft,bab1,Egfr,ds,dlp,otk2,S,S6kII,CG43658,lbe,Hipk,Mmp2,CG13366,Rho1,heph,Ser,bowl,slow,Fas2,Rbfox1,nw,osa,RhoGAP15B,shn,Lpin,if,B-H2,Dad,Bx,psq
3.689e-27	-60.86	regulation of developmental process	biological process	GO:0050793	3.54517	757	90	12345	414	stg,Imp,enok,Dscam1,tkv,Dr,ham,Ubx,cta,Ptpmeg,Pak3,cnc,comm,dpp,dally,Syp,RhoGEF2,E(spl)mdelta-HLH,Stat92E,oc,CycE,hh,par-1,mmy,l(3)mbt,mbt,EcR,NetB,Sin3A,aos,Arp2,mgl,Smox,tyn,cpo,pbl,robo2,spi,Fbxl7,ey,Kr,crb,N,salm,Rac2,ImpL2,neo,sbb,eya,bab1,ft,ec,pnt,lz,S6kII,otk2,ds,dlp,Egfr,hiw,sty,aop,cas,cv,ttk,Hipk,Syx1A,Prosap,lbe,Rho1,nudE,Fas2,goe,Tl,ush,Ser,scb,shn,Usp2,Acsl,NetA,osa,CaMKII,Dad,CadN…
1.236e-26	-59.66	negative regulation of biological process	biological process	GO:0048519	2.60071	1502	131	12345	414	l(3)mbt,par-1,MESR3,hh,Pli,Stat92E,E(spl)mdelta-HLH,edl,dve,Mos,Syp,dally,stwl,dpp,Doc2,CG4360,Ptpmeg,Dr,Notum,salm,N,crb,Kr,Hsc70-3,spi,Lim1,CG17168,NiPp1,CG17265,Sox102F,Sin3A,Pcl,aos,Utx,CG9650,lbe,Tlk,Mmp2,bin3,HGTX,ttk,NFAT,egr,CG31224,cas,aop,ds,spoon,S6kII,pnt,slp1,ft,bab1,eya,Chro,Doa,E(spl)m4-BFM,pAbp,psq,CadN,osa,Acsl,Usp2,shn,Lpin,bowl,scb,smg,Rbfox1,goe,Fas2,Rho1,lncRNA:roX1,Acf,CG844…
1.292e-26	-59.61	positive regulation of biological process	biological process	GO:0048518	2.50609	1642	138	12345	414	Pak3,Doc2,udd,cnc,Notum,sno,FoxL1,edl,hh,mmy,Pli,Stat92E,dpp,Cdk12,Mos,wake,dally,Cdk5alpha,aos,Pcl,rau,Arp2,Sox102F,ckn,crb,N,spi,Lim1,PsGEF,robo2,ft,drk,eya,corn,pnt,Atg17,Doa,NFAT,HGTX,ttk,Mmp2,egr,CG43658,Utx,Prosap,Myb,aop,S,cv,disco,wnd,ds,Rbfox1,bowl,smg,lncRNA:roX1,Rho1,Ten-m,ci,bora,tsl,Snx3,pAbp,Usp2,Acsl,Lpin,shn,PEK,osa,Ubx,slou,Etl1,stg,Imp,Dscam1,enok,wcy,tkv,sdt,CG12099,TfAP-2,ctri…
1.771e-26	-59.3	cell fate commitment	biological process	GO:0045165	5.54769	301	56	12345	414	ttk,Mmp2,Zif,egr,lbe,hh,par-1,oc,phyl,CycE,lz,dpp,ap,aop,cas,S,hts,wake,Egfr,drk,Ubx,pnt,slou,Doc2,exex,E(spl)m4-BFM,sdt,tkv,Dr,ham,N,bdg,spi,pon,Kr,ey,bora,salm,tsl,twi,mam,flfl,nuf,osa,robo2,ocm,ush,CtBP,Ser,Sox102F,EcR,Doc1,nudE,bi,spen,tin
4.03e-26	-58.47	metamorphosis	biological process	GO:0007552	4.25983	497	71	12345	414	dally,RhoGEF2,ap,dpp,CycE,oc,Stat92E,par-1,hh,dve,TfAP-2,Dr,sno,tkv,stg,pio,Ubx,so,fj,mam,salm,ey,spi,Lim1,N,tin,spen,bi,EcR,gus,RhoGAP16F,aos,Smox,ds,Egfr,dlp,otk2,S,S6kII,CG43658,Utx,lbe,Mmp2,Hipk,sbb,Atg17,jing,pnt,Chro,eya,drk,ft,bab1,osa,RhoGAP15B,shn,Lpin,if,B-H2,Dad,Bx,psq,CG13366,Rho1,heph,Ser,bowl,slow,Fas2,Rbfox1,nw
4.232e-26	-58.42	instar larval or pupal morphogenesis	biological process	GO:0048707	4.37766	470	69	12345	414	N,ey,Lim1,spi,mam,salm,fj,so,Smox,aos,EcR,RhoGAP16F,gus,bi,spen,TfAP-2,dve,par-1,hh,CycE,Stat92E,oc,ap,dpp,RhoGEF2,dally,Ubx,pio,tkv,stg,sno,Dr,Bx,psq,Dad,if,B-H2,shn,Lpin,osa,RhoGAP15B,Rbfox1,nw,Fas2,bowl,slow,Ser,Rho1,heph,CG13366,Mmp2,Hipk,Utx,CG43658,lbe,S6kII,S,dlp,ds,Egfr,otk2,ft,bab1,eya,drk,jing,pnt,Atg17,sbb
4.437e-26	-58.38	post-embryonic animal morphogenesis	biological process	GO:0009886	4.31264	484	70	12345	414	CG13366,heph,Rho1,Ser,slow,bowl,Fas2,nw,Rbfox1,RhoGAP15B,osa,Lpin,shn,if,B-H2,Dad,psq,Bx,sbb,Atg17,pnt,jing,trn,drk,eya,bab1,ft,otk2,dlp,Egfr,ds,S,S6kII,lbe,CG43658,Utx,Hipk,Mmp2,spen,bi,RhoGAP16F,gus,EcR,aos,Smox,so,fj,salm,mam,spi,Lim1,ey,N,Dr,sno,stg,tkv,pio,Ubx,dally,RhoGEF2,ap,dpp,Stat92E,oc,CycE,par-1,hh,dve,TfAP-2
8.486e-26	-57.73	regionalization	biological process	GO:0003002	4.20902	503	71	12345	414	ap,dpp,dally,AGO2,Syp,dve,TfAP-2,E(spl)mdelta-HLH,Stat92E,oc,hh,par-1,kni,sno,tkv,Notum,Dr,Ubx,cnc,tara,robo2,nuf,Lim1,Fbxl7,Kr,crb,N,fj,salm,gus,Mrp4,NetB,EcR,aos,spen,bi,lz,S6kII,dlp,Egfr,ds,spoon,sty,S,disco,phyl,sbb,Doa,ft,slp1,MFS14,jing,pnt,Lpin,shn,Pat1,Acsl,osa,Dad,psq,Bx,ci,pAbp,B-H2,twi,tsl,Tl,Rbfox1,Ser,CtBP,bowl
1.528e-25	-57.14	regulation of macromolecule metabolic process	biological process	GO:0060255	2.27444	2019	154	12345	414	Cdk5alpha,CG17265,sens-2,Sox102F,aos,Sin3A,Pcl,TfIIS,salm,Hsc70-3,Kr,Lim1,spi,crb,N,CG17168,NiPp1,exex,udd,cnc,Doc2,CG4360,Mondo,Dr,sno,Stat92E,l(3)mbt,mmy,hh,MESR3,par-1,edl,dve,FoxL1,E(spl)mdelta-HLH,dally,Syp,Mos,Cdk12,dpp,stwl,smg,bowl,Rbfox1,CG5830,Rho1,lncRNA:roX1,Acf,CG8441,pAbp,bora,ci,CG5728,psq,PEK,osa,shn,Lpin,Acsl,Usp2,pnt,slp1,drk,eya,ft,bab1,Doa,Atg17,HmgZ,Tlk,Utx,CG9650,lbe,bin3,tt…
2.167e-25	-56.79	regulation of gene expression	biological process	GO:0010468	2.52506	1547	131	12345	414	Mondo,cnc,udd,exex,CG4360,Doc2,sno,Dr,dve,edl,E(spl)mdelta-HLH,FoxL1,Stat92E,hh,MESR3,l(3)mbt,dpp,stwl,dally,Cdk12,Syp,Sin3A,Pcl,sens-2,Sox102F,CG17265,Lim1,spi,Kr,Hsc70-3,N,TfIIS,salm,NiPp1,CG17168,eya,bab1,ft,slp1,pnt,Doa,NFAT,ttk,HGTX,bin3,HmgZ,Tlk,lbe,Utx,CG9650,Myb,aop,disco,cas,CG31224,Rbfox1,smg,bowl,lncRNA:roX1,Acf,CG5830,psq,CG5728,ci,pAbp,Lpin,shn,Acsl,osa,PEK,Ubx,elav,Tudor-SN,mub,slou…
2.521e-25	-56.64	neuron development	biological process	GO:0048666	3.88053	584	76	12345	414	Smox,fax,pbl,Cdk5alpha,NetB,ras,EcR,rau,spen,esn,Kr,Con,ckn,N,crb,Rac2,ImpL2,NiPp1,uzip,Psc,robo2,Ptpmeg,exex,cnc,sno,enok,Imp,Dscam1,sdt,ham,edl,RhoGAP93B,oc,hh,mmy,comm,ap,sas,beat-IIIc,dally,Tl,Fas2,Ptp99A,scb,slow,Fas3,Rho1,Fur1,nudE,Ten-m,Dad,CadN,ci,nrm,if,shn,NetA,Acsl,sm,eya,Pvf3,wb,jing,pnt,trn,Toll-7,sbb,Doa,ttk,Mmp2,Prosap,lz,wnd,hts,mle,dlp
3.374e-25	-56.35	regulation of metabolic process	biological process	GO:0019222	2.2037	2165	160	12345	414	pAbp,bora,ci,psq,CG5728,osa,PEK,shn,Lpin,Acsl,Usp2,smg,bowl,Rbfox1,CG5830,lncRNA:roX1,Rho1,Acf,CG8441,Tlk,HmgZ,CG9650,Utx,lbe,bin3,HGTX,NFAT,ttk,wnd,cas,CG31224,disco,aop,Myb,pnt,slp1,drk,eya,ft,bab1,Doa,Gyf,Atg17,TfIIS,salm,Hsc70-3,Kr,spi,Lim1,N,crb,CG17168,NiPp1,Cdk5alpha,CG17265,Sox102F,sens-2,Sin3A,Pcl,aos,Stat92E,Pli,l(3)mbt,mmy,par-1,hh,MESR3,edl,dve,FoxL1,E(spl)mdelta-HLH,dally,Mos,Syp,Cdk…
5.302e-25	-55.9	instar larval or pupal development	biological process	GO:0002165	3.88266	576	75	12345	414	psq,Bx,shd,Dad,Npc1a,tsl,if,B-H2,Lpin,shn,RhoGAP15B,osa,nw,Rbfox1,Fas2,slow,bowl,Ser,heph,Rho1,CG13366,Hipk,Mmp2,lbe,CG43658,Utx,S6kII,S,otk2,ds,Egfr,dlp,bab1,ft,drk,eya,jing,trn,pnt,Atg17,sbb,N,spi,Lim1,ey,salm,mam,fj,so,Smox,aos,wech,RhoGAP16F,gus,EcR,bi,spen,TfAP-2,dve,par-1,hh,Stat92E,oc,CycE,sas,dpp,ap,RhoGEF2,dally,Ubx,pio,stg,tkv,sno,Dr
5.609e-25	-55.84	cellular component morphogenesis	biological process	GO:0032989	3.62118	667	81	12345	414	CadN,Dad,ci,if,shn,Acsl,NetA,sm,Fas2,Ptp99A,lama,CG41099,scb,Rho1,Fas3,CG13366,nudE,Ten-m,Mmp2,ttk,Mitofilin,Prosap,Myb,spoon,ds,dlp,mle,Egfr,wnd,hts,S,eya,ft,wb,jing,trn,Toll-7,neo,sbb,Kr,N,crb,ckn,ImpL2,Rac2,NiPp1,Psc,uzip,robo2,fax,tyn,Smox,Cdk5alpha,EcR,ras,NetB,gus,Arp2,spen,CycE,RhoGAP93B,Stat92E,oc,hh,comm,dpp,ap,sas,dally,beat-IIIc,Syp,RhoGEF2,Ptpmeg,cta,cnc,exex,qsm,tkv,Dscam1,enok,ham
7.259e-25	-55.58	regulation of transcription, DNA-templated	biological process	GO:0006355	2.84113	1144	109	12345	414	enok,tkv,sno,Dr,ham,Ubx,Mondo,CG4360,slou,Doc2,exex,cnc,udd,stwl,ap,dpp,Cdk12,dally,AGO2,TfAP-2,CG12099,FoxL1,E(spl)mdelta-HLH,dve,Zif,edl,Kah,MESR3,kni,l(3)mbt,Stat92E,oc,Pcl,Sin3A,sens-2,phtf,Sox102F,Doc1,EcR,bi,spen,tin,Smox,ocm,mof,tara,so,lili,Psc,N,Lim1,Kr,ey,Taf1,salm,mam,TfIIS,CG18766,sbb,bab1,eya,slp1,pnt,jing,tou,Myb,lz,hiw,aop,cas,CG31224,disco,CG5815,mle,HGTX,l(3)neo38,ttk,NFAT,JIL-1,…
7.526e-25	-55.55	regulation of multicellular organismal development	biological process	GO:2000026	3.81521	594	76	12345	414	cv,sty,aop,hiw,ds,dlp,Egfr,otk2,S6kII,lz,lbe,Prosap,Syx1A,ttk,sbb,neo,pnt,ec,ft,bab1,osa,CaMKII,Acsl,NetA,Usp2,shn,tsl,twi,pAbp,ci,CadN,Dad,nudE,Rho1,scb,Ser,Fas2,Tl,RhoGEF2,Syp,dally,comm,dpp,l(3)mbt,mmy,par-1,hh,oc,E(spl)mdelta-HLH,ham,tkv,Dscam1,Imp,stg,cnc,Pak3,Ubx,Ptpmeg,cta,robo2,salm,Rac2,N,crb,Kr,Fbxl7,spi,mgl,Arp2,aos,EcR,NetB,mbt,pbl,tyn,Smox
8.906e-25	-55.38	regulation of cellular metabolic process	biological process	GO:0031323	2.26605	1987	151	12345	414	bowl,smg,Rbfox1,CG5830,Rho1,Acf,lncRNA:roX1,CG8441,bora,pAbp,ci,psq,CG5728,osa,PEK,Acsl,Usp2,shn,Lpin,pnt,slp1,bab1,eya,drk,Doa,Gyf,Atg17,CG9650,Utx,lbe,HmgZ,Tlk,bin3,HGTX,ttk,NFAT,CG31224,cas,disco,aop,wnd,Myb,Cdk5alpha,Sox102F,sens-2,Pcl,aos,Sin3A,salm,TfIIS,N,crb,Kr,Lim1,spi,NiPp1,Doc2,CG4360,exex,cnc,udd,Mondo,Dr,sno,l(3)mbt,mmy,hh,MESR3,par-1,Stat92E,Pli,E(spl)mdelta-HLH,FoxL1,edl,dve,Syp,Mo…
9.791e-25	-55.28	multicellular organismal process	biological process	GO:0032501	1.76865	3844	228	12345	414	CG41099,nw,Ptp99A,Rbfox1,goe,Fas2,bowl,scb,Fas3,Rho1,Acf,Ten-m,Fur1,psq,ci,bdg,Myo10A,CadN,tsl,betaTub56D,pAbp,Snx3,Acsl,NetA,Lpin,Tif-IA,Pat1,shn,RhoGAP15B,osa,sm,bab1,ft,Chro,drk,eya,slp1,CCKLR-17D3,trn,pnt,wb,E(spl)m4-BFM,Atg17,baf,nAChRalpha4,Doa,HGTX,ttk,Mmp2,Syx1A,egr,lbe,CG43658,Utx,Prosap,Tlk,S6kII,nrv2,Myb,aop,disco,cv,S,cas,wnd,ds,spoon,CG46339,fax,Cdk5alpha,aos,Pcl,rau,Sin3A,sens-2,Rho…
1.855e-24	-54.64	regulation of cellular macromolecule biosynthetic process	biological process	GO:2000112	2.66932	1307	117	12345	414	mle,aop,hiw,disco,cas,CG5815,CG31224,Myb,tou,lz,Tlk,HmgZ,lbe,CG9650,Utx,HGTX,l(3)neo38,ttk,NFAT,bin3,JIL-1,sbb,slp1,jing,pnt,eya,bab1,PEK,osa,Lpin,shn,Acsl,pAbp,B-H2,twi,Pits,Sox21a,Dad,psq,ci,CG31875,Bx,Tet,CG5830,heph,Acf,lncRNA:roX1,smg,CtBP,bowl,Tl,ush,tna,Rbfox1,dally,AGO2,Cdk12,Syp,dpp,ap,stwl,Stat92E,CG31612,oc,CycE,kni,MESR3,mmy,l(3)mbt,dve,Zif,Kah,edl,TfAP-2,CG12099,FoxL1,E(spl)mdelta-HL…
1.994e-24	-54.57	regulation of nucleic acid-templated transcription	biological process	GO:1903506	2.80678	1158	109	12345	414	eya,bab1,pnt,jing,slp1,sbb,bin3,JIL-1,l(3)neo38,ttk,HGTX,NFAT,Tlk,HmgZ,CG9650,Utx,lbe,lz,Myb,tou,mle,disco,CG31224,cas,CG5815,aop,hiw,ush,Tl,Rbfox1,tna,smg,bowl,CtBP,Acf,lncRNA:roX1,Tet,CG5830,Dad,Bx,ci,CG31875,psq,B-H2,Pits,twi,Sox21a,shn,Lpin,Acsl,osa,Mondo,Ubx,cnc,udd,exex,slou,Doc2,CG4360,sno,tkv,enok,ham,Dr,Kah,edl,Zif,dve,E(spl)mdelta-HLH,FoxL1,TfAP-2,CG12099,Stat92E,oc,l(3)mbt,kni,MESR3,ap…
1.994e-24	-54.57	regulation of RNA biosynthetic process	biological process	GO:2001141	2.80678	1158	109	12345	414	ocm,Smox,mof,bi,tin,spen,sens-2,phtf,Sox102F,Pcl,Sin3A,Doc1,EcR,mam,Taf1,salm,CG18766,TfIIS,N,Kr,ey,Lim1,lili,Psc,tara,so,slou,Doc2,CG4360,cnc,exex,udd,Mondo,Ubx,ham,Dr,tkv,enok,sno,l(3)mbt,MESR3,kni,oc,Stat92E,E(spl)mdelta-HLH,FoxL1,CG12099,TfAP-2,Kah,edl,Zif,dve,Cdk12,AGO2,dally,stwl,ap,dpp,bowl,CtBP,smg,Rbfox1,tna,ush,Tl,CG5830,Tet,Acf,lncRNA:roX1,Sox21a,Pits,twi,B-H2,Bx,CG31875,ci,psq,Dad,osa…
4.172e-24	-53.83	regulation of RNA metabolic process	biological process	GO:0051252	2.67695	1281	115	12345	414	Sox102F,sens-2,phtf,Sin3A,Pcl,EcR,Doc1,bi,tin,spen,ocm,Smox,mof,tara,so,lili,Psc,N,ey,Kr,Lim1,mam,Taf1,salm,CG18766,TfIIS,tkv,enok,sno,ham,Dr,Mondo,elav,Ubx,Doc2,slou,CG4360,mub,exex,udd,cnc,stwl,ap,dpp,Cdk12,AGO2,dally,E(spl)mdelta-HLH,FoxL1,CG12099,TfAP-2,Kah,fne,edl,Zif,dve,l(3)mbt,kni,MESR3,oc,Stat92E,lncRNA:roX1,Acf,CG5830,Tet,Rbfox1,tna,ush,Tl,ps,bowl,CtBP,smg,Acsl,shn,Lpin,osa,ci,Bx,CG3187…
5.259e-24	-53.6	regulation of nitrogen compound metabolic process	biological process	GO:0051171	2.29621	1870	144	12345	414	AGO2,ap,kni,oc,ctrip,CycE,CG12099,TfAP-2,Zif,fne,Kah,ham,enok,tkv,slou,mub,Ubx,elav,lili,Psc,tara,so,Taf1,mam,CG18766,ey,bi,spen,tin,phtf,gus,mbt,Doc1,EcR,Smox,ocm,mof,hiw,sty,CG5815,mle,Egfr,tou,lz,phyl,l(3)neo38,JIL-1,sbb,jing,twi,Sox21a,Pits,grnd,B-H2,Bx,CG31875,Dad,Tet,heph,CtBP,tna,ps,Tl,CG4325,ush,Cdk12,Syp,Mos,dally,stwl,dpp,hh,MESR3,par-1,l(3)mbt,mmy,Stat92E,E(spl)mdelta-HLH,FoxL1,dve,edl…
5.912e-24	-53.49	cell morphogenesis involved in differentiation	biological process	GO:0000904	4.20522	468	66	12345	414	sas,comm,ap,RhoGEF2,dally,beat-IIIc,hh,oc,RhoGAP93B,Stat92E,enok,Dscam1,ham,cta,Ptpmeg,exex,cnc,NiPp1,robo2,uzip,Psc,N,crb,ckn,Kr,ImpL2,Rac2,ras,NetB,EcR,spen,tyn,fax,Smox,Cdk5alpha,mle,ds,dlp,hts,wnd,Mmp2,Prosap,Toll-7,neo,sbb,ft,eya,trn,jing,wb,NetA,Acsl,shn,sm,ci,CadN,Dad,if,Rho1,Fas3,Ten-m,nudE,Ptp99A,CG41099,Fas2,scb
6.266e-24	-53.43	imaginal disc-derived appendage development	biological process	GO:0048737	4.7776	362	58	12345	414	sno,tkv,Dr,sbb,drk,Ubx,ft,pio,pnt,jing,ap,lz,dpp,S6kII,dally,dlp,Egfr,ds,disco,S,RhoGEF2,dve,TfAP-2,Hipk,Syx1A,Stat92E,CycE,par-1,hh,lbe,CG43658,RhoGAP16F,EcR,heph,aos,Rho1,spen,bi,Smox,nw,Rbfox1,Ser,slow,bowl,Lpin,shn,RhoGAP15B,osa,Lim1,Dad,spi,psq,N,Bx,fj,if,salm,mam
6.513e-24	-53.39	regulation of macromolecule biosynthetic process	biological process	GO:0010556	2.63107	1326	117	12345	414	sbb,eya,bab1,slp1,jing,pnt,tou,Myb,lz,mle,aop,hiw,CG31224,disco,CG5815,cas,NFAT,l(3)neo38,HGTX,ttk,JIL-1,bin3,Tlk,HmgZ,lbe,CG9650,Utx,heph,Acf,lncRNA:roX1,Tet,CG5830,Tl,ush,tna,Rbfox1,smg,CtBP,bowl,Lpin,shn,Acsl,osa,PEK,Dad,psq,Bx,CG31875,ci,pAbp,B-H2,Sox21a,Pits,twi,sno,enok,tkv,Dr,ham,Ubx,elav,Mondo,cnc,exex,udd,CG4360,slou,Doc2,dpp,ap,stwl,dally,AGO2,Cdk12,Syp,Zif,dve,edl,Kah,CG12099,TfAP-2,E(…
7.059e-24	-53.31	positive regulation of cellular process	biological process	GO:0048522	2.52564	1464	124	12345	414	sno,Notum,tkv,sdt,enok,wcy,stg,Imp,Dscam1,Pak3,cnc,udd,slou,Doc2,ap,dpp,comm,dally,RhoGEF2,Mos,Cdk12,edl,TfAP-2,CG12099,CycE,CG31612,Pli,Stat92E,oc,mmy,Doc1,EcR,mbt,Arp2,Sox102F,rau,aos,Pcl,tin,spen,bi,mof,ocm,Cdk5alpha,PsGEF,so,tara,robo2,lili,Fbxl7,ey,spi,Lim1,crb,N,ckn,CG18766,mam,ImpL2,Taf1,Atg17,Toll-7,Doa,Pvf3,eya,CG11486,drk,ft,pnt,corn,jing,ec,lz,tou,Myb,Egfr,dlp,mle,ds,wnd,S,disco,aop,Hi…
9.119e-24	-53.05	locomotion	biological process	GO:0040011	3.54772	664	79	12345	414	cta,Ptpmeg,tkv,Dscam1,enok,kni,hh,par-1,RhoGAP93B,Stat92E,sas,ap,comm,dpp,beat-IIIc,dally,Smox,Cdk5alpha,Trpm,pbl,Sin3A,ras,NetB,EcR,gus,mbt,tin,spen,N,Con,ckn,Kr,ey,wun2,Lrt,ImpL2,Rac2,salm,NiPp1,so,robo2,Psc,uzip,Pvf3,drk,eya,CG6330,trn,pnt,jing,wb,Toll-7,sbb,Hipk,Mmp2,bbg,lbe,hiw,aop,spoon,l(3)L1231,dlp,Egfr,hts,Ptp99A,Tl,Fas2,scb,Rho1,Fas3,Ten-m,nudE,CadN,Dad,shd,if,Acsl,NetA,sm
1.114e-23	-52.85	appendage development	biological process	GO:0048736	4.72539	366	58	12345	414	dve,Syx1A,Hipk,TfAP-2,CycE,Stat92E,CG43658,par-1,lbe,hh,dpp,ap,lz,S6kII,ds,Egfr,dlp,dally,S,RhoGEF2,disco,drk,Ubx,ft,pio,jing,pnt,sno,tkv,sbb,Dr,spi,Lim1,Dad,N,Bx,psq,if,fj,mam,salm,shn,Lpin,osa,RhoGAP15B,Rbfox1,Smox,nw,Ser,bowl,slow,EcR,RhoGAP16F,Rho1,heph,aos,spen,bi
1.415e-23	-52.61	regulation of multicellular organismal process	biological process	GO:0051239	3.28351	781	86	12345	414	cnc,Pak3,Ubx,Ptpmeg,cta,ham,Dscam1,Imp,stg,tkv,par-1,hh,l(3)mbt,mmy,oc,TfAP-2,E(spl)mdelta-HLH,Syp,RhoGEF2,wake,dally,dpp,comm,pbl,cpo,Smox,tyn,mgl,Sin3A,aos,Arp2,Sox102F,mbt,EcR,NetB,Rac2,salm,crb,N,spi,Kr,ey,Fbxl7,robo2,ec,pnt,bab1,ft,Doa,sbb,neo,lbe,Prosap,ttk,Syx1A,Hipk,egr,hiw,sty,aop,cv,otk2,ds,dlp,Egfr,S6kII,lz,Ser,scb,Tl,Fas2,ush,nudE,Rho1,twi,tsl,pAbp,ci,Dad,CadN,osa,CaMKII,Usp2,Acsl,Net…
1.429e-23	-52.6	imaginal disc-derived appendage morphogenesis	biological process	GO:0035114	4.78781	355	57	12345	414	TfAP-2,Hipk,dve,par-1,lbe,hh,CG43658,Stat92E,CycE,S6kII,dpp,lz,ap,RhoGEF2,disco,S,dally,dlp,ds,Egfr,ft,drk,Ubx,pnt,jing,pio,tkv,sno,Dr,sbb,psq,Bx,N,Dad,spi,Lim1,salm,mam,fj,if,Lpin,shn,RhoGAP15B,osa,Smox,nw,Rbfox1,slow,bowl,Ser,aos,heph,Rho1,RhoGAP16F,EcR,bi,spen
1.438e-23	-52.6	wing disc development	biological process	GO:0035220	4.46916	407	61	12345	414	if,fj,Snx3,mam,salm,spi,Dad,N,crb,Bx,ci,psq,osa,nuf,shn,Lpin,tara,Ser,bowl,CtBP,slow,Rbfox1,Smox,nw,spen,CG13366,bi,EcR,Doc1,Mrp4,gus,Rho1,heph,Sin3A,aos,CycE,Stat92E,hh,par-1,dve,Hipk,dlp,ds,Egfr,dally,S,RhoGEF2,dpp,ap,S6kII,pio,jing,pnt,MFS14,drk,ft,sbb,Dr,sno,tkv,Notum
1.91e-23	-52.31	regulation of primary metabolic process	biological process	GO:0080090	2.26711	1894	144	12345	414	bi,spen,tin,phtf,gus,mbt,Doc1,EcR,Smox,ocm,mof,lili,Psc,tara,so,Taf1,mam,CG18766,ey,ham,enok,tkv,slou,mub,elav,Ubx,AGO2,ap,kni,ctrip,oc,CycE,TfAP-2,CG12099,Zif,Kah,fne,Tet,heph,CtBP,tna,Tl,ps,ush,Sox21a,Pits,twi,grnd,B-H2,CG31875,Bx,Dad,sbb,jing,hiw,sty,Gbs-70E,CG5815,Egfr,mle,tou,lz,phyl,l(3)neo38,JIL-1,Sin3A,aos,Pcl,Sox102F,sens-2,Cdk5alpha,NiPp1,salm,TfIIS,N,crb,Lim1,spi,Kr,Dr,sno,CG4360,Doc2,…
2.204e-23	-52.17	appendage morphogenesis	biological process	GO:0035107	4.74769	358	57	12345	414	CG43658,hh,lbe,par-1,CycE,Stat92E,Hipk,TfAP-2,dve,RhoGEF2,disco,S,ds,Egfr,dlp,dally,S6kII,dpp,ap,lz,jing,pnt,pio,ft,drk,Ubx,sbb,Dr,tkv,sno,mam,salm,if,fj,N,Bx,psq,spi,Lim1,Dad,osa,RhoGAP15B,shn,Lpin,bowl,slow,Ser,Rbfox1,Smox,nw,bi,spen,Rho1,heph,aos,EcR,RhoGAP16F
3.369e-23	-51.74	regulation of cellular biosynthetic process	biological process	GO:0031326	2.56646	1371	118	12345	414	elav,Ubx,Mondo,udd,exex,cnc,CG4360,Doc2,slou,sno,enok,tkv,Dr,ham,dve,Zif,Kah,edl,CG12099,TfAP-2,E(spl)mdelta-HLH,FoxL1,CG31612,oc,Stat92E,CycE,kni,MESR3,l(3)mbt,mmy,ap,dpp,stwl,dally,AGO2,Cdk12,Syp,mof,Smox,ocm,Doc1,EcR,Sin3A,Pcl,sens-2,phtf,Sox102F,spen,tin,bi,Lim1,ey,Kr,N,TfIIS,CG18766,salm,Taf1,mam,so,tara,Psc,lili,eya,bab1,slp1,pnt,jing,sbb,HGTX,l(3)neo38,ttk,NFAT,bin3,JIL-1,Tlk,HmgZ,lbe,Utx,…
3.89e-23	-51.6	regulation of nucleobase-containing compound metabolic process	biological process	GO:0019219	2.60773	1315	115	12345	414	CtBP,bowl,smg,tna,Rbfox1,Tl,ps,ush,CG5830,Tet,lncRNA:roX1,Acf,Pits,twi,Sox21a,B-H2,CG5728,psq,Bx,ci,CG31875,Dad,osa,Acsl,Lpin,shn,slp1,pnt,jing,bab1,eya,Doa,sbb,lbe,Utx,CG9650,Tlk,HmgZ,ttk,HGTX,NFAT,l(3)neo38,bin3,JIL-1,hiw,aop,CG31224,disco,cas,CG5815,mle,tou,Myb,lz,Smox,ocm,mof,bi,spen,tin,Sin3A,Pcl,phtf,Sox102F,sens-2,EcR,Doc1,salm,Taf1,mam,TfIIS,CG18766,N,Lim1,Kr,ey,lili,Psc,tara,so,CG4360,sl…
4.068e-23	-51.56	regulation of biosynthetic process	biological process	GO:0009889	2.56086	1374	118	12345	414	lili,Psc,tara,so,Taf1,salm,mam,TfIIS,CG18766,N,Lim1,ey,Kr,bi,spen,tin,Pcl,Sin3A,phtf,sens-2,Sox102F,EcR,Doc1,Smox,ocm,mof,Cdk12,Syp,dally,AGO2,stwl,ap,dpp,kni,MESR3,l(3)mbt,mmy,oc,CG31612,Stat92E,CycE,TfAP-2,CG12099,FoxL1,E(spl)mdelta-HLH,dve,Zif,Kah,edl,Dr,ham,enok,tkv,sno,CG4360,Doc2,slou,cnc,udd,exex,elav,Ubx,Mondo,PEK,osa,Acsl,Lpin,shn,Sox21a,Pits,twi,pAbp,B-H2,psq,CG31875,ci,Bx,Dad,CG5830,Te…
7.661e-23	-50.92	cell morphogenesis	biological process	GO:0000902	3.86023	533	69	12345	414	neo,Toll-7,sbb,ft,eya,jing,trn,wb,wnd,hts,mle,dlp,ds,Mmp2,Prosap,Fas3,Rho1,nudE,Ten-m,CG41099,Ptp99A,Fas2,scb,Acsl,NetA,shn,sm,ci,Dad,CadN,if,enok,Dscam1,qsm,tkv,ham,cta,Ptpmeg,cnc,exex,sas,comm,ap,RhoGEF2,beat-IIIc,dally,hh,Stat92E,oc,RhoGAP93B,Arp2,ras,NetB,EcR,spen,Smox,tyn,fax,Cdk5alpha,NiPp1,robo2,uzip,Psc,ckn,crb,N,Kr,Rac2,ImpL2
1.32e-22	-50.38	post-embryonic appendage morphogenesis	biological process	GO:0035120	4.75373	345	55	12345	414	dve,TfAP-2,Hipk,Stat92E,CycE,hh,par-1,lbe,CG43658,dpp,ap,S6kII,dally,dlp,Egfr,ds,RhoGEF2,S,drk,Ubx,ft,pio,pnt,jing,sno,tkv,Dr,sbb,Lim1,spi,Dad,psq,N,Bx,fj,if,salm,mam,Lpin,shn,RhoGAP15B,osa,nw,Smox,Rbfox1,Ser,slow,bowl,RhoGAP16F,EcR,heph,aos,Rho1,spen,bi
5.119e-22	-49.02	chemotaxis	biological process	GO:0006935	5.10597	292	50	12345	414	Mmp2,hh,RhoGAP93B,sas,dpp,comm,ap,dlp,hts,beat-IIIc,dally,Ptpmeg,eya,trn,jing,wb,enok,Dscam1,Toll-7,sbb,N,Con,ckn,CadN,Kr,wun2,Dad,Lrt,ImpL2,Rac2,if,Acsl,NetA,NiPp1,uzip,Psc,robo2,sm,Ptp99A,Smox,Fas2,Tl,scb,Cdk5alpha,Rho1,Fas3,ras,NetB,Ten-m,spen
1.388e-21	-48.03	axon development	biological process	GO:0061564	4.70357	336	53	12345	414	Acsl,NetA,NiPp1,uzip,Psc,robo2,sm,CadN,Kr,Dad,N,Con,ckn,if,ImpL2,Rac2,ras,NetB,Rho1,Fas3,spen,nudE,Ten-m,Fas2,Ptp99A,fax,Smox,scb,Cdk5alpha,pbl,ap,comm,sas,mle,dlp,dally,wnd,beat-IIIc,hts,Mmp2,RhoGAP93B,mmy,hh,Toll-7,Dscam1,enok,sbb,eya,Ptpmeg,exex,wb,jing,trn
1.807e-21	-47.76	imaginal disc pattern formation	biological process	GO:0007447	8.51967	112	32	12345	414	disco,dally,Egfr,dlp,ds,ap,dpp,hh,Dr,sbb,tkv,Notum,sno,MFS14,jing,pnt,ft,nuf,osa,tara,shn,B-H2,N,ci,crb,Lim1,Dad,Fbxl7,bi,spen,Mrp4,Ser
2.103e-21	-47.61	neuron projection development	biological process	GO:0031175	4.06924	447	61	12345	414	Prosap,oc,RhoGAP93B,mmy,hh,Mmp2,mle,dlp,hts,wnd,beat-IIIc,dally,comm,ap,sas,wb,cnc,exex,jing,trn,eya,Ptpmeg,sbb,ham,Toll-7,enok,Dscam1,if,ImpL2,Rac2,CadN,Kr,Dad,ci,N,crb,Con,ckn,uzip,Psc,sm,robo2,shn,Acsl,NetA,NiPp1,scb,Cdk5alpha,pbl,Fas2,Ptp99A,fax,Smox,spen,Ten-m,nudE,EcR,NetB,ras,Rho1,Fas3
9.497e-21	-46.1	movement of cell or subcellular component	biological process	GO:0006928	3.21253	724	78	12345	414	spen,tin,mbt,gus,NetB,EcR,ras,Sin3A,pbl,Cdk5alpha,Smox,tyn,uzip,Psc,robo2,so,NiPp1,Rac2,salm,ImpL2,Lrt,wun2,Kr,ey,ckn,crb,N,CG14535,enok,Dscam1,tkv,cta,Ptpmeg,beat-IIIc,dally,RhoGEF2,ap,dpp,comm,sas,RhoGAP93B,Stat92E,kni,hh,par-1,nudE,Ten-m,Fas3,Rho1,scb,Fas2,Ptp99A,sm,Pat1,NetA,Acsl,if,Dad,shd,CadN,sbb,neo,Toll-7,wb,jing,pnt,trn,drk,eya,Pvf3,hts,dlp,Egfr,spoon,aop,lbe,bbg,Mmp2
9.802e-21	-46.07	regulation of transcription by RNA polymerase II	biological process	GO:0006357	3.17907	741	79	12345	414	enok,tkv,sno,Ubx,Mondo,CG4360,slou,Doc2,cnc,ap,dpp,Cdk12,dally,TfAP-2,CG12099,FoxL1,E(spl)mdelta-HLH,Zif,dve,edl,kni,MESR3,l(3)mbt,oc,Stat92E,Sox102F,phtf,EcR,Doc1,bi,tin,ocm,mof,so,lili,N,Lim1,Kr,ey,Taf1,mam,sbb,bab1,eya,slp1,pnt,jing,tou,Myb,lz,aop,hiw,CG31224,disco,mle,HGTX,NFAT,ttk,lbe,Utx,HmgZ,CG5830,Tet,tna,Tl,ush,CtBP,bowl,Acsl,Lpin,shn,osa,psq,ci,Dad,twi,Pits,Sox21a,B-H2
1.206e-20	-45.86	taxis	biological process	GO:0042330	4.41155	365	54	12345	414	Rho1,Fas3,NetB,ras,Ten-m,spen,Ptp99A,Smox,Tl,Fas2,Cdk5alpha,scb,Trpm,Acsl,NetA,NiPp1,uzip,sm,Psc,robo2,N,ckn,Con,CadN,Kr,Dad,wun2,Lrt,ImpL2,Rac2,if,Dscam1,enok,Toll-7,sbb,CG6330,eya,Ptpmeg,trn,jing,wb,sas,ap,dpp,comm,dlp,l(3)L1231,dally,hts,beat-IIIc,Hipk,Mmp2,hh,RhoGAP93B
1.372e-20	-45.74	embryo development	biological process	GO:0009790	3.56986	568	68	12345	414	AGO2,dally,RhoGEF2,dpp,Stat92E,oc,l(3)mbt,mmy,kni,hh,par-1,edl,Inx3,Dr,tkv,sdt,stg,cnc,slou,elav,cta,Ubx,Inx2,robo2,Psc,mam,Rac2,Kr,spi,Lac,N,crb,tin,Doc1,EcR,gus,pbl,dlp,Egfr,S,aop,lz,Dtg,Tlk,lbe,Mmp2,Doa,jing,pnt,slp1,Pvf3,PhKgamma,shn,Pat1,if,twi,tsl,pon,Dad,Myo10A,shd,ci,psq,Rho1,scb,bowl,ush,CG41099
1.592e-20	-45.59	cell morphogenesis involved in neuron differentiation	biological process	GO:0048667	4.09832	422	58	12345	414	sm,Psc,uzip,robo2,shn,NiPp1,Acsl,NetA,if,Rac2,ImpL2,Dad,Kr,CadN,ckn,crb,N,ci,spen,nudE,Ten-m,EcR,NetB,ras,Fas3,Rho1,Cdk5alpha,scb,Fas2,Smox,fax,Ptp99A,wnd,hts,beat-IIIc,dally,mle,dlp,ap,comm,sas,Prosap,oc,RhoGAP93B,hh,Mmp2,sbb,ham,Toll-7,enok,Dscam1,exex,wb,cnc,jing,trn,eya,Ptpmeg
1.766e-20	-45.48	cell part morphogenesis	biological process	GO:0032990	4.02588	437	59	12345	414	Dad,Kr,CadN,ckn,crb,ci,N,if,Rac2,ImpL2,shn,NiPp1,Acsl,NetA,sm,Psc,robo2,uzip,Fas2,Smox,fax,Ptp99A,scb,Cdk5alpha,ras,NetB,EcR,Fas3,Rho1,spen,Ten-m,nudE,Mmp2,Prosap,oc,RhoGAP93B,Mitofilin,hh,ap,comm,sas,dally,beat-IIIc,hts,wnd,dlp,mle,eya,Ptpmeg,cnc,wb,exex,trn,jing,Toll-7,Dscam1,enok,ham,sbb
2.265e-20	-45.23	neuron projection morphogenesis	biological process	GO:0048812	4.06939	425	58	12345	414	Ten-m,nudE,spen,Fas3,Rho1,ras,EcR,NetB,Cdk5alpha,scb,Smox,Ptp99A,fax,Fas2,robo2,sm,Psc,uzip,NiPp1,Acsl,NetA,shn,Rac2,ImpL2,if,ckn,crb,ci,N,Dad,Kr,CadN,ham,sbb,enok,Dscam1,Toll-7,trn,jing,wb,cnc,exex,Ptpmeg,eya,hts,dally,beat-IIIc,wnd,dlp,mle,sas,ap,comm,hh,Prosap,oc,RhoGAP93B,Mmp2
2.545e-20	-45.12	plasma membrane bounded cell projection morphogenesis	biological process	GO:0120039	4.05984	426	58	12345	414	Psc,sm,uzip,robo2,Acsl,NetA,NiPp1,shn,ImpL2,Rac2,if,crb,ci,N,ckn,Kr,CadN,Dad,nudE,Ten-m,spen,Rho1,Fas3,ras,EcR,NetB,scb,Cdk5alpha,Ptp99A,fax,Smox,Fas2,mle,dlp,dally,hts,beat-IIIc,wnd,sas,comm,ap,hh,RhoGAP93B,oc,Prosap,Mmp2,ham,sbb,enok,Dscam1,Toll-7,jing,trn,cnc,exex,wb,Ptpmeg,eya
3.211e-20	-44.89	cell projection morphogenesis	biological process	GO:0048858	4.04087	428	58	12345	414	scb,Cdk5alpha,Fas2,Ptp99A,fax,Smox,spen,nudE,Ten-m,EcR,ras,NetB,Rho1,Fas3,if,ImpL2,Rac2,CadN,Kr,Dad,N,ci,crb,ckn,Psc,uzip,robo2,sm,shn,NetA,Acsl,NiPp1,cnc,wb,exex,jing,trn,eya,Ptpmeg,ham,sbb,Toll-7,Dscam1,enok,RhoGAP93B,Prosap,oc,hh,Mmp2,dlp,mle,beat-IIIc,hts,dally,wnd,ap,comm,sas
3.62e-20	-44.77	wing disc morphogenesis	biological process	GO:0007472	4.74391	308	49	12345	414	ap,dpp,S6kII,Egfr,dlp,ds,dally,S,RhoGEF2,dve,Hipk,CycE,Stat92E,par-1,hh,sno,tkv,sbb,Dr,drk,ft,pio,jing,pnt,shn,Lpin,osa,spi,Dad,Bx,N,psq,if,fj,mam,salm,EcR,gus,Rho1,heph,aos,spen,CG13366,bi,Rbfox1,Smox,nw,Ser,slow
7.44e-20	-44.04	axonogenesis	biological process	GO:0007409	4.57344	326	50	12345	414	Psc,sm,uzip,robo2,Acsl,NetA,NiPp1,ImpL2,Rac2,if,N,ckn,CadN,Kr,Dad,nudE,Ten-m,spen,Rho1,Fas3,ras,NetB,scb,Cdk5alpha,Ptp99A,fax,Smox,Fas2,dlp,mle,beat-IIIc,wnd,hts,dally,sas,comm,ap,hh,RhoGAP93B,Mmp2,sbb,Dscam1,enok,Toll-7,jing,trn,exex,wb,Ptpmeg,eya
3.232e-19	-42.58	imaginal disc-derived wing morphogenesis	biological process	GO:0007476	4.70297	298	47	12345	414	RhoGEF2,S,dally,Egfr,dlp,ds,S6kII,dpp,ap,par-1,hh,Stat92E,CycE,Hipk,dve,Dr,sbb,tkv,sno,jing,pnt,pio,ft,drk,osa,Lpin,shn,salm,mam,fj,if,psq,N,Bx,spi,Dad,bi,spen,heph,aos,Rho1,EcR,slow,Ser,nw,Smox,Rbfox1
4.225e-19	-42.31	positive regulation of macromolecule metabolic process	biological process	GO:0010604	2.88457	858	83	12345	414	Myb,tou,lz,aop,disco,wnd,Egfr,mle,NFAT,ttk,HGTX,Hipk,JIL-1,Utx,phyl,Atg17,drk,eya,jing,pnt,Usp2,Lpin,shn,osa,PEK,Bx,ci,bora,Pits,twi,grnd,pAbp,B-H2,Rho1,lncRNA:roX1,Tet,tna,Rbfox1,Tl,ps,CtBP,bowl,smg,dpp,ap,comm,Cdk12,Mos,CG12099,TfAP-2,FoxL1,mmy,ctrip,CG31612,Stat92E,oc,enok,sno,Ubx,Doc2,slou,udd,cnc,tara,so,N,Lim1,spi,ey,Taf1,mam,CG18766,Pcl,Sox102F,gus,mbt,Doc1,EcR,bi,tin,ocm,mof,Cdk5alpha
6.983e-19	-41.81	positive regulation of metabolic process	biological process	GO:0009893	2.76867	937	87	12345	414	ci,Bx,pAbp,B-H2,Pits,bora,twi,grnd,Lpin,shn,Usp2,osa,PEK,ps,Tl,ush,CG4325,tna,Rbfox1,smg,CtBP,bowl,lncRNA:roX1,Rho1,Tet,HGTX,ttk,NFAT,JIL-1,Hipk,phyl,Utx,tou,Myb,lz,wnd,mle,Egfr,aop,disco,drk,eya,pnt,jing,Atg17,Toll-7,Doa,spi,Lim1,ey,N,CG18766,Taf1,mam,so,tara,mof,ocm,Cdk5alpha,gus,mbt,EcR,Doc1,Pcl,Sox102F,tin,bi,CG12099,TfAP-2,FoxL1,CG31612,Stat92E,ctrip,oc,mmy,dpp,ap,comm,Cdk12,Mos,Ubx,udd,cnc,…
1.528e-18	-41.02	axon guidance	biological process	GO:0007411	4.84144	271	44	12345	414	Cdk5alpha,scb,Smox,Ptp99A,Fas2,Ten-m,spen,Fas3,Rho1,NetB,ras,Rac2,ImpL2,if,ckn,N,Dad,Kr,CadN,uzip,Psc,robo2,sm,NiPp1,Acsl,NetA,jing,trn,wb,Ptpmeg,eya,sbb,enok,Dscam1,Toll-7,RhoGAP93B,Mmp2,beat-IIIc,dally,hts,dlp,sas,ap,comm
4.165e-18	-40.02	negative regulation of gene expression	biological process	GO:0010629	3.33028	582	65	12345	414	smg,CtBP,bowl,ush,Rbfox1,heph,Acf,B-H2,twi,psq,shn,slp1,jing,CG11486,ft,sbb,Tlk,lbe,ttk,HGTX,bin3,Egfr,hiw,aop,cas,CG31224,lz,mof,ocm,tin,CG17265,bi,Doc1,EcR,Sin3A,Pcl,Sox102F,Lim1,spi,Kr,Hsc70-3,N,Psc,CG17168,so,NiPp1,Tudor-SN,CG4360,Doc2,slou,Ubx,elav,Dr,enok,tkv,oc,kni,l(3)mbt,dve,Zif,TfAP-2,E(spl)mdelta-HLH,AGO2,dpp,stwl
5.553e-18	-39.73	neuron projection guidance	biological process	GO:0097485	4.68582	280	44	12345	414	sbb,enok,Dscam1,Toll-7,jing,trn,wb,eya,Ptpmeg,dlp,dally,beat-IIIc,hts,sas,ap,comm,RhoGAP93B,Mmp2,Ten-m,spen,Rho1,Fas3,NetB,ras,Cdk5alpha,scb,Ptp99A,Smox,Fas2,Psc,sm,uzip,robo2,Acsl,NetA,NiPp1,ImpL2,Rac2,if,N,ckn,Kr,CadN,Dad
6.513e-18	-39.57	positive regulation of gene expression	biological process	GO:0010628	3.34222	571	64	12345	414	Taf1,mam,CG18766,N,Lim1,ey,tara,so,ocm,mof,bi,tin,Pcl,Sox102F,EcR,Doc1,Stat92E,oc,CG12099,TfAP-2,FoxL1,Cdk12,ap,dpp,slou,Doc2,cnc,udd,Ubx,enok,sno,twi,Pits,pAbp,B-H2,ci,Bx,osa,Lpin,shn,CtBP,bowl,tna,Rbfox1,ps,Tl,Tet,lncRNA:roX1,Utx,NFAT,ttk,HGTX,JIL-1,Hipk,aop,disco,Egfr,mle,Myb,tou,lz,pnt,jing,eya
7.613e-18	-39.42	positive regulation of nitrogen compound metabolic process	biological process	GO:0051173	2.84847	827	79	12345	414	lncRNA:roX1,Rho1,Tet,Rbfox1,tna,CG4325,ush,ps,Tl,bowl,CtBP,smg,Usp2,shn,Lpin,osa,PEK,Bx,ci,grnd,twi,bora,Pits,B-H2,pAbp,Atg17,drk,eya,pnt,jing,lz,Myb,tou,disco,mle,Egfr,wnd,JIL-1,ttk,HGTX,NFAT,Utx,phyl,Sox102F,Pcl,EcR,Doc1,mbt,gus,bi,tin,ocm,mof,Cdk5alpha,tara,so,N,ey,spi,Lim1,mam,Taf1,CG18766,enok,sno,slou,Doc2,cnc,udd,ap,dpp,Mos,Cdk12,CG12099,TfAP-2,mmy,Stat92E,ctrip,oc
1.762e-17	-38.58	positive regulation of cellular metabolic process	biological process	GO:0031325	2.76037	875	81	12345	414	cnc,udd,slou,Doc2,sno,enok,TfAP-2,CG12099,oc,Stat92E,CG31612,mmy,dpp,ap,comm,Cdk12,Mos,mof,ocm,Cdk5alpha,mbt,EcR,Doc1,Pcl,Sox102F,tin,bi,spi,Lim1,ey,N,CG18766,Taf1,mam,so,tara,eya,drk,pnt,jing,Atg17,Toll-7,Doa,ttk,NFAT,HGTX,JIL-1,phyl,Utx,Myb,tou,lz,wnd,Egfr,mle,disco,ps,Tl,CG4325,ush,tna,Rbfox1,smg,CtBP,bowl,Rho1,lncRNA:roX1,Tet,ci,Bx,pAbp,B-H2,Pits,twi,bora,grnd,Lpin,shn,Usp2,osa,PEK
1.879e-17	-38.51	regulation of cell differentiation	biological process	GO:0045595	3.76219	428	54	12345	414	ush,Fas2,goe,pbl,Ser,EcR,NetB,mbt,Rho1,aos,nudE,CadN,Kr,spi,N,ci,pAbp,salm,Sox21a,Rac2,tsl,NetA,osa,Ubx,Ptpmeg,eya,cnc,pnt,ec,tkv,enok,Dscam1,Imp,ham,Dr,E(spl)mdelta-HLH,Syx1A,ttk,CycE,Stat92E,Prosap,oc,mmy,l(3)mbt,lbe,par-1,dpp,comm,lz,S6kII,Egfr,RhoGEF2,sty,aop
1.941e-17	-38.48	embryonic morphogenesis	biological process	GO:0048598	4.87081	251	41	12345	414	Dr,tkv,sdt,stg,slou,pnt,slp1,Inx2,PhKgamma,Ubx,cta,S,RhoGEF2,aop,Egfr,dpp,Dtg,mmy,lbe,Mmp2,Inx3,tin,Rho1,EcR,bowl,scb,pbl,CG41099,ush,shn,mam,twi,Rac2,N,crb,Kr,Dad,Lac,shd,spi,Myo10A
2.775e-17	-38.12	cell projection organization	biological process	GO:0030030	3.13636	637	67	12345	414	Rho1,Fas3,Ten-m,nudE,Fas2,Ptp99A,scb,shn,NetA,Acsl,sm,CadN,Dad,Myo10A,ci,if,Toll-7,sbb,eya,ft,wb,jing,trn,dlp,Egfr,mle,ds,wnd,hts,Mmp2,Prosap,EcR,NetB,ras,spen,fax,Smox,Cdk5alpha,pbl,NiPp1,robo2,Psc,uzip,Kr,crb,N,ckn,Con,fj,ImpL2,Rac2,enok,Dscam1,ham,Ptpmeg,cnc,exex,ap,comm,sas,dally,beat-IIIc,RhoGAP93B,oc,mmy,hh,par-1
3.924e-17	-37.78	sensory organ development	biological process	GO:0007423	3.48688	496	58	12345	414	shn,so,NetA,nuf,Lim1,spi,CadN,ey,Kr,crb,bdg,ci,Bx,N,fj,B-H2,salm,mbt,NetB,aos,rau,Rho1,spen,Ten-m,bi,Fas2,ush,Ser,CtBP,lz,dpp,dally,ds,Egfr,dlp,aop,sty,S,edl,ttk,E(spl)mdelta-HLH,Hipk,Stat92E,phyl,oc,CycE,hh,Utx,Nhe2,NAT1,tkv,E(spl)m4-BFM,Doa,eya,drk,ft,ec,pnt
4.401e-17	-37.66	plasma membrane bounded cell projection organization	biological process	GO:0120036	3.14384	626	66	12345	414	exex,cnc,Ptpmeg,ham,Dscam1,enok,par-1,hh,mmy,RhoGAP93B,oc,dally,beat-IIIc,sas,ap,comm,pbl,Cdk5alpha,Smox,fax,spen,ras,NetB,EcR,Rac2,ImpL2,fj,ckn,Con,N,crb,Kr,robo2,Psc,uzip,NiPp1,trn,jing,wb,ft,eya,sbb,Toll-7,Prosap,Mmp2,wnd,hts,ds,mle,dlp,scb,Ptp99A,Fas2,Ten-m,nudE,Fas3,Rho1,if,ci,Myo10A,Dad,CadN,sm,Acsl,NetA,shn
6.108e-17	-37.33	wing disc pattern formation	biological process	GO:0035222	8.94565	80	24	12345	414	hh,N,ci,crb,ds,dlp,dally,osa,nuf,shn,dpp,ap,tara,Ser,pnt,MFS14,sbb,Dr,spen,bi,sno,Mrp4,tkv,Notum
8.325e-17	-37.02	positive regulation of transcription, DNA-templated	biological process	GO:0045893	3.53035	473	56	12345	414	Utx,oc,Stat92E,JIL-1,TfAP-2,ttk,NFAT,CG12099,HGTX,disco,Cdk12,mle,lz,ap,tou,Myb,slou,pnt,Doc2,jing,udd,cnc,eya,enok,sno,mam,twi,Taf1,Pits,CG18766,B-H2,ci,N,Bx,ey,Lim1,osa,tara,shn,so,Lpin,bowl,CtBP,ocm,Rbfox1,tna,Tl,mof,bi,Tet,tin,lncRNA:roX1,Sox102F,Pcl,EcR,Doc1
8.342e-17	-37.02	cell migration	biological process	GO:0016477	4.46763	287	43	12345	414	Mmp2,par-1,kni,lbe,hh,bbg,Stat92E,dpp,aop,dally,spoon,Egfr,dlp,cta,drk,eya,Pvf3,pnt,jing,trn,tkv,N,Dad,wun2,shd,ey,salm,Rac2,Lrt,if,NetA,so,robo2,pbl,scb,Sin3A,Rho1,gus,mbt,EcR,NetB,nudE,tin
9.102e-17	-36.94	compound eye development	biological process	GO:0048749	3.94898	370	49	12345	414	Ser,ush,spen,Ten-m,bi,NetB,mbt,Rho1,rau,aos,B-H2,fj,salm,CadN,ey,Kr,Lim1,spi,bdg,N,crb,shn,so,NetA,pnt,ec,eya,drk,ft,Doa,tkv,CycE,oc,Stat92E,phyl,Nhe2,hh,Hipk,E(spl)mdelta-HLH,ttk,ds,Egfr,dlp,dally,S,aop,sty,lz,dpp
1.14e-16	-36.71	sensory system development	biological process	GO:0048880	3.79242	401	51	12345	414	S,aop,sty,Egfr,ds,dlp,dally,lz,dpp,Nhe2,hh,CycE,Stat92E,oc,phyl,Hipk,E(spl)mdelta-HLH,ttk,Doa,tkv,pnt,ec,ft,drk,eya,NetA,so,shn,salm,B-H2,fj,N,ci,crb,bdg,CadN,Kr,ey,Lim1,spi,Ten-m,bi,spen,Rho1,rau,aos,NetB,mbt,Ser,ush,Fas2
1.14e-16	-36.71	eye development	biological process	GO:0001654	3.79242	401	51	12345	414	crb,N,ci,bdg,ey,CadN,Kr,Lim1,spi,salm,B-H2,fj,NetA,so,shn,ush,Fas2,Ser,Rho1,rau,aos,NetB,mbt,Ten-m,bi,spen,E(spl)mdelta-HLH,Hipk,ttk,Nhe2,hh,CycE,oc,phyl,Stat92E,lz,dpp,S,sty,aop,ds,dlp,Egfr,dally,ft,eya,drk,pnt,ec,tkv,Doa
1.14e-16	-36.71	visual system development	biological process	GO:0150063	3.79242	401	51	12345	414	salm,B-H2,fj,N,ci,crb,bdg,ey,Kr,CadN,spi,Lim1,NetA,so,shn,Ser,ush,Fas2,bi,Ten-m,spen,Rho1,rau,aos,NetB,mbt,Nhe2,hh,CycE,oc,Stat92E,phyl,E(spl)mdelta-HLH,Hipk,ttk,S,sty,aop,Egfr,ds,dlp,dally,dpp,lz,pnt,ec,ft,drk,eya,Doa,tkv
1.211e-16	-36.65	negative regulation of macromolecule metabolic process	biological process	GO:0010605	2.83989	777	74	12345	414	AGO2,dpp,stwl,oc,ctrip,CycE,kni,hh,l(3)mbt,Zif,dve,TfAP-2,E(spl)mdelta-HLH,Dr,enok,tkv,Tudor-SN,CG4360,slou,Doc2,Ubx,elav,Psc,CG17168,so,NiPp1,spi,Lim1,Kr,Hsc70-3,N,crb,CG17265,tin,bi,Doc1,EcR,aos,Sin3A,Pcl,Sox102F,mof,ocm,Egfr,sty,hiw,aop,CG31224,cas,lz,Tlk,lbe,Utx,ttk,HGTX,bin3,sbb,slp1,jing,CG11486,ft,shn,B-H2,twi,psq,CG31875,heph,CG8441,Acf,smg,CtBP,bowl,ush,Rbfox1
1.881e-16	-36.21	positive regulation of RNA metabolic process	biological process	GO:0051254	3.37133	513	58	12345	414	slou,jing,Doc2,pnt,cnc,udd,eya,enok,sno,Utx,Stat92E,oc,JIL-1,CG12099,TfAP-2,ttk,HGTX,NFAT,disco,Cdk12,mle,ap,lz,tou,Myb,bowl,CtBP,smg,ocm,Rbfox1,tna,Tl,ps,mof,bi,tin,Tet,Sox102F,lncRNA:roX1,Pcl,EcR,Doc1,mam,twi,Pits,Taf1,B-H2,CG18766,Bx,ci,N,ey,Lim1,osa,tara,shn,so,Lpin
1.914e-16	-36.19	digestive tract development	biological process	GO:0048565	7.31917	110	27	12345	414	Stat92E,if,twi,hh,Sox21a,dve,spi,shd,Dad,Kr,N,crb,Egfr,S,shn,dpp,pbl,wb,cnc,scb,pnt,bowl,Ubx,Inx2,tin,EcR,Rho1
1.914e-16	-36.19	digestive system development	biological process	GO:0055123	7.31917	110	27	12345	414	Inx2,Ubx,bowl,pnt,scb,wb,cnc,pbl,Rho1,EcR,tin,crb,N,Kr,spi,shd,Dad,dve,Sox21a,hh,twi,if,Stat92E,dpp,shn,S,Egfr
2.438e-16	-35.95	negative regulation of metabolic process	biological process	GO:0009892	2.75362	823	76	12345	414	tkv,enok,wcy,Dr,elav,Ubx,Tudor-SN,Doc2,slou,CG4360,dpp,stwl,AGO2,dve,Zif,E(spl)mdelta-HLH,TfAP-2,CycE,ctrip,oc,l(3)mbt,kni,hh,EcR,Doc1,Sox102F,aos,Pcl,Sin3A,tin,CG17265,bi,mof,ocm,Smox,so,NiPp1,CG17168,Psc,Kr,Hsc70-3,Lim1,spi,N,crb,sbb,CG11486,ft,jing,slp1,lz,Egfr,cas,CG31224,hiw,sty,aop,bin3,ttk,HGTX,Tlk,Utx,lbe,Acf,heph,CG8441,ush,Rbfox1,smg,bowl,CtBP,shn,CG31875,psq,B-H2,twi
3.338e-16	-35.64	leg disc development	biological process	GO:0035218	7.52709	103	26	12345	414	osa,disco,RhoGAP15B,Egfr,ds,dally,ap,dpp,CG43658,lbe,hh,B-H2,fj,N,Bx,TfAP-2,Lim1,dve,Rho1,RhoGAP16F,jing,bowl,pnt,Ser,bab1,Ubx
4.57e-16	-35.32	positive regulation of nucleobase-containing compound metabolic process	biological process	GO:0045935	3.30687	523	58	12345	414	Myb,tou,ap,lz,mle,Cdk12,disco,HGTX,CG12099,NFAT,ttk,TfAP-2,JIL-1,Stat92E,oc,Utx,sno,enok,eya,cnc,udd,slou,jing,pnt,Doc2,Lpin,shn,so,tara,osa,Lim1,ey,Bx,N,ci,B-H2,CG18766,twi,Taf1,Pits,mam,Doc1,EcR,Pcl,lncRNA:roX1,Sox102F,tin,Tet,bi,mof,ps,Tl,tna,ocm,Rbfox1,smg,CtBP,bowl
5.877e-16	-35.07	positive regulation of RNA biosynthetic process	biological process	GO:1902680	3.38027	494	56	12345	414	HGTX,ttk,TfAP-2,NFAT,CG12099,JIL-1,Utx,Stat92E,oc,tou,Myb,ap,lz,Cdk12,disco,mle,eya,jing,Doc2,slou,pnt,cnc,udd,enok,sno,ci,N,Bx,Lim1,ey,twi,Taf1,Pits,mam,B-H2,CG18766,tara,Lpin,shn,so,osa,tna,ocm,Rbfox1,Tl,mof,CtBP,bowl,Pcl,lncRNA:roX1,Sox102F,EcR,Doc1,bi,Tet,tin
5.877e-16	-35.07	positive regulation of nucleic acid-templated transcription	biological process	GO:1903508	3.38027	494	56	12345	414	Doc1,EcR,lncRNA:roX1,Sox102F,Pcl,tin,Tet,bi,mof,Tl,ocm,Rbfox1,tna,bowl,CtBP,so,shn,Lpin,tara,osa,ey,Lim1,ci,Bx,N,CG18766,B-H2,mam,twi,Taf1,Pits,sno,enok,eya,cnc,udd,slou,pnt,Doc2,jing,lz,ap,Myb,tou,mle,disco,Cdk12,JIL-1,TfAP-2,ttk,HGTX,CG12099,NFAT,oc,Stat92E,Utx
1.359e-15	-34.23	positive regulation of macromolecule biosynthetic process	biological process	GO:0010557	3.18716	552	59	12345	414	oc,CG31612,Stat92E,mmy,Utx,JIL-1,CG12099,HGTX,NFAT,ttk,TfAP-2,mle,disco,Cdk12,ap,lz,tou,Myb,cnc,udd,jing,Doc2,pnt,slou,eya,sno,enok,B-H2,CG18766,pAbp,mam,Pits,Taf1,twi,ey,Lim1,Bx,N,ci,osa,shn,so,Lpin,tara,bowl,CtBP,mof,Tl,Rbfox1,ocm,tna,Tet,tin,bi,Doc1,EcR,lncRNA:roX1,Sox102F,Pcl
2.629e-15	-33.57	open tracheal system development	biological process	GO:0007424	4.69488	235	37	12345	414	scb,Fas2,flz,Hph,Rho1,fj,if,salm,Rac2,spi,Lac,crb,N,ci,pio,jing,trn,pnt,drk,Ubx,ft,bou,tkv,Stat92E,kni,hh,mmy,ttk,Mmp2,dally,Egfr,ds,dlp,sty,RhoGEF2,dpp,nrv2
2.758e-15	-33.52	positive regulation of cellular biosynthetic process	biological process	GO:0031328	3.0622	594	61	12345	414	mmy,Utx,oc,CG31612,Stat92E,HGTX,NFAT,CG12099,ttk,TfAP-2,JIL-1,Cdk12,disco,mle,tou,Myb,lz,ap,slou,jing,Doc2,pnt,cnc,udd,eya,enok,sno,Pits,twi,Taf1,mam,pAbp,CG18766,B-H2,Bx,N,ci,Lim1,ey,osa,tara,Lpin,shn,so,CtBP,bowl,tna,ocm,Rbfox1,mof,Tl,CG4325,ush,bi,Tet,tin,Pcl,Sox102F,lncRNA:roX1,Doc1,EcR
2.758e-15	-33.52	positive regulation of biosynthetic process	biological process	GO:0009891	3.0622	594	61	12345	414	CtBP,bowl,tna,Rbfox1,ocm,mof,Tl,ush,CG4325,bi,Tet,tin,Pcl,lncRNA:roX1,Sox102F,Doc1,EcR,twi,Taf1,Pits,mam,pAbp,CG18766,B-H2,N,ci,Bx,Lim1,ey,osa,tara,Lpin,shn,so,slou,pnt,jing,Doc2,cnc,udd,eya,enok,sno,mmy,Utx,Stat92E,oc,CG31612,ttk,TfAP-2,NFAT,HGTX,CG12099,JIL-1,Cdk12,disco,mle,tou,Myb,ap,lz
3.437e-15	-33.3	regulation of response to stimulus	biological process	GO:0048583	2.52122	958	81	12345	414	Tsp26A,ush,CG4325,Tl,Fas2,CtBP,Ser,Rho1,ci,CadN,Dad,grnd,Socs16D,Acsl,NetA,Usp2,Lpin,PEK,ft,CG5522,eya,drk,pnt,E(spl)m4-BFM,Toll-7,Doa,Hipk,Mmp2,NFAT,CG43658,Prosap,phyl,S6kII,RapGAP1,S,hiw,aop,sty,ds,spoon,dlp,Egfr,wnd,mof,pbl,aos,rau,Sin3A,NetB,mbt,spen,crb,N,ckn,Fbxl7,ey,spi,Lrt,ImpL2,Rac2,PsGEF,lili,CG42684,Ptpmeg,Etl1,Notum,tkv,Imp,wcy,sno,edl,mmy,par-1,MESR3,CycE,Pli,Stat92E,dpp,RhoGEF2,Mos…
3.685e-15	-33.23	regulation of cellular component organization	biological process	GO:0051128	2.71423	791	72	12345	414	Mos,RhoGEF2,Syp,comm,dpp,kni,par-1,mmy,Stat92E,ctrip,CycE,ham,Imp,Dscam1,sdt,tkv,cnc,Pak3,cta,PsGEF,Rac2,N,ey,mgl,Pcl,sens-2,Arp2,NetB,pbl,tyn,mof,hiw,CG5815,wnd,hts,mle,spoon,S6kII,Myb,lbe,Utx,CG43658,Prosap,Tlk,ttk,l(3)neo38,JIL-1,Syx1A,Mmp2,neo,CG11486,drk,Chro,CaMKII,Hip1,NetA,Acsl,tsl,bora,if,psq,Dad,CadN,Ten-m,nudE,Rho1,lncRNA:roX1,Acf,Hph,scb,Fas2,Tl
5.32e-15	-32.87	negative regulation of RNA biosynthetic process	biological process	GO:1902679	3.69785	379	47	12345	414	ush,mof,ocm,bowl,CtBP,EcR,Doc1,Sox102F,Acf,Pcl,Sin3A,tin,bi,Kr,Lim1,CG31875,psq,B-H2,shn,so,Psc,Ubx,slou,jing,Doc2,CG4360,slp1,enok,sbb,Zif,dve,E(spl)mdelta-HLH,bin3,HGTX,ttk,TfAP-2,Tlk,oc,l(3)mbt,lbe,kni,lz,stwl,AGO2,cas,CG31224,aop
5.32e-15	-32.87	negative regulation of nucleic acid-templated transcription	biological process	GO:1903507	3.69785	379	47	12345	414	Psc,shn,so,B-H2,CG31875,psq,Kr,Lim1,bi,tin,Acf,Sox102F,Sin3A,Pcl,Doc1,EcR,bowl,CtBP,ocm,ush,mof,cas,CG31224,aop,AGO2,stwl,lz,l(3)mbt,kni,lbe,Tlk,oc,E(spl)mdelta-HLH,bin3,HGTX,ttk,TfAP-2,dve,Zif,sbb,enok,slou,jing,Doc2,slp1,CG4360,Ubx
6.415e-15	-32.68	regulation of signal transduction	biological process	GO:0009966	2.76174	745	69	12345	414	PEK,Acsl,Usp2,Lpin,grnd,Socs16D,ci,Dad,Rho1,CtBP,Ser,Tsp26A,Fas2,Tl,S,aop,hiw,sty,spoon,ds,dlp,Egfr,wnd,S6kII,RapGAP1,CG43658,Prosap,phyl,Mmp2,Hipk,NFAT,Doa,E(spl)m4-BFM,pnt,ft,CG5522,eya,drk,lili,PsGEF,ImpL2,N,crb,ckn,Fbxl7,ey,spi,spen,rau,Sin3A,aos,mbt,pbl,RhoGEF2,Mos,dally,dpp,MESR3,par-1,CycE,Pli,edl,tkv,Notum,Imp,wcy,sno,CG42684,Ptpmeg
7.948e-15	-32.47	negative regulation of RNA metabolic process	biological process	GO:0051253	3.59624	398	48	12345	414	elav,Ubx,jing,slou,Doc2,slp1,CG4360,enok,sbb,bin3,E(spl)mdelta-HLH,HGTX,ttk,TfAP-2,Zif,dve,l(3)mbt,lbe,kni,Tlk,oc,stwl,lz,CG31224,cas,aop,AGO2,ocm,ush,mof,bowl,CtBP,Acf,Sox102F,Sin3A,Pcl,EcR,Doc1,bi,tin,CG31875,psq,Kr,Lim1,B-H2,shn,so,Psc
7.981e-15	-32.46	cellular component organization	biological process	GO:0016043	1.72802	2830	164	12345	414	twi,B-H2,if,Dad,CaMKII,Hip1,KP78a,CG34172,CtBP,lama,tna,Tl,nudE,CG13366,heph,Mitofilin,JIL-1,Mocs2B,CG5815,hiw,mle,dlp,Egfr,hts,tou,jing,CG42748,Pvf3,sbb,Toll-7,bou,ImpL2,Taf1,Rac2,fj,Con,bor,Psc,tara,pbl,tyn,Smox,mof,dpr7,spen,NetB,EcR,gus,mbt,CycE,oc,RhoGAP93B,RhoGEF2,AGO2,Ank,DIP-epsilon,sas,comm,ap,Tim17b,Etl1,RhoGAP18B,cta,ham,sdt,tkv,Dscam1,Imp,stg,enok,wcy,betaTub56D,pAbp,ci,psq,CadN,Myo10…
9.01e-15	-32.34	respiratory system development	biological process	GO:0060541	4.52171	244	37	12345	414	ttk,Mmp2,Stat92E,hh,kni,mmy,dpp,nrv2,dally,dlp,ds,Egfr,sty,RhoGEF2,Ubx,drk,ft,pio,jing,trn,pnt,bou,tkv,Lac,spi,crb,ci,N,fj,if,salm,Rac2,Fas2,flz,scb,Hph,Rho1
9.446e-15	-32.29	negative regulation of macromolecule biosynthetic process	biological process	GO:0010558	3.40978	446	51	12345	414	mof,ush,ocm,Rbfox1,smg,CtBP,bowl,Doc1,EcR,heph,Pcl,Sin3A,Sox102F,Acf,tin,bi,Lim1,Kr,psq,CG31875,B-H2,shn,so,Psc,elav,Ubx,slp1,CG4360,jing,slou,Doc2,enok,sbb,dve,Zif,HGTX,ttk,TfAP-2,E(spl)mdelta-HLH,bin3,oc,Tlk,kni,lbe,l(3)mbt,lz,stwl,AGO2,aop,cas,CG31224
1.068e-14	-32.17	negative regulation of transcription, DNA-templated	biological process	GO:0045892	3.69721	371	46	12345	414	stwl,lz,aop,CG31224,cas,AGO2,ttk,TfAP-2,HGTX,E(spl)mdelta-HLH,bin3,dve,Zif,kni,lbe,l(3)mbt,oc,Tlk,enok,sbb,Ubx,CG4360,slp1,Doc2,slou,jing,so,shn,Psc,psq,Lim1,Kr,B-H2,Sin3A,Pcl,Acf,Sox102F,Doc1,EcR,bi,tin,ocm,mof,ush,CtBP,bowl
1.896e-14	-31.6	negative regulation of cellular macromolecule biosynthetic process	biological process	GO:2000113	3.40398	438	50	12345	414	Sin3A,Pcl,heph,Sox102F,Acf,Doc1,EcR,bi,tin,ocm,Rbfox1,mof,ush,CtBP,bowl,smg,shn,so,Psc,psq,Lim1,Kr,B-H2,enok,sbb,elav,Ubx,CG4360,slp1,jing,Doc2,slou,stwl,lz,aop,cas,CG31224,AGO2,HGTX,ttk,TfAP-2,E(spl)mdelta-HLH,bin3,Zif,dve,lbe,kni,l(3)mbt,oc,Tlk
2.151e-14	-31.47	anatomical structure formation involved in morphogenesis	biological process	GO:0048646	3.07355	553	57	12345	414	so,nuf,robo2,N,ci,Kr,spi,mam,Npc1a,twi,salm,Rac2,B-H2,if,Rho1,heph,EcR,NetB,gus,nudE,tin,CG13366,Rbfox1,lama,flz,CtBP,pbl,dpp,lz,Myb,Syp,RhoGEF2,S,ds,spoon,Egfr,AGO2,hts,dally,Mmp2,Syx1A,ttk,mmy,par-1,lbe,hh,CycE,Stat92E,phyl,tkv,ft,Pak3,Inx2,Ubx,eya,slou,slp1
2.53e-14	-31.31	negative regulation of biosynthetic process	biological process	GO:0009890	3.3277	457	51	12345	414	Doc2,slou,jing,slp1,CG4360,elav,Ubx,sbb,enok,l(3)mbt,kni,lbe,Tlk,oc,E(spl)mdelta-HLH,bin3,ttk,TfAP-2,HGTX,Zif,dve,CG31224,cas,aop,AGO2,stwl,lz,bowl,CtBP,smg,ocm,Rbfox1,ush,mof,bi,tin,Acf,Sox102F,heph,Pcl,Sin3A,Doc1,EcR,B-H2,CG31875,psq,Kr,Lim1,Psc,so,shn
2.53e-14	-31.31	negative regulation of cellular biosynthetic process	biological process	GO:0031327	3.3277	457	51	12345	414	stwl,lz,aop,cas,CG31224,AGO2,ttk,TfAP-2,HGTX,bin3,E(spl)mdelta-HLH,Zif,dve,kni,lbe,l(3)mbt,oc,Tlk,enok,sbb,elav,Ubx,slp1,CG4360,Doc2,slou,jing,shn,so,Psc,psq,CG31875,Lim1,Kr,B-H2,Sin3A,Pcl,heph,Sox102F,Acf,Doc1,EcR,bi,tin,Rbfox1,ocm,mof,ush,CtBP,bowl,smg
2.869e-14	-31.18	negative regulation of nitrogen compound metabolic process	biological process	GO:0051172	2.91032	625	61	12345	414	bowl,CtBP,smg,ocm,Rbfox1,ush,mof,bi,tin,Sox102F,Acf,Sin3A,Pcl,aos,CG8441,heph,EcR,Doc1,B-H2,CG31875,crb,N,psq,Kr,Lim1,Psc,NiPp1,so,shn,slou,jing,Doc2,slp1,CG4360,Ubx,elav,sbb,enok,Utx,l(3)mbt,hh,kni,lbe,CycE,Tlk,oc,ctrip,bin3,E(spl)mdelta-HLH,TfAP-2,HGTX,ttk,dve,Zif,CG31224,cas,aop,sty,AGO2,stwl,lz
2.897e-14	-31.17	cell fate specification	biological process	GO:0001708	7.8097	84	22	12345	414	lbe,twi,hh,salm,CycE,N,ttk,ey,robo2,Egfr,dpp,slou,pnt,Doc2,exex,ocm,Ubx,bi,tin,E(spl)m4-BFM,tkv,Doc1
3.548e-14	-30.97	positive regulation of transcription by RNA polymerase II	biological process	GO:0045944	3.64633	368	45	12345	414	mle,disco,Cdk12,ap,lz,tou,Myb,Stat92E,oc,ttk,TfAP-2,CG12099,NFAT,HGTX,sno,enok,cnc,Doc2,pnt,slou,jing,eya,shn,so,Lpin,B-H2,mam,twi,Taf1,Pits,ey,Lim1,ci,N,Tet,tin,bi,EcR,Doc1,Sox102F,bowl,CtBP,Tl,mof,ocm
3.682e-14	-30.93	sensory organ morphogenesis	biological process	GO:0090596	3.94378	310	41	12345	414	shn,so,B-H2,fj,salm,ey,CadN,spi,crb,N,ci,bdg,Ten-m,bi,mbt,Rho1,rau,aos,Ser,Fas2,ds,Egfr,S,sty,aop,lz,dpp,CycE,oc,phyl,Nhe2,hh,E(spl)mdelta-HLH,ttk,Doa,tkv,pnt,ec,drk,eya,ft
3.682e-14	-30.93	eye morphogenesis	biological process	GO:0048592	3.94378	310	41	12345	414	E(spl)mdelta-HLH,ttk,Nhe2,hh,CycE,oc,phyl,dpp,lz,S,aop,sty,ds,Egfr,ft,eya,drk,pnt,ec,tkv,Doa,ci,crb,bdg,N,CadN,ey,spi,salm,B-H2,fj,so,shn,Fas2,Ser,Rho1,rau,aos,mbt,Ten-m,bi
4.277e-14	-30.78	neuron recognition	biological process	GO:0008038	6.53922	114	25	12345	414	Pvf3,Tl,Fas2,Ptp99A,pbl,slow,NetB,Rho1,Fas3,Dscam1,Fur1,esn,Ten-m,CadN,Mmp2,nrm,Con,if,RhoGAP93B,ImpL2,mmy,comm,uzip,robo2,beat-IIIc
4.823e-14	-30.66	negative regulation of nucleobase-containing compound metabolic process	biological process	GO:0045934	3.43238	417	48	12345	414	Doc1,EcR,Acf,Sox102F,Pcl,Sin3A,tin,bi,ush,mof,ocm,bowl,CtBP,so,shn,Psc,Kr,Lim1,CG31875,psq,B-H2,enok,sbb,Ubx,elav,Doc2,slou,jing,CG4360,slp1,lz,stwl,AGO2,cas,CG31224,aop,dve,Zif,E(spl)mdelta-HLH,bin3,HGTX,TfAP-2,ttk,Tlk,oc,l(3)mbt,lbe,kni
6.319e-14	-30.39	cell motility	biological process	GO:0048870	3.72736	344	43	12345	414	pbl,scb,gus,mbt,EcR,NetB,Sin3A,Rho1,tin,nudE,Dad,wun2,shd,ey,N,if,salm,Rac2,Lrt,so,NetA,robo2,drk,cta,eya,Pvf3,trn,jing,pnt,tkv,Mmp2,Stat92E,par-1,kni,hh,lbe,bbg,dpp,dally,Egfr,spoon,dlp,aop
6.378e-14	-30.38	regulation of signaling	biological process	GO:0023051	2.54594	855	73	12345	414	PEK,Acsl,Usp2,Lpin,grnd,Snx3,Socs16D,ci,Dad,Rho1,CtBP,Ser,Tsp26A,Fas2,Tl,S,sty,aop,hiw,ds,Egfr,dlp,spoon,wnd,S6kII,RapGAP1,CG43658,CG9650,phyl,Prosap,Mmp2,Hipk,NFAT,egr,Doa,E(spl)m4-BFM,pnt,ft,CG5522,drk,eya,lili,PsGEF,ImpL2,crb,N,ckn,Fbxl7,ey,spi,spen,Sin3A,aos,rau,mbt,pbl,Syp,RhoGEF2,Mos,dally,dpp,MESR3,par-1,CycE,Pli,edl,tkv,Notum,wcy,Imp,sno,CG42684,Ptpmeg
6.378e-14	-30.38	regulation of cell communication	biological process	GO:0010646	2.54594	855	73	12345	414	grnd,Snx3,Socs16D,ci,Dad,PEK,Acsl,Usp2,Lpin,CtBP,Ser,Tsp26A,Tl,Fas2,Rho1,CG43658,CG9650,Prosap,phyl,Mmp2,Hipk,NFAT,egr,S,aop,hiw,sty,dlp,ds,Egfr,spoon,wnd,S6kII,RapGAP1,pnt,ft,CG5522,drk,eya,Doa,E(spl)m4-BFM,ImpL2,N,crb,ckn,ey,Fbxl7,spi,lili,PsGEF,pbl,spen,Sin3A,aos,rau,mbt,par-1,MESR3,CycE,Pli,edl,RhoGEF2,Syp,Mos,dally,dpp,Ptpmeg,CG42684,tkv,Notum,wcy,Imp,sno
8.57e-14	-30.09	negative regulation of developmental process	biological process	GO:0051093	4.56685	222	34	12345	414	Stat92E,ttk,Egfr,Syp,sty,aop,hiw,dpp,S6kII,pnt,Ptpmeg,eya,ft,bab1,tkv,enok,Sox21a,salm,CadN,Fbxl7,Dad,N,crb,osa,shn,Acsl,scb,Ser,ush,Fas2,Tl,goe,EcR,aos
9.291e-14	-30.01	compound eye morphogenesis	biological process	GO:0001745	4.01012	290	39	12345	414	ft,drk,eya,pnt,ec,tkv,Doa,E(spl)mdelta-HLH,ttk,Nhe2,hh,CycE,phyl,oc,dpp,lz,S,aop,sty,Egfr,ds,Ser,Rho1,rau,aos,mbt,bi,Ten-m,bdg,crb,N,ey,CadN,spi,salm,B-H2,fj,so,shn
1.219e-13	-29.74	cell recognition	biological process	GO:0008037	6.26446	119	25	12345	414	Ten-m,esn,Fur1,Rho1,Dscam1,Fas3,NetB,slow,pbl,Ptp99A,Pvf3,Tl,Fas2,robo2,uzip,beat-IIIc,comm,mmy,ImpL2,if,RhoGAP93B,Mmp2,nrm,Con,CadN
1.221e-13	-29.73	negative regulation of cellular metabolic process	biological process	GO:0031324	2.75857	681	63	12345	414	sbb,wcy,enok,CG4360,slp1,Doc2,jing,slou,Ubx,elav,AGO2,sty,aop,CG31224,cas,lz,stwl,ctrip,oc,CycE,Tlk,lbe,kni,hh,l(3)mbt,Utx,Zif,dve,ttk,HGTX,TfAP-2,bin3,E(spl)mdelta-HLH,tin,bi,EcR,Doc1,CG8441,Sin3A,aos,Pcl,heph,Acf,Sox102F,smg,CtBP,bowl,mof,ush,Smox,Rbfox1,ocm,Psc,shn,so,NiPp1,B-H2,Lim1,Kr,psq,N,CG31875,crb
1.285e-13	-29.68	localization of cell	biological process	GO:0051674	3.65302	351	43	12345	414	dpp,aop,dally,spoon,dlp,Egfr,Mmp2,lbe,hh,kni,par-1,bbg,Stat92E,tkv,drk,eya,cta,Pvf3,pnt,trn,jing,NetA,so,robo2,N,wun2,shd,Dad,ey,salm,Rac2,Lrt,if,Sin3A,Rho1,mbt,gus,NetB,EcR,nudE,tin,pbl,scb
1.363e-13	-29.62	cell fate determination	biological process	GO:0001709	5.70999	141	27	12345	414	CtBP,slou,Ubx,ush,nudE,spen,Dr,tin,tsl,twi,par-1,bora,mam,phyl,CycE,N,spi,egr,Kr,aop,nuf,cas,S,hts,Egfr,dpp,lz
1.68e-13	-29.41	cellular component organization or biogenesis	biological process	GO:0071840	1.66384	2975	166	12345	414	S6kII,nrv2,Myb,aop,Gmap,S,wnd,spoon,ds,Svil,ttk,Syx1A,bin3,Mmp2,egr,CG43658,Utx,Prosap,Tlk,HmgZ,neo,Atg17,baf,Doa,ft,Chro,eya,drk,trn,wb,NetA,Acsl,Pat1,shn,osa,sm,psq,ci,Myo10A,CadN,betaTub56D,pAbp,Fas3,CG11030,Acf,lncRNA:roX1,Rho1,Ten-m,Fur1,CG41099,Ptp99A,Fas2,rush,scb,stwl,CG8531,dpp,Syp,beat-IIIc,wake,dally,Pex1,dve,hh,par-1,mmy,Stat92E,CG11498,qsm,Pak3,Ptpmeg,cnc,exex,NiPp1,Df31,CG13784,PsGE…
1.85e-13	-29.32	dorsal/ventral pattern formation	biological process	GO:0009953	5.42161	154	28	12345	414	Tl,pnt,MFS14,cnc,tkv,Notum,aos,sno,Mrp4,sbb,Dr,N,crb,twi,pAbp,tara,shn,dpp,ap,osa,Syp,S,sty,nuf,spoon,Egfr,dlp,dally
6.568e-13	-28.05	cell communication	biological process	GO:0007154	2.16602	1239	90	12345	414	Rho1,RhoGAP102A,Ten-m,Tl,CG4325,Ser,CG8485,Acsl,Lpin,shn,RhoGAP15B,osa,PEK,CaMKII,KP78a,ci,Dad,CadN,twi,tsl,grnd,pAbp,Socs16D,Toll-7,Atg17,nAChRalpha4,Doa,sbb,PhKgamma,drk,Pvf3,smal,CCKLR-17D3,pnt,aop,hiw,otk2,wnd,Egfr,ttk,Syx1A,CG32758,Mmp2,JIL-1,egr,phyl,Tlk,RhoGAP16F,mbt,Rhp,gus,EcR,Haspin,spen,Smox,mof,cpo,Cdk5alpha,ITP,Hydr2,hang,ckn,CG34384,crb,N,spi,Hsc70-3,Rac2,Lrt,mam,fj,tkv,sno,Inx2,cta…
7.301e-13	-27.95	positive regulation of response to stimulus	biological process	GO:0048584	3.09967	481	50	12345	414	PsGEF,Lpin,PEK,lili,Fbxl7,spi,ci,crb,ckn,Socs16D,grnd,ImpL2,Rac2,mbt,Rho1,rau,spen,ush,CG4325,Tl,Tsp26A,CtBP,dpp,dlp,Egfr,ds,dally,wnd,RhoGEF2,S,Mos,edl,Hipk,Mmp2,CycE,Pli,Prosap,mmy,CG43658,Toll-7,sno,tkv,Notum,Imp,wcy,Doa,eya,drk,ft,Etl1
8.004e-13	-27.85	central nervous system development	biological process	GO:0007417	3.92632	281	37	12345	414	Dscam1,enok,Notum,Dmtn,Dr,Ptpmeg,elav,eya,jing,exex,ap,disco,cas,Pex1,HGTX,Mmp2,lbe,hh,mmy,oc,Prosap,CycE,Pcl,mbt,EcR,tin,Smox,Fas2,PsGEF,Psc,robo2,N,shd,Kr,ey,mam,if
1.118e-12	-27.52	digestive tract morphogenesis	biological process	GO:0048546	7.97969	71	19	12345	414	Kr,spi,Dad,crb,N,Stat92E,twi,hh,shn,dpp,Egfr,S,Inx2,pbl,bowl,pnt,EcR,Rho1,tin
1.468e-12	-27.25	leg disc morphogenesis	biological process	GO:0007478	7.36268	81	20	12345	414	Ubx,bab1,Ser,bowl,RhoGAP16F,Rho1,dve,Lim1,N,Bx,TfAP-2,fj,CG43658,hh,lbe,ap,ds,dally,osa,RhoGAP15B
2.13e-12	-26.87	regulation of localization	biological process	GO:0032879	3.05674	478	49	12345	414	scb,mgl,ScpX,Sin3A,Rho1,NetB,Rac2,Npc1a,tsl,Lrt,ImpL2,Snx3,crb,spi,CadN,Fbxl7,CaMKII,Hip1,robo2,Usp2,NetA,NKAIN,Acsl,Pat1,corn,cnc,ft,Ptpmeg,drk,Pvf3,Dscam1,sdt,par-1,hh,mmy,CG9650,Prosap,ttk,NFAT,Syx1A,aop,S,dally,Egfr,dlp,Cnx99A,CG44774,S6kII,comm
2.548e-12	-26.7	photoreceptor cell differentiation	biological process	GO:0046530	4.72539	183	29	12345	414	aop,S,osa,Egfr,lz,salm,hh,phyl,oc,B-H2,ttk,crb,bdg,N,E(spl)mdelta-HLH,spi,edl,ey,CadN,Ten-m,Doa,rau,sdt,mbt,EcR,sno,pnt,drk,eya
3.326e-12	-26.43	genital disc development	biological process	GO:0035215	9.54203	50	16	12345	414	dpp,lz,S,Egfr,otk2,ci,N,TfAP-2,spi,lbe,hh,tkv,aos,Dr,Fas2,pnt
3.683e-12	-26.33	epithelial cell differentiation	biological process	GO:0030855	3.2025	419	45	12345	414	Fas3,Rho1,gus,EcR,nudE,spen,tin,CG41099,tyn,lama,ush,crb,N,ci,shd,Rac2,Sox21a,mam,fj,if,tkv,neo,ft,cta,eya,drk,jing,exex,Myb,dpp,sty,aop,RhoGEF2,S,Syp,spoon,ds,Egfr,ttk,hh,par-1,bbg,Stat92E,phyl,CycE
3.906e-12	-26.27	negative regulation of multicellular organismal process	biological process	GO:0051241	4.3603	212	31	12345	414	tkv,Sin3A,aos,EcR,Doa,ft,bab1,Tl,Ptpmeg,Fas2,pnt,scb,Ser,S6kII,Acsl,shn,dpp,Syp,osa,CaMKII,hiw,aop,sty,Egfr,crb,N,ttk,CadN,Fbxl7,Dad,salm
5.229e-12	-25.98	regulation of cell development	biological process	GO:0060284	3.46731	344	40	12345	414	NetA,osa,spi,CadN,Kr,N,pAbp,tsl,Rac2,mbt,EcR,NetB,aos,Rho1,nudE,Fas2,pbl,lz,comm,S6kII,Egfr,aop,sty,RhoGEF2,ttk,Syx1A,E(spl)mdelta-HLH,Prosap,oc,CycE,lbe,par-1,mmy,Imp,Dscam1,ham,Ptpmeg,cnc,ec,pnt
6.973e-12	-25.69	renal system development	biological process	GO:0072001	7.26356	78	19	12345	414	S,Egfr,shn,dpp,twi,crb,N,Kr,spi,Dad,tin,Rho1,tkv,Doc1,EcR,pnt,Doc2,pbl,Ubx
6.973e-12	-25.69	urogenital system development	biological process	GO:0001655	7.26356	78	19	12345	414	crb,N,Kr,spi,Dad,twi,dpp,shn,S,Egfr,Ubx,Doc2,pnt,pbl,Rho1,tkv,EcR,Doc1,tin
7.141e-12	-25.67	Malpighian tubule development	biological process	GO:0072002	7.77883	69	18	12345	414	Rho1,tkv,Doc1,EcR,Ubx,Doc2,pnt,pbl,dpp,shn,S,Egfr,crb,N,spi,Dad,Kr,twi
7.141e-12	-25.67	renal tubule development	biological process	GO:0061326	7.77883	69	18	12345	414	Ubx,pnt,Doc2,pbl,tkv,Rho1,Doc1,EcR,crb,N,Kr,spi,Dad,twi,dpp,shn,S,Egfr
8.586e-12	-25.48	hindgut development	biological process	GO:0061525	8.31017	61	17	12345	414	S,Egfr,shn,dpp,hh,twi,Stat92E,N,crb,spi,Dad,Kr,Rho1,EcR,pnt,bowl,pbl
8.586e-12	-25.48	hindgut morphogenesis	biological process	GO:0007442	8.31017	61	17	12345	414	bowl,pnt,pbl,Rho1,EcR,N,crb,spi,Dad,Kr,twi,hh,Stat92E,shn,dpp,S,Egfr
1.047e-11	-25.28	signal transduction	biological process	GO:0007165	2.27954	968	74	12345	414	wake,dally,Ank,dpp,Cnx99A,Stat92E,Pli,RhoGAP93B,par-1,hh,Inx3,sno,tkv,RhoGAP18B,Cirl,cta,ITP,Rac2,mam,Lrt,spi,Hsc70-3,hang,Hydr2,ckn,N,crb,CG34384,spen,Haspin,RhoGAP16F,mbt,gus,Rhp,EcR,Cdk5alpha,mof,Smox,otk2,wnd,Egfr,aop,hiw,phyl,Tlk,egr,ttk,JIL-1,CG32758,nAChRalpha4,Doa,Toll-7,CCKLR-17D3,smal,pnt,drk,Pvf3,PhKgamma,KP78a,RhoGAP15B,PEK,osa,shn,Socs16D,tsl,grnd,Dad,ci,RhoGAP102A,Rho1,CG8485,Ser,Tl…
1.367e-11	-25.02	regulation of anatomical structure morphogenesis	biological process	GO:0022603	3.93609	250	33	12345	414	oc,mmy,lbe,par-1,ttk,Egfr,ds,otk2,RhoGEF2,aop,sty,dpp,lz,S6kII,ec,cta,neo,tkv,Dscam1,pAbp,tsl,Rac2,CadN,N,shn,NetA,pbl,tyn,Smox,nudE,NetB,mbt,Rho1
1.432e-11	-24.97	heart development	biological process	GO:0007507	6.19996	101	21	12345	414	Mmp2,ci,Lac,pon,twi,lbe,hh,mam,nrv2,dpp,robo2,Tl,Ubx,ush,slp1,Doc2,scb,tkv,Doc1,EcR,tin
1.55e-11	-24.89	regulation of nervous system development	biological process	GO:0051960	3.35043	356	40	12345	414	mbt,EcR,NetB,aos,Rho1,Arp2,nudE,Fas2,pbl,scb,Acsl,NetA,CaMKII,osa,Dad,spi,CadN,Kr,N,pAbp,Rac2,Imp,Dscam1,tkv,ham,Pak3,pnt,comm,S6kII,sty,hiw,aop,RhoGEF2,Syp,ttk,E(spl)mdelta-HLH,oc,Prosap,lbe,mmy
2.155e-11	-24.56	signaling	biological process	GO:0023052	2.11716	1169	83	12345	414	Dad,ci,Socs16D,pAbp,grnd,tsl,twi,shn,Acsl,KP78a,CaMKII,osa,PEK,RhoGAP15B,CG4325,Tl,CG8485,Ser,Rho1,Ten-m,RhoGAP102A,egr,Syx1A,JIL-1,Mmp2,CG32758,ttk,Tlk,phyl,Egfr,otk2,wnd,hiw,aop,Pvf3,drk,PhKgamma,pnt,smal,CCKLR-17D3,Toll-7,Doa,nAChRalpha4,Hsc70-3,spi,CG34384,crb,N,hang,ckn,Hydr2,fj,Lrt,mam,Rac2,ITP,mof,Smox,Cdk5alpha,cpo,EcR,gus,RhoGAP16F,Rhp,mbt,spen,Haspin,Inx3,RhoGAP93B,Stat92E,Pli,par-1,hh,…
2.587e-11	-24.38	circulatory system development	biological process	GO:0072359	6.02111	104	21	12345	414	ush,Ubx,Tl,scb,Doc2,slp1,Doc1,EcR,tkv,tin,pon,Lac,ci,Mmp2,mam,hh,twi,lbe,dpp,nrv2,robo2
2.677e-11	-24.34	proximal/distal pattern formation, imaginal disc	biological process	GO:0007449	14.9094	22	11	12345	414	N,Fbxl7,Lim1,jing,pnt,hh,B-H2,ap,dpp,disco,Egfr
3.152e-11	-24.18	dorsal/ventral pattern formation, imaginal disc	biological process	GO:0007450	8.3702	57	16	12345	414	MFS14,pnt,Notum,Mrp4,sno,Dr,sbb,N,crb,tara,ap,shn,nuf,osa,dally,dlp
3.233e-11	-24.15	regulation of cell fate specification	biological process	GO:0042659	12.7795	28	12	12345	414	S6kII,Dr,aop,ush,eya,Ubx,N,ttk,l(3)mbt,pnt,salm,lbe
3.233e-11	-24.15	proximal/distal pattern formation	biological process	GO:0009954	12.7795	28	12	12345	414	Fbxl7,Lim1,N,B-H2,jing,pnt,hh,dpp,ap,Egfr,spen,disco
3.98e-11	-23.95	negative regulation of cell communication	biological process	GO:0010648	3.3132	351	39	12345	414	MESR3,par-1,CG9650,Pli,phyl,NFAT,Hipk,Mmp2,edl,egr,aop,hiw,sty,dally,Egfr,ds,S6kII,RapGAP1,pnt,Ptpmeg,eya,CG42684,Notum,E(spl)m4-BFM,ImpL2,crb,N,Dad,Usp2,Acsl,Lpin,CtBP,pbl,Ser,Tl,Fas2,aos,Sin3A,Rho1
4.209e-11	-23.89	gland development	biological process	GO:0048732	4.52308	178	27	12345	414	Ser,scb,trn,pnt,eya,ush,ocm,tin,EcR,Atg17,NetB,Rho1,Stat92E,if,Rac2,twi,Utx,Zif,crb,N,Egfr,robo2,sty,lz,so,dpp,stwl
4.34e-11	-23.86	negative regulation of signaling	biological process	GO:0023057	3.30379	352	39	12345	414	Pli,phyl,par-1,MESR3,CG9650,egr,edl,NFAT,Hipk,Mmp2,dally,ds,Egfr,hiw,aop,sty,RapGAP1,S6kII,pnt,Ptpmeg,eya,CG42684,E(spl)m4-BFM,Notum,ImpL2,Dad,N,crb,Lpin,Usp2,Acsl,pbl,Ser,CtBP,Fas2,Tl,Sin3A,aos,Rho1
4.748e-11	-23.77	positive regulation of signal transduction	biological process	GO:0009967	3.23239	369	40	12345	414	dpp,S,RhoGEF2,Mos,dlp,ds,Egfr,wnd,dally,Hipk,edl,CG43658,CycE,Prosap,Pli,Notum,tkv,Imp,wcy,sno,Doa,ft,drk,PsGEF,Lpin,PEK,lili,ci,crb,ckn,Fbxl7,spi,grnd,ImpL2,Socs16D,rau,mbt,spen,Tsp26A,CtBP
5.293e-11	-23.66	imaginal disc-derived leg morphogenesis	biological process	GO:0007480	6.97064	77	18	12345	414	RhoGAP16F,Rho1,Ubx,Ser,bowl,ap,ds,dally,osa,RhoGAP15B,dve,Lim1,N,Bx,TfAP-2,fj,CG43658,lbe
5.939e-11	-23.55	negative regulation of transcription by RNA polymerase II	biological process	GO:0000122	4.04781	221	30	12345	414	l(3)mbt,lbe,kni,B-H2,oc,E(spl)mdelta-HLH,ttk,HGTX,TfAP-2,Kr,Zif,dve,CG31224,aop,lz,shn,jing,bowl,slou,Doc2,slp1,CG4360,CtBP,ocm,ush,Ubx,bi,sbb,Doc1,EcR
6.037e-11	-23.53	cell surface receptor signaling pathway	biological process	GO:0007166	3.33269	340	38	12345	414	phyl,Pli,Stat92E,hh,egr,ttk,Egfr,dally,otk2,aop,hiw,dpp,pnt,smal,Pvf3,Cirl,drk,Toll-7,sno,tkv,Socs16D,Lrt,grnd,mam,tsl,Rac2,spi,Dad,crb,N,ci,ckn,osa,shn,Ser,Tl,Smox,spen
6.672e-11	-23.43	gliogenesis	biological process	GO:0042063	6.88127	78	18	12345	414	cas,sty,so,NetA,nrv2,salm,hh,egr,ey,N,Pex1,Dr,spen,NetB,Rho1,rau,Ser,jing
6.995e-11	-23.38	negative regulation of signal transduction	biological process	GO:0009968	3.38435	326	37	12345	414	Lpin,Usp2,Acsl,Dad,N,crb,ImpL2,Sin3A,aos,Rho1,Tl,Fas2,Ser,pbl,CtBP,RapGAP1,S6kII,dally,ds,Egfr,aop,sty,hiw,edl,NFAT,Hipk,Mmp2,Pli,phyl,par-1,MESR3,Notum,E(spl)m4-BFM,eya,Ptpmeg,CG42684,pnt
8.78e-11	-23.16	response to stimulus	biological process	GO:0050896	1.62852	2655	145	12345	414	Mrp4,RhoGAP16F,ras,Pcl,Haspin,Trpm,Cdk5alpha,ITP,NiPp1,robo2,uzip,spi,wun2,Hsc70-3,Kr,ckn,hang,crb,N,CG34384,flfl,SamDC,sno,Ptpmeg,Mondo,cnc,Drat,dpp,Cnx99A,stwl,beat-IIIc,wake,dally,Inx3,Stat92E,Pli,hh,par-1,Fas3,Rho1,RhoGAP102A,Ten-m,Fas2,Ptp99A,CG8485,scb,Lpin,shn,Acsl,NetA,sm,RhoGAP15B,PEK,osa,CadN,ci,tsl,Atg17,Thd1,nAChRalpha4,Doa,eya,drk,wb,CCKLR-17D3,smal,pnt,trn,wnd,spoon,aop,S,egr,NFAT,t…
9.15e-11	-23.11	cellular process	biological process	GO:0009987	1.24295	7485	312	12345	414	smg,scb,Ptp99A,CG3961,Rbfox1,goe,Ten-m,CG5830,lncRNA:roX1,Acf,Fas3,betaTub56D,tsl,bdg,Myo10A,PEK,osa,sm,NetA,Acsl,Pat1,Lpin,trn,slp1,smal,wb,ft,bab1,CG1271,Chro,eya,drk,baf,nAChRalpha4,E(spl)m4-BFM,Atg17,neo,Utx,HmgZ,Tlk,Prosap,HGTX,Svil,egr,CG3253,Tpr2,spoon,wnd,S6kII,Myb,Cdk5alpha,fax,Haspin,Ykt6,CG17265,rau,Pcl,ras,RhoGAP16F,SamDC,N,CG34384,hang,wun2,Lac,nuf,CG17168,uzip,CG13029,Df31,ITP,Doc2,…
1.156e-10	-22.88	wing disc dorsal/ventral pattern formation	biological process	GO:0048190	8.43929	53	15	12345	414	dally,dlp,sbb,nuf,osa,Mrp4,ap,shn,sno,Notum,tara,MFS14,pnt,N,crb
1.197e-10	-22.85	segmentation	biological process	GO:0035282	3.72736	256	32	12345	414	AGO2,dlp,Egfr,dally,dpp,ap,kni,par-1,hh,oc,Stat92E,TfAP-2,dve,Doa,jing,slp1,cnc,Ubx,osa,Acsl,Pat1,tsl,fj,ci,Bx,N,psq,Kr,spen,gus,bowl,Ser
1.217e-10	-22.83	eye-antennal disc development	biological process	GO:0035214	7.13972	71	17	12345	414	ey,Dad,N,B-H2,oc,Stat92E,salm,lz,dpp,so,Egfr,disco,eya,bab1,Ser,pnt,aos
1.552e-10	-22.59	embryonic hindgut morphogenesis	biological process	GO:0048619	8.28301	54	15	12345	414	pbl,pnt,bowl,twi,Kr,spi,Dad,crb,N,Egfr,S,EcR,shn,dpp,Rho1
1.562e-10	-22.58	cell population proliferation	biological process	GO:0008283	4.43023	175	26	12345	414	ds,Egfr,wake,hts,S,shn,Myb,CycE,Stat92E,flfl,l(3)mbt,lbe,Sox21a,egr,pon,Zif,spi,N,Rho1,sdt,enok,stg,Ser,pnt,ft,Inx2
1.823e-10	-22.43	response to external stimulus	biological process	GO:0009605	2.17523	987	72	12345	414	Pcl,ras,NetB,EcR,spen,Smox,Trpm,Cdk5alpha,NiPp1,so,uzip,Psc,robo2,ckn,Con,N,wun2,Kr,Rac2,ImpL2,SamDC,Lrt,Imp,Dscam1,enok,Ptpmeg,Etl1,sas,stwl,comm,dpp,ap,beat-IIIc,dally,AGO2,Inx3,par-1,hh,Stat92E,RhoGAP93B,Pli,Fas3,Rho1,Ten-m,Ptp99A,Tl,Fas2,scb,Acsl,NetA,Lpin,CaMKII,sm,Dad,CadN,if,Toll-7,Atg17,sbb,CG6330,eya,trn,jing,wb,hts,dlp,l(3)L1231,Mmp2,Hipk,egr,bbg,Tlk
1.948e-10	-22.36	positive regulation of signaling	biological process	GO:0023056	3.03368	403	41	12345	414	CtBP,Tsp26A,spen,rau,mbt,grnd,ImpL2,Snx3,Socs16D,crb,ci,ckn,Fbxl7,spi,lili,PEK,PsGEF,Lpin,ft,drk,Doa,Notum,tkv,wcy,Imp,sno,CG43658,CycE,Pli,Prosap,Hipk,edl,RhoGEF2,S,Mos,dlp,ds,Egfr,dally,wnd,dpp
1.948e-10	-22.36	positive regulation of cell communication	biological process	GO:0010647	3.03368	403	41	12345	414	Lpin,PsGEF,lili,PEK,ckn,crb,ci,spi,Fbxl7,ImpL2,grnd,Socs16D,Snx3,rau,mbt,spen,Tsp26A,CtBP,dpp,Mos,S,RhoGEF2,wnd,dally,Egfr,ds,dlp,Hipk,edl,CG43658,Pli,Prosap,CycE,Imp,wcy,tkv,Notum,sno,Doa,ft,drk
2.374e-10	-22.16	morphogenesis of embryonic epithelium	biological process	GO:0016331	5.12511	128	22	12345	414	Rac2,mmy,shd,Lac,spi,Myo10A,Inx3,Mmp2,crb,N,Egfr,aop,RhoGEF2,shn,dpp,scb,ush,Inx2,tin,tkv,sdt,Rho1
2.947e-10	-21.95	regulation of neuron differentiation	biological process	GO:0045664	4.30717	180	26	12345	414	nudE,ham,Rho1,Dscam1,Imp,NetB,EcR,mbt,pnt,pbl,Fas2,RhoGEF2,sty,aop,S6kII,NetA,comm,mmy,lbe,Rac2,oc,pAbp,Prosap,N,ttk,CadN
3.117e-10	-21.89	Malpighian tubule morphogenesis	biological process	GO:0007443	8.69716	48	14	12345	414	EcR,shn,dpp,Rho1,Egfr,S,spi,Dad,Kr,N,crb,pbl,twi,pnt
3.117e-10	-21.89	renal tubule morphogenesis	biological process	GO:0061333	8.69716	48	14	12345	414	Egfr,S,dpp,shn,EcR,Rho1,pbl,twi,pnt,spi,Dad,Kr,crb,N
7.338e-10	-21.03	ventral cord development	biological process	GO:0007419	6.41671	79	17	12345	414	Mmp2,N,Kr,lbe,oc,CycE,if,ap,cas,robo2,Psc,eya,Dscam1,Pcl,Notum,Dr,tin
8.52e-10	-20.88	negative regulation of response to stimulus	biological process	GO:0048585	2.98955	389	39	12345	414	hiw,sty,aop,dally,ds,Egfr,S6kII,RapGAP1,MESR3,par-1,Pli,phyl,Stat92E,NFAT,Mmp2,Hipk,edl,Notum,E(spl)m4-BFM,pnt,eya,Ptpmeg,CG42684,Usp2,Acsl,Lpin,ImpL2,Lrt,crb,N,Dad,Sin3A,aos,Rho1,CtBP,Ser,pbl,Fas2,Tl
8.525e-10	-20.88	regulation of neurogenesis	biological process	GO:0050767	3.5417	261	31	12345	414	Fas2,pbl,pnt,mbt,NetB,EcR,Dscam1,aos,Imp,Rho1,ham,nudE,spi,Kr,CadN,ttk,E(spl)mdelta-HLH,N,pAbp,oc,Prosap,lbe,Rac2,mmy,comm,S6kII,NetA,aop,sty,RhoGEF2,osa
9.035e-10	-20.82	hemopoiesis	biological process	GO:0030097	6.3365	80	17	12345	414	Zif,ytr,N,if,Stat92E,Rac2,dpp,lz,stwl,sty,ush,Pvf3,ocm,Ser,pnt,sens-2,Rho1
9.221e-10	-20.8	regulation of cellular component movement	biological process	GO:0051270	5.27767	113	20	12345	414	Pvf3,Ptpmeg,scb,NetB,Rho1,Dscam1,Sin3A,CadN,spi,ttk,mmy,Lrt,hh,tsl,Pat1,NetA,CG44774,robo2,Egfr,aop
1.057e-09	-20.67	ameboidal-type cell migration	biological process	GO:0001667	4.2117	177	25	12345	414	if,Stat92E,bbg,hh,Rac2,par-1,salm,kni,shd,N,spoon,Egfr,dlp,dally,aop,dpp,pbl,pnt,jing,drk,cta,nudE,EcR,Rho1,Sin3A
1.355e-09	-20.42	developmental process involved in reproduction	biological process	GO:0003006	2.15287	928	67	12345	414	gus,EcR,tin,Hydr2,N,wun2,Rac2,salm,mam,robo2,Inx2,elav,cnc,tkv,Dr,TfAP-2,dve,hh,par-1,l(3)mbt,Stat92E,CycE,stwl,dpp,Syp,RhoGEF2,Mos,dally,yps,AGO2,lama,Rbfox1,Fas2,goe,scb,heph,Fas3,Rho1,nudE,Tet,psq,ci,shd,tsl,Npc1a,pAbp,if,Pat1,bab1,eya,drk,jing,wb,baf,Doa,ttk,JIL-1,bbg,Myb,lz,aop,sty,S,hts,otk2,Egfr,spoon
1.726e-09	-20.18	regulation of animal organ morphogenesis	biological process	GO:2000027	5.70999	94	18	12345	414	ec,Smox,mbt,tkv,oc,pAbp,par-1,N,ttk,ds,Egfr,otk2,aop,sty,lz,shn,dpp,S6kII
1.8e-09	-20.14	muscle structure development	biological process	GO:0061061	3.72736	224	28	12345	414	if,Stat92E,betaTub56D,lbe,Rac2,salm,twi,Kr,N,E(spl)mdelta-HLH,ttk,hts,sty,aop,ap,pnt,slou,slow,eya,Ubx,Tl,Pak3,tin,CG13366,Dr,Rho1,wech,Sin3A
2.064e-09	-20	hematopoietic or lymphoid organ development	biological process	GO:0048534	5.64989	95	18	12345	414	tin,Rho1,sens-2,pnt,Ser,ocm,ush,Pvf3,sty,stwl,lz,dpp,Rac2,if,Stat92E,N,ytr,Zif
2.064e-09	-20	immune system development	biological process	GO:0002520	5.64989	95	18	12345	414	if,Stat92E,Rac2,Zif,ytr,N,sty,lz,dpp,stwl,Ser,pnt,Pvf3,ush,ocm,tin,Rho1,sens-2
2.092e-09	-19.99	animal organ formation	biological process	GO:0048645	8.42706	46	13	12345	414	lz,NetB,dally,robo2,nuf,Ubx,N,ci,phyl,B-H2,hh,CtBP,slp1
2.712e-09	-19.73	morphogenesis of a polarized epithelium	biological process	GO:0001738	5.24591	108	19	12345	414	Rho1,sdt,aos,spen,ft,pnt,ec,Egfr,ds,otk2,S,aop,sty,CadN,spi,N,bdg,fj,par-1
2.933e-09	-19.65	establishment of planar polarity	biological process	GO:0001736	5.53339	97	18	12345	414	S,aop,sty,ds,Egfr,otk2,par-1,fj,N,bdg,CadN,spi,spen,Rho1,aos,pnt,ec,ft
2.933e-09	-19.65	establishment of tissue polarity	biological process	GO:0007164	5.53339	97	18	12345	414	ft,ec,pnt,aos,Rho1,spen,spi,CadN,N,bdg,fj,par-1,otk2,Egfr,ds,sty,aop,S
2.979e-09	-19.63	regulation of cell population proliferation	biological process	GO:0042127	3.64597	229	28	12345	414	EcR,stg,Sin3A,ham,Doa,Tl,ft,Smox,cpo,pnt,shn,dpp,Myb,Egfr,osa,cas,ey,Kr,spi,Mmp2,N,crb,E(spl)mdelta-HLH,CycE,Stat92E,l(3)mbt,Utx,hh
3.11e-09	-19.59	larval development	biological process	GO:0002164	4.31342	159	23	12345	414	hh,Stat92E,N,Zif,Dad,sty,stwl,sas,ap,dpp,lz,pnt,trn,scb,Ser,ft,ocm,ush,eya,Tl,wech,Sin3A,EcR
4.119e-09	-19.31	regulation of cell fate commitment	biological process	GO:0010453	8.94565	40	12	12345	414	aop,Dr,S6kII,pnt,l(3)mbt,salm,lbe,N,ttk,ush,Ubx,eya
4.367e-09	-19.25	regulation of locomotion	biological process	GO:0040012	5.10413	111	19	12345	414	Ptpmeg,Pvf3,scb,NetB,Dscam1,Sin3A,Rho1,Ten-m,spi,CadN,ttk,hh,mmy,Lrt,NetA,CG44774,robo2,Egfr,aop
4.544e-09	-19.21	epithelial cell development	biological process	GO:0002064	2.97362	361	36	12345	414	gus,EcR,Fas3,Rho1,nudE,CG41099,lama,tyn,shd,crb,N,ci,if,Rac2,mam,neo,tkv,drk,cta,eya,jing,Myb,dpp,spoon,Egfr,aop,sty,RhoGEF2,Syp,S,ttk,Stat92E,CycE,hh,par-1,bbg
5.269e-09	-19.06	developmental growth	biological process	GO:0048589	3.90299	191	25	12345	414	RhoGEF2,otk2,wnd,mle,dpp,Rac2,par-1,hh,fj,Prosap,ttk,N,shd,Dad,CadN,Ten-m,bi,Imp,Dscam1,Rho1,tkv,jing,scb,ft,Ptpmeg
5.269e-09	-19.06	growth	biological process	GO:0040007	3.90299	191	25	12345	414	bi,Ten-m,Dscam1,Imp,tkv,Rho1,jing,scb,ft,Ptpmeg,RhoGEF2,wnd,otk2,mle,dpp,par-1,hh,Rac2,Prosap,fj,ttk,N,shd,Dad,CadN
5.729e-09	-18.98	tissue migration	biological process	GO:0090130	4.18191	164	23	12345	414	EcR,Rho1,Sin3A,nudE,drk,pbl,jing,pnt,dpp,dlp,spoon,Egfr,dally,aop,shd,N,if,Stat92E,bbg,kni,hh,salm,par-1
9.857e-09	-18.44	epithelial cell migration	biological process	GO:0010631	4.23235	155	22	12345	414	N,shd,par-1,hh,kni,salm,bbg,Stat92E,if,dpp,aop,dally,spoon,dlp,Egfr,drk,pnt,jing,Sin3A,Rho1,EcR,nudE
1.032e-08	-18.39	eye-antennal disc morphogenesis	biological process	GO:0007455	8.32154	43	12	12345	414	Egfr,aos,so,dpp,pnt,B-H2,oc,Stat92E,N,bab1,ey,eya
1.077e-08	-18.35	regulation of intracellular signal transduction	biological process	GO:1902531	2.99068	339	34	12345	414	PsGEF,Lpin,PEK,Fbxl7,spi,ci,crb,N,Socs16D,ImpL2,grnd,mbt,aos,pbl,dpp,RapGAP1,S6kII,spoon,ds,Egfr,wnd,RhoGEF2,Mos,sty,Hipk,NFAT,CG43658,par-1,MESR3,wcy,CG5522,CG42684,drk,ft
1.113e-08	-18.31	epithelium migration	biological process	GO:0090132	4.20522	156	22	12345	414	pnt,jing,drk,nudE,Rho1,Sin3A,EcR,bbg,kni,hh,salm,par-1,if,Stat92E,N,shd,aop,Egfr,spoon,dlp,dally,dpp
1.192e-08	-18.25	stem cell differentiation	biological process	GO:0048863	6.21226	72	15	12345	414	N,Kr,spi,CycE,EcR,dpp,cas,S,osa,Egfr,tin,robo2,ham,spen,Dr
1.192e-08	-18.25	neuron fate commitment	biological process	GO:0048663	6.21226	72	15	12345	414	drk,spi,ey,ttk,bdg,N,exex,phyl,oc,CycE,pnt,mam,Egfr,aop,S
1.224e-08	-18.22	establishment of ommatidial planar polarity	biological process	GO:0042067	6.73329	62	14	12345	414	pnt,ec,fj,ft,bdg,N,CadN,spi,S,aop,sty,ds,Egfr,aos
1.255e-08	-18.19	compound eye photoreceptor cell differentiation	biological process	GO:0001751	4.17844	157	22	12345	414	B-H2,oc,phyl,salm,hh,CadN,crb,E(spl)mdelta-HLH,bdg,N,ttk,Egfr,S,aop,lz,pnt,drk,eya,Doa,Ten-m,mbt,rau
1.315e-08	-18.15	head development	biological process	GO:0060322	4.34858	144	21	12345	414	Smox,Fas2,Ptpmeg,slp1,jing,cnc,enok,Dscam1,Dmtn,mbt,EcR,Dr,ey,hh,oc,Prosap,PsGEF,dpp,cas,disco,robo2
1.559e-08	-17.98	columnar/cuboidal epithelial cell differentiation	biological process	GO:0002065	2.94721	344	34	12345	414	lama,tin,nudE,gus,EcR,Fas3,Rho1,if,Sox21a,Rac2,mam,shd,N,ci,exex,jing,eya,drk,tkv,phyl,Stat92E,CycE,hh,par-1,bbg,ttk,spoon,Egfr,aop,sty,S,Syp,Myb,dpp
1.697e-08	-17.89	establishment or maintenance of cell polarity	biological process	GO:0007163	3.57276	217	26	12345	414	cnc,ec,pnt,cta,ft,nudE,heph,aos,sdt,Rho1,fj,par-1,Zif,spi,CadN,crb,bdg,N,wake,KP78a,spoon,ds,Egfr,sty,aop,S
2.152e-08	-17.65	positive regulation of multicellular organismal process	biological process	GO:0051240	3.25093	266	29	12345	414	nudE,stg,Imp,Arp2,tkv,Sox102F,mbt,EcR,ec,pnt,Pak3,Ubx,aop,cv,wake,Egfr,Usp2,dpp,lz,tsl,mmy,Prosap,oc,ttk,Hipk,N,spi,egr,ey
2.228e-08	-17.62	negative regulation of cell differentiation	biological process	GO:0045596	4.41761	135	20	12345	414	pnt,Ser,ush,Ptpmeg,eya,Fas2,goe,aos,enok,EcR,salm,Sox21a,Stat92E,N,ttk,CadN,osa,aop,Egfr,S6kII
2.39e-08	-17.55	R7 cell differentiation	biological process	GO:0045466	7.77883	46	12	12345	414	rau,lz,aop,Ten-m,ttk,N,E(spl)mdelta-HLH,drk,CadN,salm,pnt,phyl
2.811e-08	-17.39	formation of primary germ layer	biological process	GO:0001704	8.63177	38	11	12345	414	dpp,tkv,tin,Ubx,spi,pbl,slp1,lbe,twi,slou,mam
3.162e-08	-17.27	eye photoreceptor cell differentiation	biological process	GO:0001754	3.97585	165	22	12345	414	rau,mbt,Doa,Ten-m,drk,eya,pnt,lz,S,aop,Egfr,crb,N,bdg,E(spl)mdelta-HLH,ttk,CadN,salm,hh,B-H2,oc,phyl
3.197e-08	-17.26	sex differentiation	biological process	GO:0007548	5.0692	100	17	12345	414	tin,Dr,Doa,eya,Fas2,bab1,wb,lz,dpp,robo2,Egfr,otk2,aop,N,TfAP-2,hh,salm
3.747e-08	-17.1	germ-line stem cell population maintenance	biological process	GO:0030718	5.73439	78	15	12345	414	fax,N,CG46339,Inx2,Dad,mam,Ser,Stat92E,stwl,tkv,enok,Tif-IA,dpp,Egfr,dally
3.799e-08	-17.09	stem cell fate commitment	biological process	GO:0048865	8.41044	39	11	12345	414	cas,S,osa,Dr,spen,ham,Egfr,CycE,N,spi,Kr
4.233e-08	-16.98	gastrulation	biological process	GO:0007369	5.30113	90	16	12345	414	tkv,Rho1,stg,tin,cta,Ubx,slou,slp1,pbl,dpp,Dtg,RhoGEF2,spi,mam,lbe,twi
4.55e-08	-16.91	positive regulation of developmental process	biological process	GO:0051094	3.22366	259	28	12345	414	Prosap,oc,mmy,ImpL2,tsl,ey,spi,Hipk,ci,N,ttk,Egfr,cv,aop,lz,dpp,Usp2,pnt,ec,Ubx,Pak3,nudE,EcR,mbt,tkv,Arp2,Imp,stg
4.892e-08	-16.83	response to chemical	biological process	GO:0042221	1.87776	1191	75	12345	414	beat-IIIc,dally,Cnx99A,sas,comm,dpp,ap,hh,Stat92E,RhoGAP93B,Karl,enok,Dscam1,tkv,Drat,Ptpmeg,Mondo,robo2,Psc,uzip,NiPp1,Rac2,Lrt,ImpL2,Hydr2,Con,ckn,hang,N,wun2,spi,Hsc70-3,Kr,spen,ras,EcR,NetB,Cdk5alpha,Smox,aop,hiw,Gbs-70E,S,hts,dlp,Egfr,Utx,Mmp2,sbb,Toll-7,pnt,jing,trn,wb,eya,drk,PEK,sm,NetA,Acsl,Lpin,shn,grnd,if,Bx,Dad,CadN,Ten-m,Fas3,Rho1,Hph,scb,Ptp99A,Tl,Fas2
5.299e-08	-16.75	cellular response to stimulus	biological process	GO:0051716	1.7684	1467	87	12345	414	egr,JIL-1,CG32758,ttk,Tlk,phyl,Utx,Egfr,otk2,wnd,hiw,aop,Pvf3,drk,PhKgamma,pnt,smal,CCKLR-17D3,Atg17,Toll-7,Thd1,Doa,nAChRalpha4,Dad,ci,Socs16D,grnd,tsl,shn,Lpin,KP78a,osa,PEK,CaMKII,RhoGAP15B,CG4325,Tl,CG8485,Ser,Hph,Rho1,RhoGAP102A,Inx3,Pli,RhoGAP93B,ctrip,Stat92E,par-1,hh,dpp,stwl,Cnx99A,dally,wake,Ank,CG11873,Cirl,cta,Drat,cnc,RhoGAP18B,sno,tkv,Hsc70-3,wun2,spi,CG34384,crb,N,ckn,Hydr2,hang,ma…
5.912e-08	-16.64	anterior/posterior pattern specification	biological process	GO:0009952	3.57826	200	24	12345	414	hh,kni,tsl,par-1,oc,E(spl)mdelta-HLH,N,ci,psq,Kr,Dad,Pat1,shn,dpp,bowl,slp1,Ser,cnc,Ubx,bi,tkv,aos,EcR,gus
1.057e-07	-16.06	reproductive structure development	biological process	GO:0048608	5.32479	84	15	12345	414	Egfr,tin,robo2,Dr,otk2,aop,lz,wb,hh,salm,eya,dve,Fas2,N,TfAP-2
1.057e-07	-16.06	reproductive system development	biological process	GO:0061458	5.32479	84	15	12345	414	dve,eya,Fas2,TfAP-2,N,wb,salm,hh,lz,otk2,Dr,tin,robo2,Egfr,aop
1.329e-07	-15.83	regulation of cell migration	biological process	GO:0030334	5.6414	74	14	12345	414	scb,Lrt,hh,Pvf3,Ptpmeg,spi,ttk,Egfr,robo2,aop,Rho1,CG44774,Sin3A,Dscam1
1.494e-07	-15.72	post-embryonic hemopoiesis	biological process	GO:0035166	7.45471	44	11	12345	414	stwl,lz,dpp,sty,ocm,N,ush,Zif,pnt,Ser,Stat92E
1.494e-07	-15.72	larval lymph gland hemopoiesis	biological process	GO:0035167	7.45471	44	11	12345	414	lz,dpp,stwl,sty,Zif,ush,ocm,N,Ser,Stat92E,pnt
1.69e-07	-15.59	maintenance of cell number	biological process	GO:0098727	4.81921	99	16	12345	414	Ser,CG46339,fax,Inx2,tkv,enok,CycE,Stat92E,mam,Dad,N,Egfr,dally,dpp,Tif-IA,stwl
1.69e-07	-15.59	stem cell population maintenance	biological process	GO:0019827	4.81921	99	16	12345	414	mam,CycE,Stat92E,N,Dad,Egfr,dally,stwl,dpp,Tif-IA,Ser,CG46339,fax,Inx2,tkv,enok
1.895e-07	-15.48	immune system process	biological process	GO:0002376	2.81824	328	31	12345	414	Toll-7,sens-2,Rho1,tin,eya,Tl,ush,Pvf3,ocm,Ser,Cdk5alpha,pnt,lz,dpp,stwl,AGO2,sty,Zif,egr,ytr,N,ci,Mmp2,Stat92E,Pli,if,Tlk,Rac2,par-1,hh,bbg
2.089e-07	-15.38	enzyme linked receptor protein signaling pathway	biological process	GO:0007167	3.87258	154	20	12345	414	smal,pnt,drk,Pvf3,Smox,spen,tkv,Socs16D,phyl,tsl,Dad,spi,ttk,ckn,dally,Egfr,hiw,aop,dpp,shn
2.31e-07	-15.28	regulation of biological quality	biological process	GO:0065008	1.76443	1352	80	12345	414	fj,ImpL2,Rac2,Hsc70-3,ey,Lac,crb,N,PsGEF,CG13784,pbl,Trpm,CG46339,tyn,flz,EcR,mbt,Arp2,Sin3A,CycE,mmy,Nhe2,Ank,dally,Syp,RhoGEF2,dpp,Cnx99A,cnc,Mondo,Cirl,cta,scaf6,Pak3,tkv,stg,if,Snx3,Npc1a,CadN,shd,Dad,CaMKII,Lpin,Acsl,smg,scb,slow,ush,Fas2,nw,Fur1,Ten-m,Rho1,Prosap,CG9650,egr,Syx1A,JIL-1,Hipk,NFAT,ttk,spoon,Egfr,ds,wnd,hts,disco,hiw,Myb,nrv2,S6kII,Pvf3,drk,ft,Gyf,nAChRalpha4,Atg17,neo,bou
2.446e-07	-15.22	formation of anatomical boundary	biological process	GO:0048859	7.13059	46	11	12345	414	ft,N,CtBP,phyl,B-H2,NetB,lz,nuf,dally,ds,robo2
2.64e-07	-15.15	regulation of cell motility	biological process	GO:2000145	5.3521	78	14	12345	414	Pvf3,Ptpmeg,spi,ttk,scb,Lrt,hh,CG44774,Rho1,Dscam1,Sin3A,Egfr,robo2,aop
4.88e-07	-14.53	synaptic target recognition	biological process	GO:0008039	6.69403	49	11	12345	414	nrm,Con,Pvf3,Tl,slow,Fas3,NetB,Ten-m,Fur1,robo2,beat-IIIc
5.617e-07	-14.39	lymph gland development	biological process	GO:0048542	5.96377	60	12	12345	414	lz,dpp,stwl,tin,sty,ush,Zif,N,ocm,Stat92E,Ser,pnt
5.617e-07	-14.39	photoreceptor cell fate commitment	biological process	GO:0046552	5.96377	60	12	12345	414	bdg,N,ttk,ey,spi,drk,pnt,phyl,oc,S,aop,Egfr
5.689e-07	-14.38	ovarian follicle cell development	biological process	GO:0030707	2.73567	327	30	12345	414	lama,drk,eya,jing,Rho1,tkv,Fas3,EcR,gus,nudE,ci,N,ttk,shd,mam,bbg,Rac2,par-1,hh,if,CycE,Stat92E,dpp,Myb,S,Syp,aop,sty,Egfr,spoon
6.071e-07	-14.31	columnar/cuboidal epithelial cell development	biological process	GO:0002066	2.72733	328	30	12345	414	shd,ci,N,ttk,CycE,if,Stat92E,mam,bbg,par-1,hh,Rac2,dpp,Myb,spoon,Egfr,S,Syp,aop,sty,drk,eya,lama,jing,EcR,gus,Rho1,tkv,Fas3,nudE
6.271e-07	-14.28	brain development	biological process	GO:0007420	4.15508	122	17	12345	414	Dr,mbt,Dmtn,EcR,enok,Dscam1,Fas2,Ptpmeg,Smox,robo2,disco,cas,PsGEF,Prosap,oc,hh,ey
7.78e-07	-14.07	motor neuron axon guidance	biological process	GO:0008045	5.3102	73	13	12345	414	beat-IIIc,dally,Ten-m,NetB,NetA,Rho1,Cdk5alpha,Rac2,trn,Fas2,N,Mmp2,Ptp99A
8.126e-07	-14.02	embryonic pattern specification	biological process	GO:0009880	3.11153	230	24	12345	414	Ubx,cnc,slp1,bowl,jing,gus,Doa,edl,Kr,psq,N,ci,oc,Stat92E,kni,hh,par-1,tsl,dpp,Pat1,dally,Egfr,AGO2,dlp
8.224e-07	-14.01	blastoderm segmentation	biological process	GO:0007350	3.20483	214	23	12345	414	gus,Doa,Ubx,cnc,jing,bowl,slp1,Pat1,dpp,dlp,Egfr,AGO2,dally,Kr,N,ci,psq,Stat92E,oc,hh,par-1,tsl,kni
8.437e-07	-13.99	dorsal closure	biological process	GO:0007391	4.29821	111	16	12345	414	scb,ush,Rho1,tkv,mmy,Rac2,spi,shd,Myo10A,Inx3,N,crb,Egfr,aop,shn,dpp
8.842e-07	-13.94	embryonic development via the syncytial blastoderm	biological process	GO:0001700	3.29656	199	22	12345	414	crb,N,Myo10A,Inx3,spi,shd,mmy,l(3)mbt,Rac2,oc,shn,dpp,RhoGEF2,aop,AGO2,Egfr,ush,scb,Rho1,tkv,EcR,Doc1
8.928e-07	-13.93	embryo development ending in birth or egg hatching	biological process	GO:0009792	3.18992	215	23	12345	414	elav,ush,scb,Doc1,EcR,Rho1,tkv,Myo10A,spi,Inx3,shd,crb,N,oc,Rac2,l(3)mbt,mmy,dpp,shn,AGO2,Egfr,aop,RhoGEF2
9.853e-07	-13.83	regulation of anatomical structure size	biological process	GO:0090066	2.99386	249	25	12345	414	Pvf3,Fas2,drk,ft,nw,pbl,slow,EcR,mbt,Rho1,Arp2,stg,CadN,Lac,ttk,CycE,fj,mmy,PsGEF,dpp,Myb,nrv2,ds,spoon,hts
1.063e-06	-13.75	protein phosphorylation	biological process	GO:0006468	2.83489	284	27	12345	414	JIL-1,Hipk,egr,Asator,Taf1,Rac2,par-1,CycE,Tlk,fj,S6kII,PEK,Mos,CaMKII,Cdk12,KP78a,wnd,PhKgamma,Pak3,CG11486,Ptpmeg,smal,CG8485,tkv,mbt,Haspin,Doa
1.107e-06	-13.71	mesoderm development	biological process	GO:0007498	4.47283	100	15	12345	414	eya,Ubx,cta,N,pbl,wb,slou,mam,hh,twi,lbe,slp1,meso18E,dpp,tin
1.131e-06	-13.69	regulation of tube size	biological process	GO:0035150	6.18882	53	11	12345	414	ds,nrv2,Rho1,dpp,EcR,mmy,fj,ttk,ft,Lac,Fas2
1.222e-06	-13.62	regulation of embryonic development	biological process	GO:0045995	4.74391	88	14	12345	414	Rho1,stg,neo,RhoGEF2,Syx1A,tyn,ttk,Tl,cta,l(3)mbt,par-1,Rac2,tsl,cnc
1.267e-06	-13.58	germ cell development	biological process	GO:0007281	1.96368	820	54	12345	414	Pat1,Rac2,Npc1a,tsl,mam,pAbp,if,psq,Hydr2,ci,N,wun2,shd,nudE,Tet,heph,Fas3,Rho1,gus,EcR,scb,lama,Rbfox1,goe,aop,sty,Syp,Mos,S,dally,hts,spoon,Egfr,yps,stwl,Myb,dpp,par-1,hh,bbg,l(3)mbt,Stat92E,CycE,ttk,JIL-1,baf,Doa,tkv,jing,cnc,Inx2,eya,elav,drk
1.406e-06	-13.47	regulation of tube architecture, open tracheal system	biological process	GO:0035152	4.6906	89	14	12345	414	Egfr,ds,dpp,bou,Rho1,nrv2,if,fj,mmy,Lac,Fas2,ft,ttk,flz
1.725e-06	-13.27	axis specification	biological process	GO:0009798	3.16915	207	22	12345	414	Tl,slp1,bowl,cnc,aos,heph,gus,psq,N,Kr,hh,kni,par-1,twi,tsl,oc,Pat1,dpp,sty,Syp,spoon,Egfr
2.018e-06	-13.11	imaginal disc-derived wing vein specification	biological process	GO:0007474	5.85727	56	11	12345	414	S,Egfr,S6kII,aos,dpp,Lpin,jing,hh,fj,N,Rbfox1
2.239e-06	-13.01	regulation of plasma membrane bounded cell projection organization	biological process	GO:0120035	3.62662	148	18	12345	414	Prosap,Rac2,mmy,CadN,N,RhoGEF2,CaMKII,comm,PsGEF,NetA,pbl,ham,nudE,NetB,Imp,Dscam1,Arp2,Rho1
2.47e-06	-12.91	regulation of cell projection organization	biological process	GO:0031344	3.60228	149	18	12345	414	mmy,Rac2,Prosap,N,CadN,RhoGEF2,CaMKII,NetA,comm,PsGEF,pbl,nudE,ham,Arp2,Rho1,Dscam1,Imp,NetB
2.477e-06	-12.91	regulation of developmental growth	biological process	GO:0048638	3.00804	228	23	12345	414	scb,ft,Fas2,Tl,Ubx,sbb,tkv,Arp2,tsl,crb,Hipk,Dad,Fbxl7,CadN,ey,hiw,CaMKII,Syp,dally,Egfr,dlp,Acsl,dpp
2.723e-06	-12.81	exocrine system development	biological process	GO:0035272	3.94299	121	16	12345	414	trn,scb,Ser,eya,tin,Rho1,EcR,NetB,Atg17,Utx,twi,Rac2,if,crb,Egfr,robo2
2.723e-06	-12.81	salivary gland development	biological process	GO:0007431	3.94299	121	16	12345	414	robo2,Egfr,if,Utx,twi,Rac2,crb,tin,NetB,EcR,Atg17,Rho1,scb,Ser,trn,eya
3.153e-06	-12.67	cell-cell adhesion via plasma-membrane adhesion molecules	biological process	GO:0098742	5.1118	70	12	12345	414	Fas3,beat-IIIc,ds,Lac,Fas2,CadN,Con,ft,scb,if,Cad87A,ImpL2
4.169e-06	-12.39	regulation of cellular component biogenesis	biological process	GO:0044087	2.6397	305	27	12345	414	PsGEF,Acsl,hts,mle,spoon,hiw,CG5815,CaMKII,Syp,Dad,N,Mmp2,Syx1A,Stat92E,if,par-1,CG43658,Acf,Arp2,tkv,Rho1,Fas2,CG11486,Pak3,cnc,pbl,scb
4.456e-06	-12.32	oogenesis	biological process	GO:0048477	2.01124	682	46	12345	414	dally,hts,Egfr,yps,spoon,sty,aop,Mos,S,Syp,Myb,dpp,Stat92E,CycE,hh,par-1,bbg,ttk,JIL-1,baf,Doa,tkv,cnc,jing,drk,eya,Inx2,Pat1,pAbp,if,Rac2,mam,shd,psq,N,ci,nudE,gus,EcR,Fas3,heph,Rho1,scb,goe,Rbfox1,lama
4.874e-06	-12.23	cellular response to growth factor stimulus	biological process	GO:0071363	5.37717	61	11	12345	414	dpp,Toll-7,shn,tkv,dally,aop,hiw,Dad,drk,Smox,pnt
5.284e-06	-12.15	developmental growth involved in morphogenesis	biological process	GO:0060560	4.5075	86	13	12345	414	scb,Rac2,Dad,Ptpmeg,CadN,ttk,wnd,otk2,mle,RhoGEF2,Dscam1,Rho1,tkv
5.749e-06	-12.07	response to growth factor	biological process	GO:0070848	5.29044	62	11	12345	414	Smox,Dad,drk,pnt,tkv,Toll-7,dpp,shn,hiw,aop,dally
6.759e-06	-11.9	regulation of organ growth	biological process	GO:0046620	5.20646	63	11	12345	414	dlp,Egfr,sbb,dally,dpp,tkv,Fbxl7,Ubx,ft,Hipk,crb
8.239e-06	-11.71	phosphorylation	biological process	GO:0016310	2.22055	470	35	12345	414	KP78a,CaMKII,PEK,CG34384,fj,Socs16D,ND-B14.5AL,Rac2,Taf1,mbt,CG2201,CG10082,Haspin,CG8485,S6kII,wnd,Mos,Cdk12,Cyt-c1,egr,Asator,Hipk,JIL-1,Tlk,CycE,par-1,CG1344,tkv,Doa,CG11486,Ptpmeg,CG1271,PhKgamma,Pak3,smal
8.258e-06	-11.7	positive regulation of intracellular signal transduction	biological process	GO:1902533	3.18291	178	19	12345	414	RhoGEF2,PEK,Mos,wnd,Egfr,ds,Lpin,PsGEF,CG43658,grnd,Socs16D,ci,crb,spi,Fbxl7,wcy,mbt,ft,drk
9.114e-06	-11.61	muscle cell differentiation	biological process	GO:0042692	3.79053	118	15	12345	414	if,twi,Rac2,lbe,slou,pnt,Ubx,Pak3,N,hts,CG13366,tin,aop,sty,Rho1
9.285e-06	-11.59	reproductive process	biological process	GO:0022414	1.61969	1436	78	12345	414	scb,Fas2,goe,lama,Rbfox1,Tet,nudE,heph,Fas3,Rho1,pAbp,if,tsl,Npc1a,shd,psq,Bx,ci,CaMKII,Pat1,wb,jing,drk,eya,bab1,baf,Doa,bbg,ttk,JIL-1,Mmp2,wnd,otk2,hts,Egfr,mle,spoon,aop,sty,S,Myb,lz,pbl,tin,gus,EcR,salm,Rac2,mam,wun2,Hydr2,N,robo2,so,cnc,Tudor-SN,elav,Inx2,Dr,Imp,tkv,Stat92E,CycE,hh,par-1,l(3)mbt,dve,fne,TfAP-2,Pex1,dally,AGO2,yps,Syp,RhoGEF2,Mos,dpp,stwl
1.037e-05	-11.48	photoreceptor cell development	biological process	GO:0042461	3.97585	105	14	12345	414	Ten-m,Doa,EcR,lz,sno,rau,sdt,oc,pnt,eya,edl,CadN,ttk,crb
1.274e-05	-11.27	regulation of Wnt signaling pathway	biological process	GO:0030111	4.16823	93	13	12345	414	Prosap,phyl,pbl,CtBP,Hipk,Mmp2,dlp,spen,dally,aop,Notum,Rho1,Sin3A
1.447e-05	-11.14	regulation of cellular response to growth factor stimulus	biological process	GO:0090287	4.82364	68	11	12345	414	Mmp2,Dad,rau,Acsl,tkv,Lpin,hiw,sty,lili,dally,dlp
1.457e-05	-11.14	gamete generation	biological process	GO:0007276	1.71248	1097	63	12345	414	dpp,Myb,stwl,Egfr,yps,spoon,AGO2,hts,wnd,dally,Mos,S,RhoGEF2,Syp,aop,sty,Mmp2,JIL-1,ttk,Pex1,CycE,Stat92E,l(3)mbt,bbg,par-1,hh,tkv,Imp,Doa,baf,eya,drk,elav,Inx2,Tudor-SN,cnc,jing,so,Pat1,shd,wun2,N,ci,Hydr2,psq,if,pAbp,mam,Rac2,Npc1a,tsl,EcR,gus,Rho1,Fas3,heph,Tet,tin,nudE,goe,Rbfox1,lama,scb
1.584e-05	-11.05	cellular component assembly involved in morphogenesis	biological process	GO:0010927	3.29169	154	17	12345	414	lama,CG13366,gus,Rho1,CycE,if,hh,Rac2,N,ttk,Egfr,spoon,hts,S,Syp,dpp,Myb
1.612e-05	-11.04	muscle organ development	biological process	GO:0007517	4.08047	95	13	12345	414	N,Kr,salm,lbe,slow,Rac2,betaTub56D,slou,if,Rho1,wech,ap,Dr
1.646e-05	-11.01	regulation of growth	biological process	GO:0040008	2.50094	310	26	12345	414	Tl,Fas2,Ubx,ft,scb,Hph,EcR,Arp2,tkv,sbb,Dad,CadN,Fbxl7,ey,crb,Hipk,N,tsl,dpp,Acsl,dally,Egfr,dlp,hiw,Syp,CaMKII
1.727e-05	-10.97	cell adhesion	biological process	GO:0007155	3.13883	171	18	12345	414	nrv2,sas,ds,Egfr,beat-IIIc,CadN,Lac,Con,if,ImpL2,Cad87A,EcR,Fas3,Fas2,tyn,ft,scb,trn
1.856e-05	-10.89	regulation of organelle organization	biological process	GO:0033043	2.26565	408	31	12345	414	lncRNA:roX1,sens-2,Arp2,Rho1,Acf,Pcl,pbl,CG11486,mof,cta,Chro,mle,spoon,hts,Mos,CG5815,RhoGEF2,PsGEF,Myb,if,CycE,Tlk,Stat92E,ctrip,Utx,CG43658,bora,kni,JIL-1,l(3)neo38,psq
1.877e-05	-10.88	positive regulation of cell differentiation	biological process	GO:0045597	3.24949	156	17	12345	414	EcR,mbt,Imp,nudE,pnt,ec,lz,Egfr,aop,spi,N,ci,ttk,Prosap,oc,mmy,tsl
2.19e-05	-10.73	biological adhesion	biological process	GO:0022610	3.08471	174	18	12345	414	Cad87A,ImpL2,if,Con,Lac,CadN,beat-IIIc,Egfr,ds,sas,nrv2,trn,scb,tyn,ft,Fas2,Fas3,EcR
2.3e-05	-10.68	cellular process involved in reproduction in multicellular organism	biological process	GO:0022412	1.7347	997	58	12345	414	goe,Rbfox1,lama,scb,gus,EcR,Fas3,heph,Rho1,Tet,tin,nudE,wun2,shd,psq,Hydr2,N,ci,pAbp,if,Npc1a,tsl,Rac2,mam,Pat1,eya,drk,elav,Inx2,cnc,jing,tkv,baf,Doa,ttk,Pex1,JIL-1,Stat92E,CycE,hh,par-1,bbg,l(3)mbt,Myb,dpp,stwl,hts,dally,AGO2,yps,Egfr,spoon,aop,sty,S,Syp,RhoGEF2,Mos
2.587e-05	-10.56	regulation of cell morphogenesis	biological process	GO:0022604	3.3132	144	16	12345	414	neo,NetB,Dscam1,Rho1,nudE,cta,tyn,pbl,dpp,NetA,RhoGEF2,CadN,ttk,tsl,Rac2,mmy
2.687e-05	-10.52	regulation of neuron projection development	biological process	GO:0010975	3.66196	114	14	12345	414	CadN,mmy,Rac2,Prosap,pbl,NetA,Rho1,Imp,Dscam1,NetB,comm,nudE,RhoGEF2,ham
3.273e-05	-10.33	regulation of chromatin organization	biological process	GO:1902275	3.59883	116	14	12345	414	CG5815,mle,sens-2,Acf,lncRNA:roX1,Pcl,Utx,Tlk,ctrip,Stat92E,JIL-1,l(3)neo38,psq,mof
3.326e-05	-10.31	regulation of gene expression, epigenetic	biological process	GO:0040029	3.10994	163	17	12345	414	CG17265,lncRNA:roX1,mof,tna,ocm,Psc,AGO2,mle,CG17168,NiPp1,tara,Tlk,Hsc70-3,Kr,psq,bin3,JIL-1
3.461e-05	-10.27	female gamete generation	biological process	GO:0007292	1.84164	761	47	12345	414	Pat1,shd,N,ci,psq,if,pAbp,mam,Rac2,EcR,gus,Rho1,heph,Fas3,nudE,goe,lama,Rbfox1,scb,dpp,Myb,spoon,yps,Egfr,dally,hts,S,Mos,Syp,aop,sty,Mmp2,JIL-1,ttk,CycE,Stat92E,bbg,par-1,hh,tkv,Doa,baf,drk,eya,Inx2,cnc,jing
3.492e-05	-10.26	cell-cell adhesion	biological process	GO:0098609	3.80044	102	13	12345	414	if,scb,Cad87A,ImpL2,Lac,Fas2,CadN,Con,ft,beat-IIIc,Egfr,ds,Fas3
3.636e-05	-10.22	positive regulation of cell development	biological process	GO:0010720	3.22366	148	16	12345	414	spi,ttk,N,oc,Prosap,tsl,mmy,lz,Egfr,aop,ec,pnt,mbt,EcR,Imp,nudE
3.97e-05	-10.13	negative regulation of nervous system development	biological process	GO:0051961	3.53783	118	14	12345	414	scb,N,ttk,CadN,Dad,Fas2,Syp,osa,hiw,aop,S6kII,Acsl,aos,EcR
4.209e-05	-10.08	regulation of phosphorylation	biological process	GO:0042325	2.53075	271	23	12345	414	Mos,PEK,sty,Egfr,wnd,CG34172,dpp,grnd,par-1,bora,CycE,Pli,N,edl,Dad,spi,Rho1,CG8441,aos,Atg17,mbt,Cdk5alpha,drk
4.289e-05	-10.06	regulation of protein modification process	biological process	GO:0031399	2.3202	347	27	12345	414	sens-2,Rho1,CG8441,aos,Pcl,Atg17,mbt,mof,drk,Cdk5alpha,NiPp1,dpp,Mos,PEK,sty,Egfr,wnd,N,spi,grnd,mmy,Utx,par-1,hh,bora,CycE,ctrip
5.436e-05	-9.82	mushroom body development	biological process	GO:0016319	4.20522	78	11	12345	414	ey,Fas2,Ptpmeg,Smox,robo2,cas,PsGEF,EcR,mbt,Dscam1,enok
6.128e-05	-9.7	regulation of canonical Wnt signaling pathway	biological process	GO:0060828	4.15199	79	11	12345	414	Mmp2,Hipk,pbl,phyl,CtBP,Sin3A,Rho1,Notum,spen,dally,dlp
6.156e-05	-9.7	eggshell chorion assembly	biological process	GO:0007306	3.84759	93	12	12345	414	dpp,gus,Myb,Egfr,spoon,Syp,S,lama,N,ttk,CycE,Rac2
7.743e-05	-9.47	cell growth	biological process	GO:0016049	4.04947	81	11	12345	414	Rac2,scb,Ptpmeg,Dad,CadN,RhoGEF2,wnd,mle,Dscam1,tkv,Rho1
7.768e-05	-9.46	border follicle cell migration	biological process	GO:0007298	3.52404	110	13	12345	414	Stat92E,if,par-1,jing,bbg,shd,N,spoon,Egfr,aop,nudE,EcR,Rho1
8.208e-05	-9.41	regulation of phosphate metabolic process	biological process	GO:0019220	2.36971	302	24	12345	414	Cdk5alpha,drk,aos,CG8441,Rho1,mbt,Atg17,bora,par-1,grnd,Pli,CycE,N,Dad,spi,edl,sty,PEK,Mos,wnd,Egfr,NiPp1,CG34172,dpp
8.208e-05	-9.41	regulation of phosphorus metabolic process	biological process	GO:0051174	2.36971	302	24	12345	414	Atg17,mbt,Rho1,CG8441,aos,drk,Cdk5alpha,CG34172,dpp,NiPp1,Egfr,wnd,PEK,Mos,sty,edl,Dad,spi,N,CycE,Pli,grnd,par-1,bora
9.045e-05	-9.31	cell division	biological process	GO:0051301	2.46622	266	22	12345	414	CG17778,sdt,Rho1,tkv,pbl,wake,hts,dally,stwl,Myb,dpp,hh,mam,flfl,pAbp,Stat92E,CycE,Pex1,Syx1A,N,Zif,pon
9.337e-05	-9.28	salivary gland morphogenesis	biological process	GO:0007435	3.68893	97	12	12345	414	Atg17,EcR,Rho1,tin,eya,crb,Ser,if,Rac2,twi,trn,Utx
9.337e-05	-9.28	gland morphogenesis	biological process	GO:0022612	3.68893	97	12	12345	414	crb,eya,Utx,trn,Rac2,twi,if,Ser,Rho1,EcR,Atg17,tin
9.72e-05	-9.24	anterior/posterior axis specification	biological process	GO:0009948	3.10613	144	15	12345	414	aos,gus,dpp,Pat1,kni,hh,slp1,par-1,tsl,bowl,cnc,oc,psq,N,Kr
0.0001046	-9.17	regulation of multi-organism process	biological process	GO:0043900	2.50478	250	21	12345	414	Tl,Ptpmeg,CG4325,ush,cnc,Etl1,EcR,Toll-7,Doa,spi,ttk,Syx1A,Mmp2,Stat92E,Pli,par-1,Usp2,AGO2,Egfr,aop,CaMKII
0.0001254	-8.98	learning or memory	biological process	GO:0007611	2.90916	164	16	12345	414	wnd,spoon,Egfr,hiw,CaMKII,S6kII,Stat92E,spi,N,EcR,wcy,scb,dbr,Fas2,drk,Rbfox1
0.0001254	-8.98	cognition	biological process	GO:0050890	2.90916	164	16	12345	414	S6kII,hiw,CaMKII,wnd,Egfr,spoon,N,spi,Stat92E,wcy,EcR,Rbfox1,drk,Fas2,dbr,scb
0.0001345	-8.91	negative regulation of cell development	biological process	GO:0010721	3.81404	86	11	12345	414	aop,osa,Egfr,aos,S6kII,EcR,ttk,N,Ptpmeg,Fas2,CadN
0.0001469	-8.83	cellular response to organic substance	biological process	GO:0071310	2.38551	275	22	12345	414	dpp,shn,Lpin,Cnx99A,dally,PEK,hiw,aop,Hsc70-3,Dad,Hydr2,Stat92E,grnd,Utx,Toll-7,EcR,tkv,drk,Tl,Smox,Drat,pnt
0.000154	-8.78	multicellular organismal reproductive process	biological process	GO:0048609	1.55476	1285	67	12345	414	scb,goe,Rbfox1,lama,Tet,nudE,Rho1,Fas3,heph,if,pAbp,Npc1a,tsl,shd,ci,psq,CaMKII,Pat1,jing,drk,eya,Doa,baf,bbg,Mmp2,JIL-1,ttk,spoon,mle,Egfr,hts,wnd,S,sty,aop,Myb,tin,EcR,gus,mam,Rac2,wun2,N,Hydr2,so,Tudor-SN,cnc,elav,Inx2,tkv,Imp,CycE,Stat92E,l(3)mbt,hh,par-1,fne,Pex1,TfAP-2,yps,AGO2,dally,Syp,Mos,RhoGEF2,dpp,stwl
0.0001551	-8.77	regulation of chromosome organization	biological process	GO:0033044	2.85689	167	16	12345	414	Chro,mof,Pcl,sens-2,lncRNA:roX1,Acf,Utx,ctrip,Stat92E,Tlk,l(3)neo38,psq,JIL-1,CG5815,Mos,mle
0.0001599	-8.74	tripartite regional subdivision	biological process	GO:0007351	3.1154	134	14	12345	414	N,psq,Kr,bowl,slp1,par-1,hh,tsl,kni,cnc,oc,Pat1,dpp,gus
0.0001599	-8.74	anterior/posterior axis specification, embryo	biological process	GO:0008595	3.1154	134	14	12345	414	Kr,N,psq,cnc,oc,bowl,kni,tsl,hh,slp1,par-1,dpp,Pat1,gus
0.000173	-8.66	regulation of cell cycle	biological process	GO:0051726	2.25758	317	24	12345	414	dally,Egfr,nuf,Mos,PEK,Myb,CG31612,CycE,Tlk,kni,hh,bora,l(3)mbt,ci,N,enok,Sin3A,stg,pbl,Cdk5alpha,mof,Chro,PhKgamma,Smox
0.0001781	-8.63	adult behavior	biological process	GO:0030534	2.82309	169	16	12345	414	cv,S,hiw,Gbs-70E,Egfr,sm,oc,TfAP-2,hang,ey,spi,CCKLR-17D3,scb,Cdk5alpha,Fas2,Cirl
0.0001833	-8.6	striated muscle cell differentiation	biological process	GO:0051146	3.44064	104	12	12345	414	Pak3,if,lbe,Rac2,twi,pnt,Rho1,CG13366,hts,tin,sty,aop
0.0001871	-8.58	embryonic axis specification	biological process	GO:0000578	3.06959	136	14	12345	414	tsl,kni,hh,par-1,slp1,bowl,cnc,oc,psq,N,Kr,gus,dpp,Pat1
0.0002061	-8.49	regulation of reproductive process	biological process	GO:2000241	3.20368	121	13	12345	414	stg,Egfr,aop,Doa,Mos,CaMKII,Ptpmeg,spi,ttk,bab1,Syx1A,cnc,par-1
0.0002157	-8.44	sexual reproduction	biological process	GO:0019953	1.53682	1300	67	12345	414	so,mam,Rac2,wun2,N,Hydr2,tin,EcR,gus,yps,AGO2,dally,RhoGEF2,Mos,Syp,dpp,stwl,CycE,Stat92E,l(3)mbt,par-1,hh,fne,TfAP-2,Pex1,tkv,Imp,Tudor-SN,cnc,elav,Inx2,CaMKII,Pat1,if,pAbp,Npc1a,tsl,shd,ci,psq,Tet,nudE,Rho1,Fas3,heph,scb,goe,lama,Rbfox1,Egfr,mle,spoon,wnd,hts,S,sty,aop,Myb,bbg,JIL-1,Mmp2,ttk,Doa,baf,jing,eya,drk
0.0002157	-8.44	multi-organism reproductive process	biological process	GO:0044703	1.53682	1300	67	12345	414	CaMKII,Pat1,Npc1a,tsl,if,pAbp,ci,psq,shd,nudE,Tet,Rho1,Fas3,heph,scb,lama,Rbfox1,goe,S,sty,aop,Egfr,mle,spoon,wnd,hts,Myb,bbg,JIL-1,Mmp2,ttk,Doa,baf,jing,eya,drk,so,mam,Rac2,N,Hydr2,wun2,tin,EcR,gus,RhoGEF2,Mos,Syp,yps,AGO2,dally,stwl,dpp,l(3)mbt,hh,par-1,CycE,Stat92E,Pex1,TfAP-2,fne,tkv,Imp,Tudor-SN,cnc,Inx2,elav
0.0002468	-8.31	regulation of cell morphogenesis involved in differentiation	biological process	GO:0010769	3.5653	92	11	12345	414	CadN,pbl,mmy,tsl,Rac2,NetB,Rho1,NetA,Dscam1,RhoGEF2,nudE
0.0002591	-8.26	regulation of cellular protein metabolic process	biological process	GO:0032268	1.81881	623	38	12345	414	sens-2,Rho1,heph,CG8441,aos,Pcl,mbt,Rbfox1,mof,smg,Cdk5alpha,Usp2,NiPp1,PEK,crb,N,spi,grnd,bora,pAbp,Atg17,elav,drk,dpp,Syp,Mos,sty,mle,Egfr,wnd,bin3,Utx,mmy,hh,par-1,CycE,ctrip,phyl
0.0002611	-8.25	regulation of transport	biological process	GO:0051049	2.3453	267	21	12345	414	Prosap,Snx3,CG9650,hh,Npc1a,Syx1A,crb,NFAT,Hip1,CaMKII,S,comm,NKAIN,S6kII,Cnx99A,Usp2,corn,drk,ScpX,mgl,sdt
0.0002631	-8.24	ovarian follicle cell migration	biological process	GO:0007297	3.12617	124	13	12345	414	jing,bbg,par-1,if,Stat92E,N,shd,nudE,aop,Egfr,spoon,Rho1,EcR
0.0002815	-8.18	regulation of protein metabolic process	biological process	GO:0051246	1.79465	648	39	12345	414	mof,Rbfox1,smg,Cdk5alpha,gus,mbt,sens-2,Rho1,CG8441,heph,aos,Pcl,spi,N,crb,pAbp,grnd,bora,Usp2,NiPp1,PEK,elav,drk,Atg17,bin3,CycE,phyl,ctrip,mmy,Utx,hh,par-1,dpp,Egfr,mle,wnd,Mos,Syp,sty
0.0003026	-8.1	oocyte differentiation	biological process	GO:0009994	2.69549	177	16	12345	414	par-1,pAbp,N,psq,Mos,Syp,Egfr,hts,Pat1,dpp,scb,cnc,Rbfox1,nudE,heph,gus
0.0003231	-8.04	behavior	biological process	GO:0007610	1.7986	630	38	12345	414	scb,Cdk5alpha,dbr,Fas2,Rbfox1,EcR,Rac2,spi,ey,hang,Bx,N,sm,CaMKII,ITP,tara,mub,CCKLR-17D3,Cirl,drk,Ptpmeg,sbb,wcy,qsm,oc,Stat92E,fne,TfAP-2,wnd,spoon,Egfr,mle,Gbs-70E,hiw,disco,S,cv,S6kII
0.0003388	-7.99	negative regulation of intracellular signal transduction	biological process	GO:1902532	3.22366	111	12	12345	414	N,Hipk,NFAT,CG42684,ImpL2,MESR3,par-1,S6kII,aos,RapGAP1,sty,ds
0.0003682	-7.91	transmembrane receptor protein tyrosine kinase signaling pathway	biological process	GO:0007169	3.19488	112	12	12345	414	Socs16D,phyl,pnt,tsl,smal,Pvf3,spi,drk,ttk,Egfr,spen,aop
0.0003932	-7.84	stem cell division	biological process	GO:0017145	3.38152	97	11	12345	414	Stat92E,hh,flfl,Zif,pon,dally,wake,dpp,tkv,sdt,stwl
0.000409	-7.8	negative regulation of cellular component organization	biological process	GO:0051129	2.72733	164	15	12345	414	Acsl,lncRNA:roX1,hiw,Mos,Syp,hts,spoon,JIL-1,Mmp2,Chro,Dad,CadN,Utx,ctrip,scb
0.0004185	-7.78	positive regulation of protein phosphorylation	biological process	GO:0001934	2.98188	130	13	12345	414	spi,drk,grnd,bora,Cdk5alpha,Rho1,dpp,Atg17,mbt,Mos,PEK,Egfr,wnd
0.0004212	-7.77	localization	biological process	GO:0051179	1.36523	2206	101	12345	414	Tsp26A,CG41099,rush,scb,smg,Rho1,Hph,nudE,Fur1,bdg,Dad,Myo10A,shd,Npc1a,bora,MFS10,Snx3,if,NetA,Acsl,Pat1,ft,Chro,drk,eya,Pvf3,MFS14,trn,pnt,jing,nAChRalpha4,Doa,Syx1A,Mmp2,CG32758,egr,lbe,bbg,nrv2,CG43693,aop,S,Gmap,hts,ds,spoon,Egfr,dlp,pbl,Trpm,Sin3A,Mrp4,gus,mbt,NetB,EcR,Arl4,Ykt6,ScpX,tin,N,crb,wun2,ey,salm,Rac2,flfl,Lrt,so,CG13784,nuf,robo2,CG13029,Inx2,Cirl,cta,cnc,Dscam1,CD98hc,sdt,tkv,Pe…
0.0004258	-7.76	cellular response to chemical stimulus	biological process	GO:0070887	2.05103	378	26	12345	414	Toll-7,Hph,EcR,tkv,drk,Tl,Smox,Drat,pnt,dpp,shn,Lpin,Cnx99A,dally,PEK,hiw,aop,Hsc70-3,Dad,wun2,Hydr2,Stat92E,grnd,Utx,Lrt,hh
0.0004508	-7.7	positive regulation of nervous system development	biological process	GO:0051962	2.95912	131	13	12345	414	oc,Prosap,pnt,mmy,spi,N,Pak3,nudE,EcR,mbt,Arp2,tkv,Imp
0.0004508	-7.7	chorion-containing eggshell formation	biological process	GO:0007304	2.95912	131	13	12345	414	CycE,Rac2,lama,N,ttk,spoon,Egfr,Syp,S,dpp,gus,Myb,tkv
0.0005119	-7.58	regulation of actin filament-based process	biological process	GO:0032970	3.28007	100	11	12345	414	cta,pbl,if,tsl,CG43658,PsGEF,Rho1,Arp2,hts,spoon,RhoGEF2
0.0005607	-7.49	eggshell formation	biological process	GO:0030703	2.89287	134	13	12345	414	spoon,Egfr,S,Syp,dpp,Myb,gus,tkv,CycE,Rac2,lama,N,ttk
0.0005786	-7.45	reproduction	biological process	GO:0000003	1.42683	1651	79	12345	414	psq,Bx,ci,shd,Npc1a,tsl,pAbp,if,Pat1,CaMKII,Rbfox1,lama,Fas2,goe,scb,heph,Fas3,Rho1,nudE,Tet,ttk,Mmp2,JIL-1,bbg,CG31680,Myb,lz,sty,aop,S,otk2,wnd,hts,spoon,Egfr,mle,bab1,eya,drk,jing,wb,baf,Doa,Hydr2,N,wun2,salm,Rac2,mam,so,robo2,pbl,gus,EcR,tin,TfAP-2,Pex1,dve,fne,par-1,hh,l(3)mbt,Stat92E,CycE,stwl,dpp,Mos,RhoGEF2,Syp,dally,yps,AGO2,Inx2,elav,cnc,Tudor-SN,Imp,tkv,Dr
0.0005923	-7.43	locomotory behavior	biological process	GO:0007626	2.53777	188	16	12345	414	sbb,EcR,qsm,Cdk5alpha,CCKLR-17D3,Cirl,cv,disco,hiw,ITP,S6kII,tara,oc,ey,Bx,TfAP-2
0.0006032	-7.41	regulation of protein phosphorylation	biological process	GO:0001932	2.31248	245	19	12345	414	aos,CG8441,Rho1,mbt,Atg17,Cdk5alpha,drk,sty,Mos,PEK,wnd,Egfr,dpp,bora,par-1,grnd,CycE,N,spi
0.0006911	-7.28	memory	biological process	GO:0007613	2.98188	120	12	12345	414	Stat92E,scb,dbr,drk,Fas2,N,Rbfox1,wnd,spoon,hiw,CaMKII,EcR
0.0007153	-7.24	regulation of small GTPase mediated signal transduction	biological process	GO:0051056	3.15392	104	11	12345	414	CG42684,CG5522,NFAT,pbl,MESR3,CG43658,RapGAP1,PsGEF,S6kII,sty,RhoGEF2
0.0007498	-7.2	regulation of immune system process	biological process	GO:0002682	2.33365	230	18	12345	414	Usp2,lz,Rac2,Stat92E,Pli,Mmp2,N,Kr,Doa,Sin3A,EcR,Toll-7,Etl1,cpo,Ser,Tl,ush,CG4325
0.0007539	-7.19	regulation of molecular function	biological process	GO:0065009	1.82448	523	32	12345	414	Atg17,CG42684,pnt,RhoGAP18B,nrv2,RapGAP1,CG8531,sty,wnd,mle,ttk,edl,Pli,RhoGAP93B,Prosap,CycE,CG8441,aos,Acf,Rho1,RhoGAP16F,mbt,RhoGAP102A,nudE,mof,ush,pbl,Cdk5alpha,NiPp1,RhoGAP15B,bora,fj
0.0007939	-7.14	positive regulation of phosphorylation	biological process	GO:0042327	2.78881	139	13	12345	414	Cdk5alpha,grnd,bora,spi,drk,Egfr,wnd,PEK,Mos,Atg17,dpp,mbt,Rho1
0.0008124	-7.12	phosphorus metabolic process	biological process	GO:0006793	1.58818	920	49	12345	414	Acsl,KP78a,CaMKII,PEK,wun2,CG34384,Socs16D,fj,Rac2,Taf1,ND-B14.5AL,mbt,ras,CG2201,CG10082,CG5830,Haspin,Ptp99A,CG8485,S6kII,wnd,Cdk12,Mos,Asator,egr,Cyt-c1,Mocs2B,JIL-1,Hipk,CycE,Tlk,CG1344,par-1,mmy,CG17224,stg,Notum,sdt,tkv,Doa,CG11486,CG6330,eya,CG1271,Ptpmeg,ScsbetaG,PhKgamma,Pak3,smal
0.0008491	-7.07	dendrite morphogenesis	biological process	GO:0048813	2.76889	140	13	12345	414	ham,dally,nudE,shn,EcR,comm,NetB,Rho1,NetA,cnc,Prosap,ci,Smox
0.0008581	-7.06	positive regulation of protein modification process	biological process	GO:0031401	2.54138	176	15	12345	414	Mos,PEK,wnd,Egfr,Pcl,Rho1,mbt,Atg17,dpp,bora,grnd,mmy,Cdk5alpha,drk,spi
0.0008936	-7.02	phosphate-containing compound metabolic process	biological process	GO:0006796	1.59034	900	48	12345	414	S6kII,wnd,Cdk12,Mos,Asator,Cyt-c1,egr,Mocs2B,JIL-1,Hipk,CycE,Tlk,par-1,CG1344,CG17224,stg,Notum,sdt,tkv,Doa,Ptpmeg,eya,CG1271,CG11486,CG6330,ScsbetaG,PhKgamma,Pak3,smal,Acsl,KP78a,PEK,CaMKII,wun2,CG34384,fj,Socs16D,Taf1,Rac2,ND-B14.5AL,mbt,ras,CG10082,CG2201,CG5830,Haspin,Ptp99A,CG8485
0.0009086	-7	regulation of protein localization	biological process	GO:0032880	3.06549	107	11	12345	414	dally,dlp,CaMKII,S,sdt,S6kII,Snx3,hh,Fbxl7,ft,crb
0.0009096	-7	synapse organization	biological process	GO:0050808	2.52702	177	15	12345	414	comm,Imp,S6kII,Arp2,DIP-epsilon,dlp,Fur1,dpr7,hiw,CaMKII,Ten-m,Fas2,Tl,Prosap,par-1
0.0009121	-7	response to organic substance	biological process	GO:0010033	1.80379	529	32	12345	414	Drat,pnt,Mondo,drk,Toll-7,tkv,Dscam1,Stat92E,Utx,Egfr,dally,S,hiw,aop,Gbs-70E,dpp,Cnx99A,scb,Fas2,Tl,Smox,EcR,grnd,Hsc70-3,Dad,spi,Bx,hang,Hydr2,PEK,shn,Lpin
0.0009517	-6.96	multi-organism process	biological process	GO:0051704	1.40706	1653	78	12345	414	Pat1,CaMKII,psq,ci,shd,tsl,Npc1a,pAbp,if,heph,Fas3,Rho1,nudE,Tet,lama,Rbfox1,Tl,goe,scb,Myb,sty,aop,S,wnd,hts,mle,spoon,Egfr,ttk,JIL-1,Mmp2,egr,bbg,Tlk,Toll-7,baf,Doa,drk,eya,jing,so,Hydr2,N,wun2,Rac2,SamDC,mam,Pcl,gus,EcR,spen,tin,Cdk5alpha,stwl,dpp,Mos,Syp,RhoGEF2,dally,AGO2,yps,TfAP-2,Pex1,fne,par-1,hh,l(3)mbt,Stat92E,Pli,CycE,Imp,Dscam1,tkv,Inx2,elav,Etl1,cnc,Tudor-SN
0.0009819	-6.93	response to wounding	biological process	GO:0009611	3.0371	108	11	12345	414	lz,Rho1,wnd,hiw,RhoGEF2,Tl,Mmp2,pbl,scb,Utx,jing
0.0009939	-6.91	regulation of MAPK cascade	biological process	GO:0043408	2.86261	125	12	12345	414	grnd,N,spi,drk,sty,PEK,Mos,wnd,Egfr,aos,mbt,dpp

## Sheet: c19
P-value	ln(P)	Term	GO Tree	GO ID	enrichment	# of Genes in Term	# of Target Genes in Term	# of Total Genes	# of Target Genes	Common Genes
5.123e-17	-37.51	appendage development	biological process	GO:0048736	4.33665	366	45	12345	350	Mkp3,HnRNP-K,hth,neur,alphaSnap,GEFmeso,bib,step,aos,app,Ppcs,dgo,Raf,skd,drm,lola,arr,spen,Bx,osa,corto,salr,RasGAP1,inv,fj,cora,Diap1,px,bowl,EcR,e(y)3,S,arm,shot,pio,MYPT-75D,d,Pcyt1,nub,Lpin,hh,ft,zfh2,Pak,H
2.914e-06	-12.75	blastoderm segmentation	biological process	GO:0007350	3.2964	214	20	12345	350	gcm,sgl,nkd,Raf,arr,arm,Antp,Doa,stan,hth,bowl,SoxN,hb,gsb,tio,RasGAP1,h,ci,hh,dlg1
1.231e-06	-13.61	cytoskeleton organization	biological process	GO:0007010	2.31089	580	38	12345	350	cta,rib,ft,larp,FER,emb,gukh,shot,pico,btsz,RhoGEF3,Topors,RhoGAP100F,Dcp-1,cora,grp,dgt5,Svil,Synd,CG13366,cno,Lasp,CG32982,Frl,siz,loco,dlg1,mts,polo,Zasp52,jar,atl,mbc,Ppcs,Chro,Kat60,tacc,Map205
8.738e-08	-16.25	dorsal closure	biological process	GO:0007391	5.08417	111	16	12345	350	Pak,cno,dlg1,FER,rib,jar,mbc,arm,lncRNA:acal,Sec61alpha,tup,shot,shd,cora,Mcr,step
3.074e-09	-19.6	heart development	biological process	GO:0007507	5.93678	101	17	12345	350	sli,tup,arm,Antp,Doc3,pyr,EcR,robo2,cora,LanB1,mid,LanA,nrv2,hh,numb,polo,ci
1.841e-31	-70.77	morphogenesis of an epithelium	biological process	GO:0002009	4.51474	625	80	12345	350	bnl,spen,corto,loco,salr,grh,CG13366,RasGAP1,LanB1,Parp,bib,step,GEFmeso,hth,Mcr,app,Eip63E,lola,tup,Sec61alpha,Raf,drm,jar,mbc,kkv,ft,Lpin,rib,FER,d,cta,zfh2,Pak,H,Diap1,ec,stan,EcR,jbug,px,e(y)3,lncRNA:acal,sty,Bx,dlg1,osa,Frl,Tollo,tio,inv,cno,Mkp3,neur,alphaSnap,fzr,aos,arr,skd,dgo,Ppcs,MYPT-75D,hh,Pcyt1,Gyc76C,ph-p,cora,fj,shd,bowl,Wnt4,S,gish,btsz,trn,bdg,pio,shot,Myo31DF,bab1,arm
2.536e-15	-33.61	regulation of signal transduction	biological process	GO:0009966	2.98268	745	63	12345	350	MESR4,erm,Tom,lab,Usp10,cno,melt,RasGAP1,kibra,mts,dlg1,E2f1,numb,siz,loco,bnl,Imp,ci,spen,Atg1,skd,Raf,mbc,aos,nkd,step,bib,CycG,GEFmeso,neur,SoxN,hth,Doa,chrb,Alk,Mkp3,Ssdp,Alg-2,H,Cdep,Pak,RapGAP1,ckn,Lpin,ft,for,shf,CG7369,Gyc76C,d,mav,lncRNA:acal,sty,ktub,Sulf1,S,gish,aru,Slmap,RhoGEF3,E(spl)m2-BFM,eff,Diap1
6.418e-33	-74.13	tissue morphogenesis	biological process	GO:0048729	4.54585	644	83	12345	350	Bx,osa,Frl,dlg1,Tollo,inv,tio,cno,Mkp3,neur,alphaSnap,fzr,aos,skd,arr,dgo,Ppcs,MYPT-75D,hh,Gyc76C,Pcyt1,ph-p,cora,shd,fj,Wnt4,bowl,btsz,gish,S,trn,sgl,shot,pio,bdg,bab1,arm,Myo31DF,bnl,spen,corto,loco,salr,CG13366,RasGAP1,grh,LanB1,GEFmeso,Parp,step,bib,Mcr,hth,Eip63E,app,drm,Raf,Sec61alpha,tup,lola,mbc,jar,kkv,rib,Lpin,ft,FER,d,zfh2,cta,Pak,H,Diap1,ec,pyr,stan,EcR,px,jbug,e(y)3,sli,lncRNA:acal,s…
5.58e-32	-71.96	tube development	biological process	GO:0035295	4.15513	747	88	12345	350	rib,ft,Lpin,d,h,kkv,H,zfh2,Pak,EcR,robo2,px,toy,flz,Diap1,sli,sty,Sulf1,e(y)3,Doc3,corto,numb,bnl,spen,ci,RasGAP1,grh,CG13366,lab,tara,salr,GEFmeso,bib,step,hth,HnRNP-K,ich,LanB1,Raf,tup,drm,lola,jar,mbc,app,hh,Gyc76C,Pcyt1,MYPT-75D,bowl,cora,shd,CG14073,grp,fj,pio,pico,shot,bab1,arm,Myo31DF,btsz,S,trn,Amun,osa,dlg1,E2f1,mts,Bx,polo,inv,tio,mid,LanB2,neur,alphaSnap,fzr,Alk,Mkp3,Awh,skd,arr,dgo,Pp…
6.02e-05	-9.72	actin cytoskeleton organization	biological process	GO:0030036	2.76924	242	19	12345	350	pico,Zasp52,shot,Ppcs,mbc,jar,btsz,RhoGEF3,cora,Dcp-1,Lasp,CG13366,CG32982,FER,siz,Frl,loco,gukh,polo
1.815e-05	-10.92	actin filament-based process	biological process	GO:0030029	2.8271	262	21	12345	350	gukh,neo,polo,Frl,siz,FER,loco,CG32982,cta,Lasp,CG13366,cora,Dcp-1,RhoGEF3,btsz,shot,Zasp52,pico,Ppcs,jar,mbc
1.132e-05	-11.39	ameboidal-type cell migration	biological process	GO:0001667	3.38765	177	17	12345	350	bnl,hh,kibra,rib,cta,Sema5c,Diap1,shd,EcR,pyr,sgl,sr,Raf,sli,Ppcs,mbc,jar
6.106e-45	-101.81	anatomical structure development	biological process	GO:0048856	2.4608	2924	204	12345	350	mid,cno,Lasp,LanB2,lncRNA:flam,osa,dlg1,E2f1,polo,toe,tey,atl,dgo,skd,Zasp52,HLH54F,arr,lace,Chro,fzr,Sirup,neur,ph-d,alphaSnap,Alk,Dtg,Indy,side,ckn,gsb,Kdm2,nrv2,wech,ras,for,shf,elav,vvl,CrebA,MYPT-75D,Lmx1a,Amph,Myo31DF,bdg,sgl,S,bowl,grp,eff,grh,CG13366,Tom,tinc,Fas1,Grip,DNaseII,sol,loco,Mes2,kibra,corto,Atg1,AP-1gamma,spen,Oatp74D,bnl,jar,mbc,Atg13,tup,lola,Eip63E,Kat60,app,HnRNP-K,bib,ich…
4.588e-08	-16.9	anatomical structure formation involved in morphogenesis	biological process	GO:0048646	2.55128	553	40	12345	350	ft,hh,kkv,H,ph-p,EcR,pyr,NetB,robo2,flz,grp,shot,sli,arm,S,gish,btsz,sgl,E2f1,siz,numb,bnl,ci,MESR4,Tom,rst,Lasp,unc-5,mid,CG13366,neur,hth,ich,E(spl)m8-HLH,Raf,Zasp52,Ppcs,jar,mbc,tacc
7.176e-46	-103.95	anatomical structure morphogenesis	biological process	GO:0009653	3.35067	1579	150	12345	350	SoxN,fd96Ca,Mkp3,Doa,p120ctn,Ppcs,E(spl)m8-HLH,tacc,aos,gcm,mts,siz,Trim9,Frl,Bx,unc-5,LanA,MESR4,tio,inv,Tollo,Wnt4,RhoGAP100F,NetB,fj,shd,cora,arm,bab1,shot,pio,trn,gish,btsz,Pcyt1,nub,Gyc76C,hh,ph-p,comm2,Mcr,comm,hth,Parp,step,GEFmeso,msi,Raf,drm,Sec61alpha,sr,numb,Oaz,ci,lab,RasGAP1,melt,Sema5c,Ten-a,erm,rst,Poxm,salr,Trf2,jbug,robo2,EcR,pyr,Diap1,toy,Sulf1,sty,lncRNA:acal,sli,E(Pc),e(y)3,d,…
2.291e-49	-112	animal organ development	biological process	GO:0048513	3.86956	1267	139	12345	350	numb,ci,lab,melt,RasGAP1,Sema5c,erm,Ten-a,rst,salr,Poxm,hb,Trf2,tara,hth,step,GEFmeso,msi,Raf,drm,sr,d,Lpin,rib,kkv,akirin,Pak,robo2,EcR,pyr,Diap1,toy,sty,Sulf1,sli,e(y)3,mts,Frl,siz,Trim9,Bx,unc-5,LanA,tio,inv,Awh,Mkp3,Doa,Ppcs,Antp,p120ctn,E(spl)m8-HLH,aos,gcm,nub,Pcyt1,Gyc76C,hh,Wnt4,NetB,RhoGAP100F,fj,CG14073,cora,bab1,arm,pio,shot,pico,Amun,trn,gish,btsz,loco,corto,kibra,AP-1gamma,spen,bnl,g…
2.679e-10	-22.04	animal organ formation	biological process	GO:0048645	9.96801	46	13	12345	350	Tom,sli,E(spl)m8-HLH,arm,H,unc-5,ci,neur,hh,NetB,hth,numb,robo2
7.358e-40	-90.11	animal organ morphogenesis	biological process	GO:0009887	4.51041	782	100	12345	350	corto,kibra,numb,bnl,ci,spen,rst,Tom,grh,melt,CG13366,RasGAP1,Trf2,Grip,salr,Poxm,GEFmeso,bib,step,hth,LanB1,ich,drm,tup,Raf,lola,jar,mbc,msi,app,rib,Lpin,ft,d,bel,h,kkv,H,Pak,zfh2,stan,EcR,robo2,px,toy,Diap1,flz,ec,sli,sty,e(y)3,siz,Frl,osa,mts,dlg1,Bx,inv,LanA,cno,unc-5,LanB2,alphaSnap,neur,fzr,Alk,Doa,Mkp3,skd,E(spl)m8-HLH,arr,p120ctn,dgo,Ppcs,aos,hh,Gyc76C,Pcyt1,MYPT-75D,CrebA,nrv2,gsb,RhoGAP…
2.168e-17	-38.37	appendage morphogenesis	biological process	GO:0035107	4.43356	358	45	12345	350	fj,Diap1,cora,px,bowl,EcR,e(y)3,S,arm,shot,pio,MYPT-75D,d,Pcyt1,nub,Lpin,hh,ft,zfh2,Pak,H,Mkp3,hth,HnRNP-K,GEFmeso,neur,alphaSnap,bib,step,aos,app,Ppcs,dgo,skd,Raf,drm,arr,lola,spen,Bx,osa,corto,salr,RasGAP1,inv
1.172e-12	-27.47	axon development	biological process	GO:0061564	3.88406	336	37	12345	350	lola,tup,gcm,comm2,SoxN,comm,Alk,Ten-a,erm,unc-5,LanA,Sema5c,mid,Fas1,Frl,Trim9,spen,sli,shot,Sulf1,trn,stan,jbug,Wnt4,RhoGAP100F,NetB,robo2,side,Pak,ckn,hh,vvl,for,Gyc76C,FER,ras,gukh
4.371e-14	-30.76	axon guidance	biological process	GO:0007411	4.55535	271	35	12345	350	Alk,comm,comm2,SoxN,gcm,tup,lola,spen,Trim9,Fas1,LanA,mid,Sema5c,unc-5,Ten-a,erm,robo2,NetB,RhoGAP100F,Wnt4,jbug,stan,trn,Sulf1,shot,sli,gukh,FER,ras,Gyc76C,for,vvl,ckn,Pak,side
4.633e-13	-28.4	axonogenesis	biological process	GO:0007409	4.0032	326	37	12345	350	stan,NetB,RhoGAP100F,robo2,jbug,Wnt4,sli,shot,Sulf1,trn,vvl,hh,ras,FER,Gyc76C,for,gukh,side,Pak,ckn,comm,SoxN,comm2,Alk,tup,lola,gcm,Frl,Trim9,spen,erm,Ten-a,Sema5c,mid,LanA,unc-5,Fas1
4.917e-07	-14.53	biological adhesion	biological process	GO:0022610	3.85148	174	19	12345	350	LanA,rst,LanB2,Fas1,Grip,nrv2,Pak,dlg1,ft,glec,arm,p120ctn,trn,bib,EcR,stan,LanB1,Mkp3,cora
1.962e-35	-79.92	biological regulation	biological process	GO:0065007	1.91358	4350	236	12345	350	Bx,mts,siz,Trim9,phol,Tollo,unc-5,LanA,tio,MESR4,inv,Awh,eg,Mkp3,Doa,CG40178,SoxN,fd96Ca,hang,CycG,tacc,CG42788,aos,gcm,p120ctn,Ppcs,upd2,Antp,E(spl)m8-HLH,CG32447,gpp,az2,Hmt4-20,emb,nub,CycH,mav,Gyc76C,l(3)mbt,hh,ari-2,RhoGDI,Eip75B,ph-p,Archease,Mnt,dar1,Sox102F,Alg-2,fj,shd,cora,Wnt4,RhoGAP100F,Csp,NetB,Slmap,aru,NKAIN,gish,btsz,bab1,arm,shot,pico,jigr1,ci,Oaz,Imp,CG3149,numb,salr,Poxm,rdgBbe…
8.959e-06	-11.62	brain development	biological process	GO:0007420	4.04754	122	14	12345	350	Ten-a,erm,shot,lab,unpg,Sema5c,EcR,vvl,hh,stan,robo2,Frl,hth,toy
3.748e-07	-14.8	cell adhesion	biological process	GO:0007155	3.91905	171	19	12345	350	rst,LanA,Pak,nrv2,LanB2,Fas1,Grip,ft,dlg1,p120ctn,glec,arm,trn,EcR,bib,stan,cora,Mkp3,LanB1
7.736e-10	-20.98	cell communication	biological process	GO:0007154	2.07814	1239	73	12345	350	Atf6,hang,alphaSnap,Alk,Doa,upd2,arr,CG32447,CG42788,Trim9,Cirl,osa,dlg1,GLaz,Synd,unc-5,Tollo,RhoGAP100F,Csp,Wnt4,grp,fj,arm,pico,shot,sgl,aru,Gyc76C,mav,for,shf,Syb,hh,RhoGDI,Rab39,Eip75B,ckn,gsb,bib,mbc,Raf,DOR,sr,loco,ci,spen,Atg1,Oatp74D,bnl,grh,melt,Sema5c,RasGAP1,Cadps,Ten-a,erm,be,Grip,rdgBbeta,nAChRalpha7,pyr,EcR,stan,Dcp-1,sli,SNF4Agamma,Calx,smal,Lpin,NaCP60E,Pak,cta,Cdep
1.414e-05	-11.17	cell death	biological process	GO:0008219	3.33119	180	17	12345	350	wun,EcR,Dcp-1,chrb,Diap1,ec,lola,arm,Atg13,S,E2f1,bel,Atg1,rst,DNaseII,Pak,Trf2
1.651e-20	-45.55	cell development	biological process	GO:0048468	2.55448	1436	104	12345	350	cta,Pak,neo,gukh,bel,ft,FER,E(Pc),sli,sty,Sulf1,Diap1,Dcp-1,ec,EcR,stan,wun,pyr,jbug,robo2,Trf2,DNaseII,Poxm,Fas1,Ten-a,erm,rst,CG13366,Sema5c,grh,Imp,Atg1,ci,spen,kibra,loco,numb,Kat60,lola,tup,Raf,msi,mbc,Atg13,jar,LanB1,bib,Parp,comm2,comm,ph-p,nrv2,Eip75B,ckn,side,vvl,hh,elav,Pcyt1,shf,nub,for,ras,l(3)mbt,mav,Gyc76C,S,gish,trn,shot,Amph,arm,cora,eff,shd,Wnt4,RhoGAP100F,NetB,lncRNA:flam,Tollo,…
5.464e-33	-74.29	cell differentiation	biological process	GO:0030154	2.78511	1773	140	12345	350	ec,Dcp-1,E(spl)m2-BFM,stan,Doc3,lms,gukh,bel,h,FER,ft,H,LanB1,HnRNP-K,bib,app,Kat60,jar,mbc,Atg13,lola,tup,Atg1,spen,bnl,loco,kibra,Fas1,DNaseII,grh,CG13366,tinc,Tom,eff,S,Amph,Lmx1a,bdg,for,shf,ras,vvl,elav,gsb,ckn,nrv2,side,Alk,fzr,neur,dgo,atl,Zasp52,skd,polo,tey,E2f1,dlg1,osa,LanB2,lncRNA:flam,cno,Lasp,mid,Diap1,jbug,robo2,EcR,wun,pyr,E(Pc),sty,Sulf1,sli,neo,Pak,cta,comm2,hth,comm,Parp,nkd,ms…
9.161e-19	-41.53	cell fate commitment	biological process	GO:0045165	5.03878	301	43	12345	350	pyr,EcR,stan,E(spl)m2-BFM,robo2,Wnt4,shot,bdg,arm,S,Doc3,hh,nub,Sox102F,H,neur,bib,HnRNP-K,hth,tup,skd,Raf,lola,E(spl)m8-HLH,jar,msi,Antp,gcm,nkd,numb,osa,loco,dlg1,mts,polo,spen,Tom,inv,grh,mid,melt,lab,hb
2.777e-09	-19.7	cell fate determination	biological process	GO:0001709	5.00304	141	20	12345	350	neur,shot,tup,E(spl)m8-HLH,arm,jar,msi,gcm,S,numb,nub,dlg1,spen,Tom,inv,mid,H,grh,lab,hb
1.144e-08	-18.29	cell fate specification	biological process	GO:0001708	6.29847	84	15	12345	350	Doc3,nkd,arm,mid,melt,Antp,tup,Tom,numb,robo2,E(spl)m2-BFM,dlg1,pyr,bib,hh
1.669e-05	-11	cell junction organization	biological process	GO:0034330	4.78995	81	11	12345	350	Mcr,loco,dlg1,wun,cora,arm,jar,p120ctn,Pak,btsz,nrv2
2.763e-09	-19.71	cell migration	biological process	GO:0016477	3.56401	287	29	12345	350	robo2,NetB,fzr,Wnt4,pyr,wun,EcR,LanB1,shd,Diap1,jar,mbc,Ppcs,sli,Raf,trn,sgl,sr,gish,numb,rib,kibra,hh,bnl,Sema5c,unc-5,LanB2,Pak,cta
3.567e-19	-42.48	cell morphogenesis	biological process	GO:0000902	3.83817	533	58	12345	350	tup,arr,lola,E(spl)m8-HLH,mbc,Ppcs,p120ctn,gcm,comm,comm2,SoxN,Alk,LanB1,erm,Ten-a,grh,LanA,mid,Sema5c,unc-5,cno,LanB2,Fas1,Poxm,Frl,Trim9,bnl,spen,ci,sli,shot,arm,Sulf1,E(Pc),trn,EcR,stan,NetB,RhoGAP100F,robo2,jbug,Wnt4,side,Pak,cta,ph-p,ckn,vvl,hh,ft,ras,Gyc76C,FER,nub,for,h,gukh,neo
1.265e-17	-38.91	cell morphogenesis involved in differentiation	biological process	GO:0000904	3.91905	468	52	12345	350	tup,lola,E(spl)m8-HLH,p120ctn,Ppcs,gcm,comm,SoxN,comm2,Alk,LanB1,Ten-a,erm,Sema5c,grh,mid,LanA,unc-5,LanB2,Fas1,Poxm,Trim9,Frl,ci,spen,shot,sli,Sulf1,trn,E(Pc),stan,EcR,robo2,RhoGAP100F,NetB,jbug,Wnt4,side,cta,Pak,ph-p,ckn,ft,vvl,hh,FER,ras,Gyc76C,nub,for,neo,gukh
5.105e-14	-30.61	cell morphogenesis involved in neuron differentiation	biological process	GO:0048667	3.67759	422	44	12345	350	Ten-a,erm,Sema5c,LanA,mid,unc-5,Fas1,Poxm,Trim9,Frl,ci,spen,tup,lola,E(spl)m8-HLH,p120ctn,gcm,comm,SoxN,comm2,Alk,side,Pak,ckn,vvl,hh,ras,Gyc76C,FER,nub,for,gukh,sli,shot,Sulf1,E(Pc),trn,EcR,stan,RhoGAP100F,NetB,robo2,Wnt4,jbug
1.557e-07	-15.68	cell motility	biological process	GO:0048870	2.97346	344	29	12345	350	numb,rib,kibra,hh,bnl,Sema5c,unc-5,LanB2,Pak,cta,robo2,fzr,NetB,Wnt4,wun,pyr,EcR,LanB1,shd,Diap1,mbc,jar,Ppcs,Raf,sli,trn,sgl,sr,gish
4.034e-14	-30.84	cell part morphogenesis	biological process	GO:0032990	3.63207	437	45	12345	350	Trim9,Frl,bnl,spen,ci,Ten-a,erm,unc-5,mid,LanA,Sema5c,Poxm,Fas1,SoxN,comm2,comm,Alk,E(spl)m8-HLH,lola,tup,p120ctn,gcm,vvl,hh,for,nub,Gyc76C,ras,FER,gukh,side,Pak,ckn,stan,EcR,Wnt4,jbug,RhoGAP100F,NetB,robo2,sli,shot,Sulf1,trn,E(Pc)
1.885e-14	-31.6	cell projection morphogenesis	biological process	GO:0048858	3.70844	428	45	12345	350	Ten-a,erm,LanA,mid,Sema5c,unc-5,Fas1,Poxm,Trim9,Frl,bnl,spen,ci,tup,E(spl)m8-HLH,lola,p120ctn,gcm,comm,comm2,SoxN,Alk,side,Pak,ckn,vvl,hh,ras,Gyc76C,FER,nub,for,gukh,sli,shot,Sulf1,E(Pc),trn,EcR,stan,NetB,RhoGAP100F,robo2,Wnt4,jbug
1.311e-11	-25.06	cell projection organization	biological process	GO:0030030	2.82393	637	51	12345	350	bnl,ci,spen,Frl,Trim9,Fas1,Poxm,erm,Ten-a,LanA,mid,Sema5c,unc-5,Alk,comm,SoxN,comm2,gcm,Kat60,app,tup,lola,E(spl)m8-HLH,dgo,p120ctn,gukh,ft,vvl,hh,ras,Gyc76C,FER,nub,for,Pak,ckn,side,cora,fj,EcR,stan,NetB,RhoGAP100F,robo2,Wnt4,jbug,E(Pc),trn,sli,shot,Sulf1
3.938e-08	-17.05	cell recognition	biological process	GO:0008037	5.03878	119	17	12345	350	shf,Gyc76C,Trim9,tey,mid,Ten-a,Fas1,Wnt4,robo2,Mcr,NetB,comm,stan,Sulf1,lola,sli,shot
4.152e-07	-14.69	cell surface receptor signaling pathway	biological process	GO:0007166	2.90471	340	28	12345	350	smal,hh,shf,osa,Gyc76C,mav,Cirl,Trim9,bnl,ci,spen,unc-5,Sema5c,grh,ckn,stan,pyr,Wnt4,nAChRalpha7,Alk,CG32447,arr,sli,Raf,upd2,arm,mbc,sgl
0.0001444	-8.84	cell-cell adhesion	biological process	GO:0098609	3.80378	102	11	12345	350	Mkp3,dlg1,stan,ft,bib,Grip,Fas1,glec,arm,p120ctn,rst
1.337e-06	-13.52	cell-cell junction organization	biological process	GO:0045216	6.1585	63	11	12345	350	p120ctn,jar,arm,Pak,btsz,nrv2,dlg1,Mcr,loco,wun,cora
2.657e-05	-10.54	cell-cell signaling	biological process	GO:0007267	2.6085	311	23	12345	350	hh,Syb,shf,dlg1,osa,Cirl,gsb,Grip,be,Ten-a,Cadps,Synd,fj,bib,alphaSnap,Wnt4,nAChRalpha7,Csp,sr,arr,shot,upd2,arm
2.737e-18	-40.44	cellular component morphogenesis	biological process	GO:0032989	3.38436	667	64	12345	350	lola,tup,Raf,mbc,LanB1,comm2,comm,Poxm,Fas1,erm,Ten-a,grh,Sema5c,CG13366,bnl,spen,ci,E(Pc),sli,Sulf1,stan,EcR,jbug,robo2,Pak,cta,gukh,neo,h,ft,FER,gcm,arr,E(spl)m8-HLH,Zasp52,p120ctn,Ppcs,Alk,SoxN,LanB2,cno,Lasp,unc-5,LanA,mid,E2f1,Trim9,Frl,S,trn,shot,arm,Wnt4,NetB,RhoGAP100F,ph-p,ckn,side,hh,vvl,nub,for,ras,Gyc76C
6.55e-16	-34.96	cellular component organization	biological process	GO:0016043	1.83212	2830	147	12345	350	cora,Rim2,fj,Wnt4,RhoGAP100F,NetB,btsz,gish,trn,pico,shot,CG7071,arm,Hmt4-20,gpp,hh,emb,nub,Gyc76C,ph-p,CG8188,Doa,His2Av,CycG,SoxN,gcm,tacc,E(spl)m8-HLH,Ppcs,p120ctn,Sec24AB,mts,Frl,Trim9,siz,Svil,unc-5,LanA,Diap1,eIF4B,RhoGEF3,EcR,wun,jbug,Topors,robo2,e(y)3,E(Pc),sli,Sulf1,neo,scf,rib,larp,CG7102,cta,Pak,lncRNA:roX1,Map205,Parp,comm2,Mcr,comm,DOR,Raf,Imp,ci,CG3149,Trf2,tara,Poxm,Ten-a,erm,Sema…
2.309e-14	-31.4	cellular component organization or biogenesis	biological process	GO:0071840	1.75468	2975	148	12345	350	gukh,h,bel,ft,eRF3,FER,Dcp-1,dgt5,stan,Hel89B,Meltrin,bnl,Atg1,AP-1gamma,spen,corto,loco,CG32982,DNaseII,Grip,Fas1,eRF1,grh,CG13366,twz,LanB1,ich,Brca2,Pxn,app,Kat60,lola,tup,CG33298,jar,Atg13,mbc,vvl,Syb,for,ras,nrv2,Kdm2,ckn,side,eff,CG6891,grp,S,CG10395,Amph,polo,E2f1,dlg1,osa,LanB2,Lasp,cno,mid,Synd,Alk,alphaSnap,ph-d,neur,fzr,Sirup,Chro,arr,CG14220,Zasp52,dgo,atl,neo,scf,rib,larp,CG7102,Pak,…
2.077e-32	-72.95	cellular developmental process	biological process	GO:0048869	2.73557	1818	141	12345	350	gish,trn,shot,arm,cora,fj,shd,Wnt4,NetB,RhoGAP100F,ph-p,Archease,Eip75B,Sox102F,dar1,hh,Pcyt1,nub,mav,l(3)mbt,Gyc76C,lute,gcm,tacc,aos,E(spl)m8-HLH,Ppcs,Antp,p120ctn,Doa,Awh,SoxN,fd96Ca,Tollo,tio,MESR4,inv,unc-5,LanA,mts,Frl,Trim9,siz,E(Pc),sli,sty,Sulf1,Diap1,EcR,pyr,wun,jbug,robo2,cta,Pak,neo,nkd,Raf,msi,Parp,comm2,comm,hth,hb,Trf2,Poxm,Ten-a,erm,rst,lab,Sema5c,RasGAP1,melt,Imp,ci,numb,S,bdg,Am…
0.00039	-7.85	cellular localization	biological process	GO:0051641	1.65776	1000	47	12345	350	Rab39,emb,larp,l(3)mbt,d,ft,Syb,Pmp70,Amph,ktub,arm,S,btsz,Topors,Csp,RhoGAP100F,Rim2,cora,Dcp-1,cno,Cadps,Synd,Grip,dlg1,loco,Cirl,numb,CG10286,AP-1gamma,polo,Atg1,Sec24AB,Ppcs,Atg13,ATPsynbeta,jar,Sec61alpha,CG33298,app,tacc,Chro,CG13029,hth,comm,Parp,alphaSnap,His2Av
3.532e-08	-17.16	cellular process	biological process	GO:0009987	1.22519	7485	260	12345	350	SNF4Agamma,Doc3,stan,nAChRalpha7,Meltrin,Rx,Dcp-1,Gclm,lms,CG8878,CG33298,Kat60,Eip63E,Pxn,LanB1,ich,tinc,Cadps,CG13366,DNaseII,eRF1,be,Grip,corto,loco,Oatp74D,Atg1,spen,CG10395,bdg,Lmx1a,S,eff,Rab39,nrv2,Ts,Kdm2,shf,ras,arr,Zasp52,AdSS,neur,fzr,Atf6,Lasp,mid,lncRNA:flam,omd,LanB2,dlg1,E2f1,tey,AGO3,Sulf1,e(y)3,E(Pc),EcR,eIF4B,wun,jbug,PH4alphaEFB,Diap1,CG4042,Cdep,cta,Lpin,smal,scf,kkv,CG3719,DO…
0.0001929	-8.55	cellular process involved in reproduction in multicellular organism	biological process	GO:0022412	1.69812	997	48	12345	350	ph-p,Eip75B,elav,hh,larp,l(3)mbt,Pcyt1,bel,arm,sty,gish,S,wun,EcR,Topors,Dcp-1,eff,Diap1,grp,shd,MESR4,mid,Synd,RasGAP1,LanA,Lasp,DNaseII,lncRNA:flam,kibra,loco,mts,dlg1,E2f1,ci,Atg1,polo,Raf,lola,jar,mbc,Ppcs,msi,tacc,neur,bib,CycG,Parp,Doa
4.575e-05	-9.99	cellular response to stimulus	biological process	GO:0051716	1.6109	1467	67	12345	350	nAChRalpha7,stan,EcR,wun,pyr,Dcp-1,sli,Calx,SNF4Agamma,Lpin,smal,Cdep,Pak,cta,Parp,Brca2,msi,mbc,DOR,Raf,CG33298,loco,spen,ci,Atg1,bnl,Oatp74D,Sema5c,melt,RasGAP1,grh,rdgBbeta,Wnt4,RhoGAP100F,grp,arm,pico,aru,sgl,for,shf,Gyc76C,mav,RhoGDI,hh,gpp,Rab39,Eip75B,ckn,hang,Atf6,Sirup,CycG,Doa,Alk,upd2,arr,CG32447,CG42788,Trim9,Cirl,osa,GLaz,unc-5,CG11873,MESR4,Tollo
6.961e-13	-27.99	central nervous system development	biological process	GO:0007417	4.26772	281	34	12345	350	shd,toy,robo2,stan,EcR,shot,lms,nub,elav,vvl,hh,rib,gsb,ph-p,unpg,eg,SoxN,hth,neur,sr,Antp,mbc,E2f1,siz,loco,numb,Frl,hb,lab,grh,mid,Sema5c,erm,Ten-a
4.413e-16	-35.36	chemotaxis	biological process	GO:0006935	4.71091	292	39	12345	350	Fas1,erm,Ten-a,unc-5,mid,LanA,Sema5c,bnl,spen,Trim9,gcm,lola,tup,Alk,SoxN,comm2,comm,Pak,ckn,side,gukh,hh,vvl,for,ras,FER,Gyc76C,E(Pc),trn,sli,shot,Sulf1,stan,wun,jbug,Wnt4,robo2,NetB,RhoGAP100F
4.888e-09	-19.14	circulatory system development	biological process	GO:0072359	5.76552	104	17	12345	350	mid,LanA,nrv2,numb,hh,polo,ci,arm,Antp,sli,tup,Doc3,robo2,pyr,EcR,LanB1,cora
0.0004381	-7.73	columnar/cuboidal epithelial cell development	biological process	GO:0002066	2.25823	328	21	12345	350	ci,loco,dlg1,E2f1,kibra,hh,ph-p,lncRNA:flam,mid,shd,Diap1,neur,EcR,Parp,bib,S,jar,mbc,Ppcs,sty,Raf
0.0003265	-8.03	columnar/cuboidal epithelial cell differentiation	biological process	GO:0002065	2.25573	344	22	12345	350	numb,loco,E2f1,dlg1,kibra,hh,ci,mid,lncRNA:flam,ph-p,neur,Parp,EcR,bib,shd,Diap1,jar,mbc,sty,Ppcs,Raf,S
4.44e-19	-42.26	compound eye development	biological process	GO:0048749	4.57575	370	48	12345	350	d,Pcyt1,ft,hh,ec,fj,toy,eff,NetB,RhoGAP100F,stan,Amun,gish,S,arm,Amph,sty,bdg,spen,AP-1gamma,toe,bnl,Frl,siz,Trim9,mts,kibra,melt,grh,cno,rst,tio,Awh,Alk,Doa,fzr,hth,alphaSnap,neur,aos,dgo,msi,p120ctn,Raf,skd,arr,lola,E(spl)m8-HLH
6.359e-14	-30.39	compound eye morphogenesis	biological process	GO:0001745	4.37852	290	36	12345	350	gish,S,arm,Amph,sty,bdg,ec,fj,eff,RhoGAP100F,stan,d,Pcyt1,ft,hh,aos,dgo,msi,p120ctn,Raf,arr,lola,Alk,Doa,fzr,hth,alphaSnap,melt,grh,cno,rst,bnl,Frl,siz,mts,kibra
9.688e-06	-11.54	compound eye photoreceptor cell differentiation	biological process	GO:0001751	3.59454	157	16	12345	350	Amph,msi,Raf,bdg,lola,S,hth,RhoGAP100F,stan,Alk,eff,Doa,grh,melt,mts,hh
7.251e-07	-14.14	dendrite development	biological process	GO:0016358	4.13527	145	17	12345	350	NetB,comm,EcR,stan,p120ctn,tup,shot,sli,E(spl)m8-HLH,lola,E(Pc),Kat60,gcm,nub,vvl,ci,Poxm
2.169e-06	-13.04	dendrite morphogenesis	biological process	GO:0048813	4.03102	140	16	12345	350	Poxm,ci,nub,vvl,E(Pc),gcm,p120ctn,shot,sli,tup,lola,E(spl)m8-HLH,comm,NetB,stan,EcR
4.845e-07	-14.54	developmental growth	biological process	GO:0048589	3.69334	191	20	12345	350	dlg1,FER,Frl,hh,ft,Atg1,Imp,cno,LanA,Ten-a,Tollo,HnRNP-K,RhoGAP100F,alphaSnap,fj,shd,atl,arm,arr,Eip63E
9.969e-45	-101.32	developmental process	biological process	GO:0032502	2.4317	2988	206	12345	350	ft,FER,gukh,h,bel,lms,unpg,H,zfh2,stan,E(spl)m2-BFM,px,Noa36,flz,Dcp-1,ec,Doc3,kibra,Mes2,corto,loco,bnl,Oatp74D,AP-1gamma,spen,Atg1,Tom,tinc,CG13366,grh,DNaseII,sol,Grip,Fas1,bib,HnRNP-K,chrb,LanB1,ich,lola,tup,jar,mbc,Atg13,app,Kat60,Eip63E,vvl,elav,for,shf,ras,MYPT-75D,CrebA,side,Indy,Dtg,wech,nrv2,Kdm2,gsb,ckn,bowl,eff,grp,bdg,Myo31DF,Amph,Lmx1a,S,sgl,dlg1,E2f1,osa,tey,toe,polo,cno,Lasp,mid,l…
1.599e-05	-11.04	developmental process involved in reproduction	biological process	GO:0003006	1.86239	928	49	12345	350	Lasp,mid,MESR4,salr,lncRNA:flam,DNaseII,mts,E2f1,dlg1,loco,kibra,polo,Atg1,ci,Ppcs,msi,jar,mbc,lola,Raf,tacc,bib,Parp,neur,LanB1,Doa,Eip75B,ph-p,Pcyt1,l(3)mbt,elav,hh,rib,bel,sty,Myo31DF,arm,bab1,sli,S,gish,Wnt4,robo2,EcR,wun,shd,eff,Diap1,Dcp-1
2.617e-06	-12.85	digestive system development	biological process	GO:0055123	4.48909	110	14	12345	350	drm,sli,lab,Myo31DF,Antp,S,LanB2,rib,hh,EcR,bowl,Alk,shd,kkv
2.617e-06	-12.85	digestive tract development	biological process	GO:0048565	4.48909	110	14	12345	350	drm,sli,Myo31DF,Antp,lab,S,LanB2,rib,EcR,hh,bowl,Alk,shd,kkv
0.0001218	-9.01	dorsal/ventral pattern formation	biological process	GO:0009953	3.20649	154	14	12345	350	CG14073,CrebA,Parp,mts,loco,osa,S,tara,aos,skd,Raf,Sulf1,sty,H
2.971e-21	-47.27	embryo development	biological process	GO:0009790	3.91215	568	63	12345	350	h,kkv,rib,hh,elav,larp,FER,l(3)mbt,cta,Pak,ph-p,gsb,Dtg,cora,grp,shd,wun,pyr,EcR,stan,robo2,bowl,btsz,S,sgl,shot,sli,lncRNA:acal,arm,polo,ci,loco,numb,dlg1,hb,tio,Sema5c,mid,RasGAP1,cno,chrb,Doa,LanB1,Ssdp,ph-d,step,Mcr,hth,SoxN,gcm,nkd,Eip63E,sr,Sec61alpha,drm,tup,Raf,arr,jar,mbc,p120ctn,upd2,Antp
2.026e-09	-20.02	embryo development ending in birth or egg hatching	biological process	GO:0009792	4.10133	215	25	12345	350	rib,elav,FER,l(3)mbt,dlg1,Pak,Sema5c,cno,chrb,cora,shd,grp,step,EcR,Mcr,sr,Eip63E,shot,tup,Sec61alpha,lncRNA:acal,jar,mbc,arm,upd2
2.054e-09	-20	embryonic development via the syncytial blastoderm	biological process	GO:0001700	4.25384	199	24	12345	350	l(3)mbt,FER,dlg1,rib,Pak,Sema5c,cno,shd,grp,chrb,cora,Mcr,step,EcR,sr,Eip63E,mbc,jar,arm,upd2,tup,Sec61alpha,shot,lncRNA:acal
8.161e-13	-27.83	embryonic morphogenesis	biological process	GO:0048598	4.49676	251	32	12345	350	bowl,pyr,EcR,shd,cora,arm,shot,sli,lncRNA:acal,sgl,btsz,S,FER,rib,kkv,Dtg,cta,Pak,Mcr,step,LanB1,chrb,jar,mbc,p120ctn,Sec61alpha,drm,tup,Raf,sr,dlg1,cno
3.641e-08	-17.13	embryonic pattern specification	biological process	GO:0009880	3.6805	230	24	12345	350	Antp,arm,arr,drm,Raf,sgl,nkd,gcm,SoxN,bowl,hth,stan,wun,Ssdp,Doa,RasGAP1,tio,gsb,hb,dlg1,loco,hh,ci,h
9.738e-05	-9.24	epithelial cell development	biological process	GO:0002064	2.34491	361	24	12345	350	loco,dlg1,E2f1,kibra,hh,ci,neo,grh,mid,cta,ph-p,lncRNA:flam,neur,EcR,Parp,bib,shd,Diap1,mbc,jar,sty,Ppcs,Raf,S
3.345e-07	-14.91	epithelial cell differentiation	biological process	GO:0030855	2.69376	419	32	12345	350	spen,ci,E2f1,dlg1,loco,numb,kibra,lncRNA:flam,grh,mid,tio,bib,Parp,neur,app,dgo,Ppcs,mbc,jar,Raf,neo,ft,hh,ph-p,cta,fj,shd,Diap1,cora,EcR,S,sty
0.0001305	-8.94	epithelial cell migration	biological process	GO:0010631	3.18581	155	14	12345	350	sli,Raf,Ppcs,jar,mbc,sr,sgl,hh,EcR,rib,kibra,Diap1,bnl,shd
5.024e-20	-44.44	epithelial tube morphogenesis	biological process	GO:0060562	4.06156	495	57	12345	350	pio,shot,Myo31DF,sty,arm,bab1,S,e(y)3,trn,EcR,bowl,px,Diap1,cora,fj,H,zfh2,Pak,Lpin,ft,hh,rib,Pcyt1,Gyc76C,d,MYPT-75D,kkv,arr,lola,Raf,skd,drm,dgo,Ppcs,jar,mbc,app,aos,bib,step,alphaSnap,GEFmeso,neur,hth,fzr,Mkp3,LanB1,inv,CG13366,RasGAP1,salr,corto,dlg1,osa,bnl,Bx,spen
5.772e-32	-71.93	epithelium development	biological process	GO:0060429	3.56172	1020	103	12345	350	Mkp3,Awh,alphaSnap,neur,CycG,fzr,aos,lace,skd,arr,Ppcs,dgo,Bx,polo,osa,Frl,mts,E2f1,dlg1,lncRNA:flam,Tollo,inv,tio,mid,cno,cora,CG14073,shd,grp,fj,bowl,Wnt4,btsz,gish,S,trn,Amun,shot,pio,pico,bdg,bab1,arm,Myo31DF,MYPT-75D,hh,Gyc76C,Pcyt1,ph-p,LanB1,GEFmeso,Parp,step,bib,Mcr,hth,HnRNP-K,Eip63E,app,tup,drm,Raf,Sec61alpha,lola,jar,mbc,bnl,spen,ci,corto,kibra,numb,loco,tara,salr,RasGAP1,grh,CG13366,t…
0.0001398	-8.88	epithelium migration	biological process	GO:0090132	3.16538	156	14	12345	350	sgl,sr,Raf,sli,Ppcs,jar,mbc,bnl,Diap1,shd,EcR,hh,kibra,rib
1.036e-11	-25.29	establishment of ommatidial planar polarity	biological process	GO:0042067	9.1023	62	16	12345	350	d,Frl,Pcyt1,ft,grh,cno,stan,ec,fj,dgo,sty,lola,bdg,aos,gish,S
2.468e-13	-29.03	establishment of planar polarity	biological process	GO:0001736	7.63608	97	21	12345	350	spen,ft,Pcyt1,d,Frl,cno,grh,fj,ec,stan,Wnt4,jbug,S,gish,btsz,app,aos,bdg,lola,dgo,sty
2.468e-13	-29.03	establishment of tissue polarity	biological process	GO:0007164	7.63608	97	21	12345	350	Frl,d,Pcyt1,ft,spen,grh,cno,Wnt4,jbug,stan,ec,fj,sty,dgo,bdg,lola,aos,app,btsz,gish,S
2.459e-09	-19.82	establishment or maintenance of cell polarity	biological process	GO:0007163	4.06353	217	25	12345	350	grh,cno,Grip,cta,Frl,loco,d,mts,dlg1,Pcyt1,rib,ft,sty,dgo,Raf,bdg,lola,aos,gish,S,Parp,stan,ec,fj,cora
1.213e-09	-20.53	exocrine system development	biological process	GO:0035272	5.53849	121	19	12345	350	CrebA,bel,h,Gyc76C,rib,LanB2,gsb,Pak,hb,Trf2,unc-5,robo2,NetB,hth,Wnt4,EcR,trn,btsz,sli
7.476e-20	-44.04	eye development	biological process	GO:0001654	4.48589	401	51	12345	350	cno,melt,grh,tio,rst,AP-1gamma,spen,ci,bnl,toe,mts,Trim9,Frl,siz,kibra,aos,msi,dgo,p120ctn,E(spl)m8-HLH,lola,arr,skd,Raf,Awh,Doa,Alk,fzr,Sirup,hth,neur,alphaSnap,Pcyt1,d,hh,ft,Amun,S,gish,sty,Amph,arm,bdg,fj,ec,eff,toy,Wnt4,NetB,RhoGAP100F,stan
9.653e-14	-29.97	eye morphogenesis	biological process	GO:0048592	4.20982	310	37	12345	350	S,gish,Amph,sty,arm,bdg,fj,ec,eff,RhoGAP100F,stan,Pcyt1,d,hh,ft,aos,msi,dgo,p120ctn,lola,arr,Raf,Doa,Alk,hth,fzr,alphaSnap,cno,melt,grh,rst,ci,bnl,mts,Frl,siz,kibra
1.818e-05	-10.92	eye photoreceptor cell differentiation	biological process	GO:0001754	3.42026	165	16	12345	350	melt,grh,mts,hh,msi,Amph,Raf,lola,bdg,S,RhoGAP100F,hth,stan,Alk,Doa,eff
0.0002344	-8.36	female gamete generation	biological process	GO:0007292	1.8076	761	39	12345	350	Dcp-1,Diap1,eff,shd,grp,EcR,S,arm,sty,bel,hh,Pcyt1,ph-p,Eip75B,Doa,neur,CycG,bib,Parp,tacc,Raf,lola,jar,mbc,Ppcs,ci,Atg1,polo,kibra,loco,E2f1,mts,dlg1,DNaseII,lncRNA:flam,MESR4,mid,RasGAP1,LanA
4.461e-08	-16.93	formation of anatomical boundary	biological process	GO:0048859	8.43447	46	11	12345	350	E(spl)m8-HLH,Tom,sli,unc-5,H,ft,neur,numb,hth,robo2,NetB
0.0009117	-7	gamete generation	biological process	GO:0007276	1.57548	1097	49	12345	350	Imp,ci,polo,Atg1,kibra,dlg1,mts,E2f1,loco,lncRNA:flam,DNaseII,MESR4,Lasp,mid,Synd,RasGAP1,LanA,Doa,Parp,bib,CycG,neur,tacc,lola,Raf,Ppcs,msi,jar,mbc,bel,hh,elav,Pcyt1,larp,l(3)mbt,ph-p,Eip75B,eff,Diap1,Dcp-1,grp,shd,EcR,wun,Topors,S,gish,sty,arm
7.205e-31	-69.41	generation of neurons	biological process	GO:0048699	3.76763	880	94	12345	350	polo,tey,osa,Trim9,Frl,mts,Tollo,LanA,mid,unc-5,inv,Awh,Alk,Doa,SoxN,neur,aos,gcm,atl,Antp,dgo,p120ctn,E(spl)m8-HLH,mav,ras,Gyc76C,l(3)mbt,shf,nub,for,vvl,hh,ckn,Archease,ph-p,dar1,side,fj,eff,cora,NetB,RhoGAP100F,Wnt4,trn,S,Lmx1a,arm,Amph,shot,bdg,ci,spen,Imp,loco,numb,kibra,Fas1,Poxm,hb,Sema5c,grh,RasGAP1,melt,tinc,Ten-a,erm,hth,comm,comm2,bib,nkd,Kat60,app,jar,msi,tup,Raf,lola,lms,h,gukh,FER,f…
8.358e-13	-27.81	gland development	biological process	GO:0048732	5.35016	178	27	12345	350	unc-5,Pak,Trf2,hb,LanB2,gsb,rib,Gyc76C,E2f1,h,bel,CrebA,tup,sli,Raf,lola,sty,Antp,btsz,trn,pyr,EcR,robo2,hth,NetB,Wnt4,Noa36
3.326e-06	-12.61	gland morphogenesis	biological process	GO:0022612	4.7271	97	13	12345	350	gsb,LanB2,trn,Trf2,btsz,Pak,CrebA,bel,h,Wnt4,Gyc76C,EcR,rib
4.313e-10	-21.56	gliogenesis	biological process	GO:0042063	7.23516	78	16	12345	350	sty,sli,gish,gcm,NetB,fzr,pyr,cora,unc-5,cno,nrv2,numb,loco,hh,spen,bnl
4.845e-07	-14.54	growth	biological process	GO:0040007	3.69334	191	20	12345	350	Imp,Atg1,hh,ft,FER,Frl,dlg1,Tollo,Ten-a,LanA,cno,shd,fj,alphaSnap,RhoGAP100F,HnRNP-K,Eip63E,arr,atl,arm
2.345e-08	-17.57	head development	biological process	GO:0060322	4.65387	144	19	12345	350	hb,Sema5c,unpg,lab,erm,Ten-a,tio,h,Frl,vvl,hh,gcm,Antp,shot,toy,robo2,hth,EcR,stan
1.952e-22	-49.99	imaginal disc development	biological process	GO:0007444	3.93894	591	66	12345	350	inv,mid,Bx,E2f1,dlg1,mts,osa,lace,aos,arr,skd,dgo,Ppcs,Awh,Mkp3,alphaSnap,neur,fzr,MYPT-75D,hh,Pcyt1,S,Amun,pico,shot,pio,Myo31DF,arm,bab1,cora,fj,CG14073,grp,bowl,tara,salr,RasGAP1,CG13366,bnl,spen,ci,corto,app,lola,drm,Raf,tup,mbc,jar,step,bib,GEFmeso,HnRNP-K,hth,zfh2,Pak,H,ft,Lpin,d,e(y)3,Sulf1,Diap1,toy,EcR,px
3.112e-18	-40.31	imaginal disc morphogenesis	biological process	GO:0007560	4.19898	420	50	12345	350	Diap1,cora,fj,EcR,px,bowl,e(y)3,S,pio,shot,bab1,arm,Myo31DF,MYPT-75D,hh,Lpin,ft,d,Pcyt1,Pak,zfh2,H,Mkp3,neur,alphaSnap,GEFmeso,step,bib,fzr,hth,aos,app,skd,Raf,drm,lola,arr,mbc,jar,Ppcs,dgo,Bx,spen,corto,osa,dlg1,salr,inv,CG13366,RasGAP1
5.903e-07	-14.34	imaginal disc pattern formation	biological process	GO:0007447	4.72385	112	15	12345	350	hh,ft,hth,osa,mts,CG14073,spen,ci,inv,skd,arr,H,mid,Sulf1,tara
9.596e-16	-34.58	imaginal disc-derived appendage development	biological process	GO:0048737	4.1897	362	43	12345	350	S,e(y)3,arm,pio,shot,fj,Diap1,cora,bowl,px,EcR,zfh2,Pak,H,MYPT-75D,Pcyt1,d,hh,Lpin,ft,app,aos,Ppcs,dgo,arr,lola,skd,Raf,drm,Mkp3,hth,bib,step,alphaSnap,GEFmeso,neur,salr,RasGAP1,inv,spen,Bx,osa,corto
4.686e-16	-35.3	imaginal disc-derived appendage morphogenesis	biological process	GO:0035114	4.27231	355	43	12345	350	salr,inv,RasGAP1,Bx,spen,corto,osa,aos,app,skd,Raf,drm,lola,arr,Ppcs,dgo,Mkp3,alphaSnap,GEFmeso,neur,bib,step,hth,zfh2,Pak,H,MYPT-75D,hh,Lpin,ft,d,Pcyt1,e(y)3,S,pio,shot,arm,cora,Diap1,fj,EcR,px,bowl
2.768e-14	-31.22	imaginal disc-derived wing morphogenesis	biological process	GO:0007476	4.37934	298	37	12345	350	RasGAP1,inv,salr,osa,corto,spen,Bx,dgo,Ppcs,lola,arr,Raf,app,aos,hth,step,bib,alphaSnap,neur,GEFmeso,Mkp3,H,zfh2,Pcyt1,d,hh,ft,Lpin,MYPT-75D,arm,shot,pio,S,px,EcR,fj,cora
3.862e-07	-14.77	imaginal disc-derived wing vein specification	biological process	GO:0007474	6.92832	56	11	12345	350	GEFmeso,corto,Lpin,hh,step,fj,Mkp3,Raf,inv,aos,S
1.959e-08	-17.75	instar larval development	biological process	GO:0002168	6.584	75	14	12345	350	Raf,arm,jar,wech,btsz,trn,Eip63E,Mes2,ft,hh,SoxN,dlg1,bel,CrebA
3.056e-20	-44.93	instar larval or pupal development	biological process	GO:0002165	3.79658	576	62	12345	350	Pcyt1,d,ft,hh,Lpin,CrebA,MYPT-75D,bel,H,wech,zfh2,Pak,bowl,px,EcR,fj,shd,Diap1,cora,Myo31DF,arm,bab1,shot,pio,trn,S,e(y)3,btsz,dlg1,osa,Mes2,corto,Atg1,spen,Bx,RasGAP1,CG13366,inv,salr,Trf2,SoxN,hth,fzr,bib,step,alphaSnap,neur,GEFmeso,Mkp3,Ppcs,dgo,mbc,Atg13,jar,arr,lola,drm,Raf,skd,app,Eip63E,aos
6.051e-19	-41.95	instar larval or pupal morphogenesis	biological process	GO:0048707	4.05246	470	54	12345	350	salr,Trf2,RasGAP1,CG13366,inv,spen,Atg1,Bx,dlg1,osa,corto,app,aos,Ppcs,dgo,Atg13,mbc,jar,arr,lola,Raf,skd,drm,Mkp3,fzr,hth,step,bib,alphaSnap,neur,GEFmeso,Pak,zfh2,H,MYPT-75D,bel,Pcyt1,d,hh,ft,Lpin,S,e(y)3,Myo31DF,arm,bab1,pio,shot,fj,Diap1,cora,bowl,px,EcR
6.34e-15	-32.69	larval development	biological process	GO:0002164	6.21132	159	28	12345	350	Kdm2,Poxm,akirin,wech,lms,CrebA,Oatp74D,bel,dlg1,E2f1,Gyc76C,ft,hh,Mes2,trn,Eip63E,btsz,sty,arm,jar,mbc,lola,Raf,skd,Noa36,SoxN,EcR,pyr
1.935e-07	-15.46	leg disc development	biological process	GO:0035218	5.13662	103	15	12345	350	bowl,hth,osa,d,hh,GEFmeso,fj,Bx,mid,bab1,arr,drm,skd,Pak,e(y)3
2.72e-06	-12.81	leg disc morphogenesis	biological process	GO:0007478	5.2254	81	12	12345	350	Pak,e(y)3,bab1,drm,skd,fj,Bx,osa,hth,bowl,GEFmeso,hh
7.618e-07	-14.09	localization	biological process	GO:0051179	1.5829	2206	99	12345	350	Syb,CG31121,hh,l(3)mbt,shf,emb,Pcyt1,nrv2,Rab39,Indy,CG9663,cora,shd,Rim2,NetB,Csp,RhoGAP100F,Wnt4,gish,btsz,S,sgl,trn,bdg,arm,Amph,ktub,Sec24AB,polo,Cirl,dlg1,LanB2,Synd,cno,unc-5,His2Av,Doa,alphaSnap,neur,fzr,Chro,tacc,ATPsynbeta,Ppcs,Pmp70,gukh,kkv,rib,ft,d,larp,cta,Pak,NaCP60E,Cln7,Dcp-1,Diap1,wun,pyr,EcR,Topors,robo2,nAChRalpha7,SNF4Agamma,Calx,sli,Oatp74D,bnl,CG10286,AP-1gamma,Atg1,kibra,lo…
2.389e-07	-15.25	localization of cell	biological process	GO:0051674	2.91416	351	29	12345	350	Pak,cta,LanB2,Sema5c,unc-5,bnl,kibra,rib,hh,numb,gish,sr,trn,sgl,Raf,sli,jar,mbc,Ppcs,Diap1,shd,LanB1,pyr,wun,EcR,NetB,fzr,robo2,Wnt4
3.854e-17	-37.79	locomotion	biological process	GO:0040011	3.29342	664	62	12345	350	lola,Raf,tup,Ppcs,mbc,jar,nonA,gcm,sr,SoxN,comm2,fzr,comm,Alk,LanB1,erm,Ten-a,unc-5,LanA,mid,Sema5c,LanB2,Fas1,kibra,dlg1,numb,Trim9,bnl,spen,shot,sli,Sulf1,gish,sgl,E(Pc),trn,stan,EcR,wun,pyr,Wnt4,jbug,RhoGAP100F,NetB,robo2,Diap1,Rim2,shd,side,l(3)L1231,cta,Pak,ckn,vvl,hh,rib,for,Gyc76C,FER,ras,gukh,lms
0.0001207	-9.02	mesoderm development	biological process	GO:0007498	3.87986	100	11	12345	350	sgl,cta,Myo31DF,LanA,E(spl)m8-HLH,sli,Alk,hh,bib,neur,pyr
6.105e-20	-44.24	metamorphosis	biological process	GO:0007552	4.04521	497	57	12345	350	fzr,hth,bib,Parp,step,GEFmeso,neur,alphaSnap,Mkp3,Ppcs,dgo,mbc,jar,Atg13,arr,lola,drm,Raf,skd,app,Eip63E,aos,Chro,dlg1,osa,corto,Atg1,spen,Bx,RasGAP1,CG13366,inv,salr,Trf2,bowl,px,EcR,fj,cora,Diap1,Myo31DF,bab1,arm,shot,pio,S,e(y)3,Pcyt1,d,ft,hh,Lpin,MYPT-75D,bel,H,zfh2,Pak
2.483e-13	-29.02	morphogenesis of a polarized epithelium	biological process	GO:0001738	7.18492	108	22	12345	350	cno,grh,ft,Pcyt1,dlg1,d,Frl,spen,bdg,lola,sty,dgo,S,gish,btsz,app,aos,stan,Wnt4,jbug,fj,ec
2.009e-08	-17.72	morphogenesis of embryonic epithelium	biological process	GO:0016331	4.96004	128	18	12345	350	kkv,rib,dlg1,FER,Pak,cno,cora,shd,step,Mcr,btsz,lncRNA:acal,tup,shot,Sec61alpha,jar,arm,mbc
5.999e-06	-12.02	motor neuron axon guidance	biological process	GO:0008045	5.31487	73	11	12345	350	Wnt4,for,Gyc76C,NetB,vvl,unc-5,Sulf1,side,Ten-a,tup,trn
3.257e-14	-31.06	movement of cell or subcellular component	biological process	GO:0006928	2.92305	724	60	12345	350	shd,Diap1,robo2,RhoGAP100F,NetB,jbug,Wnt4,pyr,wun,EcR,CG31275,stan,sgl,trn,E(Pc),gish,Sulf1,sli,shot,neo,gukh,FER,Gyc76C,ras,for,rib,hh,vvl,ckn,cta,Pak,side,LanB1,Alk,comm,fzr,comm2,SoxN,sr,gcm,jar,mbc,Ppcs,tup,Raf,lola,Atg1,spen,bnl,numb,Trim9,kibra,Fas1,LanB2,LanA,Sema5c,mid,unc-5,Ten-a,erm
2.013e-51	-116.73	multicellular organism development	biological process	GO:0007275	2.78384	2496	197	12345	350	SoxN,Mkp3,Awh,eg,Doa,upd2,Ppcs,p120ctn,Antp,E(spl)m8-HLH,tacc,aos,gcm,mts,Frl,Trim9,siz,GLaz,Bx,unc-5,LanA,tio,inv,Tollo,Wnt4,NetB,RhoGAP100F,fj,CG14073,shd,cora,bab1,arm,pio,pico,shot,Amun,trn,gish,btsz,Pcyt1,nub,emb,mav,l(3)mbt,Gyc76C,lute,hh,dar1,Eip75B,ph-p,Archease,comm2,comm,hth,Mcr,Parp,step,GEFmeso,Ssdp,msi,glec,Sec61alpha,Raf,drm,sr,nkd,numb,Oaz,ci,Imp,lab,melt,RasGAP1,Sema5c,Ten-a,erm,r…
4.47e-34	-76.79	multicellular organismal process	biological process	GO:0032501	2.0003	3844	218	12345	350	Ppcs,p120ctn,upd2,Antp,E(spl)m8-HLH,aos,tacc,nonA,gcm,hang,SoxN,CycG,eg,Mkp3,Awh,His2Av,Doa,LanA,unc-5,inv,MESR4,tio,Tollo,Frl,siz,Trim9,mts,GLaz,Bx,bab1,arm,pico,shot,pio,trn,aru,Amun,gish,btsz,NetB,RhoGAP100F,Wnt4,CG14073,shd,fj,cora,dar1,Eip75B,ph-p,Archease,lute,l(3)mbt,Gyc76C,mav,Pcyt1,emb,nub,hh,glec,msi,Sec61alpha,drm,Raf,sr,nkd,hth,Mcr,comm,comm2,GEFmeso,Parp,step,Ssdp,melt,RasGAP1,Sema5c…
0.0005186	-7.56	muscle cell differentiation	biological process	GO:0042692	3.28801	118	11	12345	350	rst,Zasp52,tup,Antp,sty,Lasp,CG13366,mbc,siz,numb,LanB1
3.767e-11	-24	muscle structure development	biological process	GO:0061061	4.40893	224	28	12345	350	Lasp,CG13366,rst,Kdm2,Poxm,Grip,akirin,wech,Gyc76C,numb,siz,lms,sty,Antp,mbc,atl,HLH54F,lola,skd,shot,Zasp52,tup,sr,hth,pyr,LanB1,cora,Alk
2.166e-13	-29.16	negative regulation of biological process	biological process	GO:0048519	2.16043	1502	92	12345	350	Slmap,Csp,bowl,eff,grp,shot,arm,bab1,gish,elav,hh,l(3)mbt,nub,Hmt4-20,gpp,Sox102F,dar1,Mnt,ph-p,Eip75B,Kdm2,ph-d,neur,CycG,SoxN,Alk,Doa,Mkp3,CG14220,E(spl)m8-HLH,Antp,gcm,Chro,aos,tacc,phol,osa,dlg1,E2f1,mts,toe,tey,polo,tio,MESR4,mid,LanA,wun,EcR,Dcp-1,Diap1,AGO3,lncRNA:acal,Sulf1,sty,e(y)3,Doc3,Lpin,ft,d,bel,h,lms,H,zfh2,dnr1,RapGAP1,CG9650,Brca2,Mcr,chrb,ich,lncRNA:roX1,tup,Raf,drm,Sec61alpha,…
6.864e-10	-21.1	negative regulation of biosynthetic process	biological process	GO:0009890	3.01003	457	39	12345	350	ph-d,ich,E(spl)m8-HLH,CG14220,drm,Antp,msi,corto,dlg1,E2f1,tey,toe,Oaz,erm,MESR4,tio,mid,hb,salr,EcR,bowl,arm,e(y)3,Doc3,elav,nub,l(3)mbt,h,Hmt4-20,gpp,lms,Sox102F,Mnt,dar1,H,ph-p,zfh2,Eip75B,dnr1
2.243e-05	-10.71	negative regulation of cell communication	biological process	GO:0010648	2.51221	351	25	12345	350	Atg1,Lpin,mts,d,numb,RapGAP1,MESR4,Tom,RasGAP1,H,eff,chrb,Dcp-1,Alk,Mkp3,CycG,Slmap,CG9650,SoxN,nkd,aos,lncRNA:acal,Raf,sty,Sulf1
2.969e-05	-10.42	negative regulation of cell development	biological process	GO:0010721	4.51146	86	11	12345	350	RasGAP1,Sema5c,erm,aos,numb,osa,mts,kibra,EcR,polo,Diap1
0.0001186	-9.04	negative regulation of cell differentiation	biological process	GO:0045596	3.39651	135	13	12345	350	osa,numb,mts,neur,kibra,EcR,polo,Diap1,RasGAP1,Sema5c,erm,aos,gcm
6.864e-10	-21.1	negative regulation of cellular biosynthetic process	biological process	GO:0031327	3.01003	457	39	12345	350	hb,salr,MESR4,tio,erm,mid,tey,toe,Oaz,corto,E2f1,dlg1,E(spl)m8-HLH,drm,CG14220,Antp,msi,ich,ph-d,ph-p,zfh2,dnr1,Eip75B,Sox102F,Mnt,H,dar1,Hmt4-20,h,lms,gpp,elav,nub,l(3)mbt,e(y)3,Doc3,arm,EcR,bowl
7.241e-10	-21.05	negative regulation of cellular macromolecule biosynthetic process	biological process	GO:2000113	3.06008	438	38	12345	350	gpp,lms,h,Hmt4-20,l(3)mbt,nub,elav,Eip75B,zfh2,ph-p,dar1,H,Mnt,Sox102F,bowl,EcR,Doc3,e(y)3,arm,Oaz,toe,tey,E2f1,dlg1,corto,salr,hb,mid,tio,MESR4,erm,ich,ph-d,Antp,msi,drm,CG14220,E(spl)m8-HLH
4.721e-11	-23.78	negative regulation of cellular metabolic process	biological process	GO:0031324	2.69327	681	52	12345	350	ich,Mkp3,Mcr,ph-d,CycG,aos,Antp,msi,drm,Raf,Sec61alpha,CG14220,E(spl)m8-HLH,Oaz,toe,tey,numb,dlg1,E2f1,mts,corto,salr,hb,mid,erm,tio,MESR4,Diap1,bowl,EcR,Doc3,e(y)3,arm,sty,lncRNA:acal,gpp,lms,h,Hmt4-20,l(3)mbt,nub,hh,elav,dnr1,Eip75B,Kdm2,zfh2,ph-p,dar1,H,Mnt,Sox102F
4.324e-14	-30.77	negative regulation of cellular process	biological process	GO:0048523	2.32229	1291	85	12345	350	Dcp-1,Diap1,EcR,Doc3,e(y)3,sty,Sulf1,AGO3,lncRNA:acal,lms,h,d,ft,Lpin,dnr1,RapGAP1,zfh2,H,lncRNA:roX1,ich,chrb,Mcr,CG9650,Brca2,nkd,Kat60,msi,Sec61alpha,Raf,drm,Atg1,Oaz,numb,kibra,corto,salr,hb,Sema5c,RasGAP1,Tom,erm,grp,eff,bowl,Slmap,gish,arm,shot,gpp,Hmt4-20,l(3)mbt,nub,elav,hh,Eip75B,Kdm2,ph-p,dar1,Mnt,Sox102F,Mkp3,Alk,Doa,SoxN,neur,ph-d,CycG,aos,tacc,gcm,Chro,Antp,CG14220,E(spl)m8-HLH,polo,…
6.194e-05	-9.69	negative regulation of developmental process	biological process	GO:0051093	2.85985	222	18	12345	350	osa,numb,mts,dlg1,kibra,ft,polo,LanA,RasGAP1,Sema5c,erm,neur,EcR,Diap1,bab1,sty,aos,gcm
2.363e-09	-19.86	negative regulation of gene expression	biological process	GO:0010629	2.66657	582	44	12345	350	MESR4,tio,erm,mid,hb,salr,corto,phol,numb,dlg1,E2f1,toe,tey,Oaz,drm,CG14220,E(spl)m8-HLH,msi,Antp,ph-d,ich,Sox102F,H,dar1,Mnt,zfh2,ph-p,Eip75B,elav,ft,l(3)mbt,nub,bel,Hmt4-20,h,lms,gpp,AGO3,arm,e(y)3,Doc3,EcR,bowl,Diap1
1.21e-09	-20.53	negative regulation of macromolecule biosynthetic process	biological process	GO:0010558	3.00519	446	38	12345	350	Hmt4-20,h,gpp,lms,elav,nub,l(3)mbt,ph-p,zfh2,Eip75B,Sox102F,Mnt,H,dar1,EcR,bowl,e(y)3,Doc3,arm,tey,toe,Oaz,corto,E2f1,dlg1,hb,salr,tio,MESR4,erm,mid,ich,ph-d,E(spl)m8-HLH,CG14220,drm,Antp,msi
1.834e-09	-20.12	negative regulation of macromolecule metabolic process	biological process	GO:0010605	2.4059	777	53	12345	350	aos,E(spl)m8-HLH,drm,CG14220,msi,Antp,Mkp3,ich,CycG,ph-d,Mcr,hb,salr,MESR4,erm,tio,mid,tey,toe,Oaz,phol,corto,E2f1,mts,dlg1,numb,e(y)3,Doc3,lncRNA:acal,AGO3,sty,arm,Diap1,EcR,bowl,ph-p,zfh2,Kdm2,Eip75B,Sox102F,Mnt,H,dar1,Hmt4-20,h,bel,gpp,lms,ft,hh,elav,nub,l(3)mbt
6.472e-10	-21.16	negative regulation of metabolic process	biological process	GO:0009892	2.4	823	56	12345	350	Antp,msi,Raf,drm,CG14220,Sec61alpha,E(spl)m8-HLH,aos,Mcr,ph-d,CycG,ich,Mkp3,mid,tio,erm,MESR4,salr,hb,numb,dlg1,E2f1,mts,corto,phol,Oaz,toe,tey,arm,sty,AGO3,lncRNA:acal,Doc3,e(y)3,bowl,EcR,Diap1,dar1,H,Mnt,Sox102F,Eip75B,dnr1,Kdm2,zfh2,ph-p,l(3)mbt,nub,hh,ft,elav,gpp,lms,bel,Hmt4-20,h
3.377e-05	-10.3	negative regulation of multicellular organismal process	biological process	GO:0051241	2.99474	212	18	12345	350	RasGAP1,Sema5c,LanA,erm,polo,numb,osa,mts,dlg1,kibra,ft,aos,bab1,sty,Doa,Diap1,neur,EcR
0.0005186	-7.56	negative regulation of nervous system development	biological process	GO:0051961	3.28801	118	11	12345	350	mts,osa,numb,EcR,kibra,polo,Sema5c,RasGAP1,LanA,erm,aos
7.322e-11	-23.34	negative regulation of nitrogen compound metabolic process	biological process	GO:0051172	2.76528	625	49	12345	350	mts,E2f1,dlg1,corto,Oaz,tey,toe,mid,tio,MESR4,erm,salr,hb,Mcr,CycG,ph-d,Mkp3,ich,msi,Antp,E(spl)m8-HLH,CG14220,drm,aos,nub,l(3)mbt,hh,elav,lms,gpp,Hmt4-20,h,Mnt,dar1,H,Sox102F,Kdm2,dnr1,Eip75B,ph-p,zfh2,bowl,EcR,Diap1,sty,arm,lncRNA:acal,Doc3,e(y)3
1.734e-10	-22.48	negative regulation of nucleic acid-templated transcription	biological process	GO:1903507	3.35032	379	36	12345	350	ph-d,ich,Antp,E(spl)m8-HLH,drm,CG14220,E2f1,dlg1,corto,Oaz,tey,toe,mid,MESR4,erm,tio,salr,hb,bowl,EcR,arm,Doc3,e(y)3,nub,l(3)mbt,lms,gpp,Hmt4-20,h,Mnt,dar1,H,Sox102F,Eip75B,ph-p,zfh2
6.596e-10	-21.14	negative regulation of nucleobase-containing compound metabolic process	biological process	GO:0045934	3.1296	417	37	12345	350	salr,hb,mid,erm,tio,MESR4,Oaz,tey,toe,E2f1,dlg1,corto,Antp,E(spl)m8-HLH,drm,CG14220,ich,ph-d,Eip75B,ph-p,zfh2,Mnt,dar1,H,Sox102F,lms,gpp,h,Hmt4-20,nub,l(3)mbt,elav,Doc3,e(y)3,arm,bowl,EcR
1.671e-05	-11	negative regulation of response to stimulus	biological process	GO:0048585	2.44815	389	27	12345	350	SoxN,Csp,Slmap,CycG,wun,Mkp3,eff,chrb,sty,Sulf1,lncRNA:acal,Raf,aos,nkd,nub,mts,d,numb,Lpin,Atg1,Sema5c,RasGAP1,H,MESR4,Tom,dnr1,RapGAP1
1.734e-10	-22.48	negative regulation of RNA biosynthetic process	biological process	GO:1902679	3.35032	379	36	12345	350	Antp,E(spl)m8-HLH,CG14220,drm,ph-d,ich,mid,erm,MESR4,tio,salr,hb,E2f1,dlg1,corto,Oaz,tey,toe,arm,Doc3,e(y)3,bowl,EcR,Mnt,dar1,H,Sox102F,Eip75B,ph-p,zfh2,nub,l(3)mbt,gpp,lms,Hmt4-20,h
1.762e-10	-22.46	negative regulation of RNA metabolic process	biological process	GO:0051253	3.279	398	37	12345	350	zfh2,ph-p,Eip75B,Sox102F,H,dar1,Mnt,Hmt4-20,h,lms,gpp,elav,l(3)mbt,nub,e(y)3,Doc3,arm,EcR,bowl,hb,salr,tio,erm,MESR4,mid,toe,tey,Oaz,corto,dlg1,E2f1,drm,CG14220,E(spl)m8-HLH,Antp,ich,ph-d
0.0001532	-8.78	negative regulation of signal transduction	biological process	GO:0009968	2.38028	326	22	12345	350	Raf,lncRNA:acal,sty,Sulf1,nkd,aos,Slmap,CycG,SoxN,chrb,eff,Mkp3,Tom,MESR4,H,RasGAP1,RapGAP1,Lpin,numb,d,mts,Atg1
2.352e-05	-10.66	negative regulation of signaling	biological process	GO:0023057	2.50507	352	25	12345	350	lncRNA:acal,Raf,sty,Sulf1,nkd,aos,Slmap,CycG,CG9650,SoxN,eff,Alk,Dcp-1,chrb,Mkp3,MESR4,Tom,RasGAP1,H,RapGAP1,Lpin,mts,d,numb,Atg1
1.673e-08	-17.91	negative regulation of transcription by RNA polymerase II	biological process	GO:0000122	3.83038	221	24	12345	350	zfh2,hb,Eip75B,salr,tio,dar1,H,mid,Mnt,toe,h,lms,l(3)mbt,E2f1,dlg1,Doc3,CG14220,drm,E(spl)m8-HLH,arm,Antp,ich,EcR,bowl
9.503e-11	-23.08	negative regulation of transcription, DNA-templated	biological process	GO:0045892	3.42256	371	36	12345	350	ph-d,ich,CG14220,drm,E(spl)m8-HLH,Antp,corto,E2f1,dlg1,toe,tey,Oaz,erm,tio,MESR4,mid,hb,salr,EcR,bowl,arm,e(y)3,Doc3,l(3)mbt,nub,h,Hmt4-20,gpp,lms,Sox102F,dar1,H,Mnt,zfh2,ph-p,Eip75B
2.709e-40	-91.11	nervous system development	biological process	GO:0007399	3.78818	1108	119	12345	350	Pak,zfh2,unpg,h,gukh,lms,rib,ft,FER,e(y)3,E(Pc),sli,sty,Sulf1,toy,Dcp-1,pyr,EcR,stan,robo2,jbug,sol,hb,Fas1,Poxm,tinc,Ten-a,erm,grh,melt,RasGAP1,Sema5c,lab,Imp,bnl,spen,ci,Atg1,kibra,loco,numb,nkd,Kat60,sr,app,Raf,tup,lola,jar,mbc,glec,msi,bib,hth,comm,comm2,nrv2,ph-p,Archease,ckn,gsb,dar1,side,vvl,elav,hh,l(3)mbt,mav,Gyc76C,ras,lute,for,shf,nub,gish,S,trn,shot,bdg,arm,Lmx1a,Amph,cora,eff,shd,fj,…
2.832e-34	-77.25	neurogenesis	biological process	GO:0022008	3.8596	923	101	12345	350	stan,EcR,pyr,jbug,robo2,Dcp-1,sli,sty,Sulf1,E(Pc),ft,FER,gukh,h,lms,Pak,bib,comm2,comm,hth,lola,Raf,tup,msi,jar,app,Kat60,nkd,kibra,numb,loco,bnl,Imp,ci,spen,Ten-a,erm,tinc,Sema5c,melt,RasGAP1,grh,hb,Poxm,Fas1,Wnt4,RhoGAP100F,NetB,eff,cora,fj,bdg,shot,Amph,Lmx1a,arm,S,gish,trn,vvl,hh,for,nub,shf,ras,Gyc76C,mav,l(3)mbt,lute,side,dar1,ph-p,Archease,nrv2,gsb,ckn,neur,SoxN,fzr,Doa,Alk,Awh,E(spl)m8-HL…
5.033e-16	-35.23	neuron development	biological process	GO:0048666	3.38219	584	56	12345	350	gukh,vvl,hh,shf,for,nub,Gyc76C,ras,FER,ph-p,Pak,ckn,side,eff,Dcp-1,stan,EcR,jbug,Wnt4,NetB,RhoGAP100F,robo2,E(Pc),trn,sli,shot,Sulf1,Amph,tey,Imp,ci,spen,Frl,Trim9,Poxm,Fas1,Tollo,Ten-a,erm,unc-5,LanA,Sema5c,mid,grh,Doa,Alk,SoxN,comm2,comm,gcm,Kat60,E(spl)m8-HLH,lola,Raf,tup,p120ctn
2.391e-23	-52.09	neuron differentiation	biological process	GO:0030182	3.67618	710	74	12345	350	Fas1,Poxm,Ten-a,erm,Sema5c,melt,grh,Imp,ci,spen,Kat60,app,tup,Raf,lola,msi,bib,comm,hth,comm2,Pak,gukh,lms,ft,FER,E(Pc),sli,Sulf1,Dcp-1,EcR,stan,robo2,jbug,Tollo,inv,LanA,mid,unc-5,tey,Trim9,Frl,osa,mts,gcm,E(spl)m8-HLH,dgo,p120ctn,Alk,Doa,Awh,SoxN,ph-p,ckn,side,vvl,hh,ras,Gyc76C,for,nub,shf,S,trn,shot,bdg,arm,Lmx1a,Amph,cora,eff,fj,RhoGAP100F,NetB,Wnt4
9.587e-08	-16.16	neuron fate commitment	biological process	GO:0048663	6.36845	72	13	12345	350	hth,mts,bib,stan,grh,melt,mid,msi,tup,Raf,bdg,lola,S
9.162e-14	-30.02	neuron projection development	biological process	GO:0031175	3.55081	447	45	12345	350	stan,EcR,NetB,RhoGAP100F,robo2,jbug,Wnt4,sli,shot,Sulf1,E(Pc),trn,hh,vvl,ras,FER,Gyc76C,for,nub,gukh,side,Pak,ckn,comm,SoxN,comm2,Alk,tup,E(spl)m8-HLH,lola,p120ctn,gcm,Kat60,Trim9,Frl,spen,ci,erm,Ten-a,mid,LanA,Sema5c,unc-5,Fas1,Poxm
2.132e-14	-31.48	neuron projection guidance	biological process	GO:0097485	4.5349	280	36	12345	350	for,Gyc76C,ras,FER,vvl,gukh,side,ckn,Pak,Wnt4,jbug,robo2,NetB,RhoGAP100F,stan,Sulf1,shot,sli,trn,E(Pc),Trim9,spen,unc-5,Sema5c,mid,LanA,Ten-a,erm,Fas1,comm2,SoxN,comm,Alk,lola,tup,gcm
6.575e-14	-30.35	neuron projection morphogenesis	biological process	GO:0048812	3.65163	425	44	12345	350	vvl,hh,for,nub,ras,FER,Gyc76C,gukh,side,Pak,ckn,EcR,stan,jbug,Wnt4,RhoGAP100F,NetB,robo2,sli,shot,Sulf1,trn,E(Pc),Trim9,Frl,ci,spen,Ten-a,erm,unc-5,mid,LanA,Sema5c,Poxm,Fas1,SoxN,comm2,comm,Alk,E(spl)m8-HLH,lola,tup,p120ctn,gcm
1.279e-07	-15.87	neuron recognition	biological process	GO:0008038	4.95038	114	16	12345	350	stan,robo2,NetB,comm,Wnt4,shot,sli,lola,Sulf1,Trim9,Gyc76C,shf,tey,Ten-a,mid,Fas1
0.0009652	-6.94	oogenesis	biological process	GO:0048477	1.7584	682	34	12345	350	Doa,bib,Parp,neur,lola,Raf,Ppcs,mbc,jar,Atg1,polo,ci,kibra,mts,E2f1,dlg1,loco,lncRNA:flam,DNaseII,MESR4,mid,Diap1,eff,Dcp-1,shd,EcR,S,sty,arm,bel,hh,Pcyt1,ph-p,Eip75B
7.537e-13	-27.91	open tracheal system development	biological process	GO:0007424	4.65283	235	31	12345	350	cora,flz,Mkp3,fj,ich,stan,wun,Mcr,btsz,trn,sr,sgl,pio,Raf,shot,sli,sty,arm,bnl,h,kkv,ci,Oaz,ft,hh,rib,Gyc76C,Trf2,nrv2,LanA,grh
0.0007207	-7.24	organelle organization	biological process	GO:0006996	1.42208	1885	76	12345	350	dgt5,Dcp-1,Diap1,Topors,Hel89B,RhoGEF3,E(Pc),e(y)3,bel,scf,gukh,FER,larp,rib,ft,cta,Map205,Brca2,Parp,Kat60,mbc,Atg13,jar,CG33298,DOR,AP-1gamma,Atg1,loco,corto,tara,CG32982,CG13366,RasGAP1,grh,grp,Rim2,eff,cora,RhoGAP100F,btsz,Amph,pico,shot,CG10395,gpp,Hmt4-20,emb,nub,Kdm2,ph-p,CG8188,His2Av,Doa,Sirup,fzr,alphaSnap,ph-d,CycG,tacc,Chro,atl,Ppcs,CG14220,Zasp52,Sec24AB,polo,Frl,siz,osa,dlg1,mts,Lan…
0.0004208	-7.77	ovarian follicle cell development	biological process	GO:0030707	2.26514	327	21	12345	350	mid,lncRNA:flam,ph-p,kibra,hh,loco,E2f1,dlg1,ci,Raf,jar,mbc,Ppcs,sty,S,neur,Parp,bib,EcR,Diap1,shd
9.124e-27	-59.96	pattern specification process	biological process	GO:0007389	4.47377	544	69	12345	350	mid,cno,unc-5,inv,tio,Bx,Frl,osa,mts,dlg1,aos,gcm,Antp,upd2,skd,arr,E(spl)m8-HLH,Mkp3,Doa,SoxN,neur,Kdm2,gsb,CrebA,nub,vvl,hh,sgl,gish,S,arm,Myo31DF,CG14073,fj,cora,NetB,bowl,tara,hb,RasGAP1,lab,Tom,spen,ci,loco,numb,corto,nkd,app,tup,drm,Raf,Ssdp,hth,GEFmeso,step,Parp,H,h,ft,Lpin,sty,Sulf1,sli,ec,robo2,wun,EcR,stan
1.07e-06	-13.75	photoreceptor cell differentiation	biological process	GO:0046530	3.66206	183	19	12345	350	grh,melt,mts,osa,hh,msi,Amph,arm,bdg,lola,Raf,S,RhoGAP100F,hth,EcR,stan,eff,Doa,Alk
1.587e-14	-31.77	plasma membrane bounded cell projection morphogenesis	biological process	GO:0120039	3.72586	426	45	12345	350	gcm,p120ctn,tup,lola,E(spl)m8-HLH,Alk,comm,comm2,SoxN,Fas1,Poxm,Sema5c,LanA,mid,unc-5,erm,Ten-a,spen,ci,bnl,Trim9,Frl,E(Pc),trn,Sulf1,shot,sli,robo2,RhoGAP100F,NetB,Wnt4,jbug,stan,EcR,ckn,Pak,side,gukh,ras,Gyc76C,FER,nub,for,vvl,hh
6.851e-12	-25.71	plasma membrane bounded cell projection organization	biological process	GO:0120036	2.87355	626	51	12345	350	mid,LanA,Sema5c,unc-5,erm,Ten-a,Fas1,Poxm,Frl,Trim9,spen,ci,bnl,p120ctn,dgo,tup,E(spl)m8-HLH,lola,Kat60,app,gcm,comm,SoxN,comm2,Alk,side,ckn,Pak,Gyc76C,ras,FER,nub,for,hh,ft,vvl,gukh,Sulf1,shot,sli,E(Pc),trn,NetB,robo2,RhoGAP100F,Wnt4,jbug,EcR,stan,fj,cora
2.939e-22	-49.58	positive regulation of biological process	biological process	GO:0048518	2.49177	1642	116	12345	350	MESR4,unc-5,Lasp,mid,Synd,E2f1,dlg1,mts,osa,siz,Bx,HLH54F,skd,upd2,Antp,atl,gcm,aos,CycG,neur,SoxN,fzr,Atf6,Doa,Alk,Awh,Sox102F,Alg-2,dar1,Archease,Eip75B,ckn,vvl,hh,ari-2,nub,shf,mav,CG7369,gpp,CrebA,pico,shot,arm,Lmx1a,S,gish,btsz,Slmap,bowl,Ten-a,erm,Usp10,Cadps,lab,grh,RasGAP1,melt,Sema5c,Trf2,hb,tara,ASPP,Fbl6,kibra,numb,bnl,Imp,Atg1,Oaz,spen,ci,lola,Raf,tup,drm,Sec61alpha,DOR,jar,Atg13,mbc,…
4.486e-10	-21.52	positive regulation of biosynthetic process	biological process	GO:0009891	2.73146	594	46	12345	350	e(y)3,Doc3,Lmx1a,arm,toy,EcR,bowl,zfh2,Eip75B,akirin,Sox102F,unpg,dar1,scf,gpp,CrebA,Lpin,vvl,nub,gcm,lola,HLH54F,DOR,tup,drm,Antp,Awh,ich,lncRNA:roX1,CG12054,Parp,SoxN,Atf6,hth,Trf2,hb,tara,MESR4,lab,mid,grh,Bx,ci,Oaz,E2f1,osa
9.499e-10	-20.77	positive regulation of cell communication	biological process	GO:0010647	3.1508	403	36	12345	350	erm,melt,lab,Usp10,kibra,siz,mts,E2f1,Imp,bnl,ci,spen,Raf,skd,mbc,neur,step,CycG,bib,hth,Alk,Doa,Ssdp,Alg-2,ckn,ft,Lpin,CG7369,mav,shf,Sulf1,gish,S,Slmap,E(spl)m2-BFM,Diap1
0.0001102	-9.11	positive regulation of cell death	biological process	GO:0010942	3.91905	99	11	12345	350	Atg13,Sec61alpha,aos,Pak,E2f1,EcR,ft,kibra,Atg1,ec,bel
1.952e-07	-15.45	positive regulation of cell development	biological process	GO:0010720	4.28977	148	18	12345	350	Lasp,RasGAP1,dar1,Archease,E2f1,Atg1,Imp,Atg13,atl,mbc,shot,Raf,gcm,stan,EcR,pyr,ec,Diap1
8.695e-08	-16.26	positive regulation of cell differentiation	biological process	GO:0045597	4.29588	156	19	12345	350	EcR,stan,pyr,ec,Diap1,atl,mbc,Atg13,shot,Raf,gcm,E2f1,Atg1,ci,Imp,Lasp,dar1,RasGAP1,Archease
4.486e-10	-21.52	positive regulation of cellular biosynthetic process	biological process	GO:0031328	2.73146	594	46	12345	350	ci,Oaz,Bx,osa,E2f1,tara,hb,Trf2,grh,mid,lab,MESR4,lncRNA:roX1,ich,Awh,hth,Atf6,SoxN,CG12054,Parp,gcm,Antp,tup,drm,DOR,lola,HLH54F,CrebA,gpp,scf,nub,vvl,Lpin,akirin,Eip75B,zfh2,dar1,unpg,Sox102F,toy,bowl,EcR,Doc3,e(y)3,Lmx1a,arm
4.007e-13	-28.55	positive regulation of cellular metabolic process	biological process	GO:0031325	2.62016	875	65	12345	350	Eip75B,dar1,Sox102F,Alg-2,CrebA,gpp,mav,nub,vvl,ari-2,arm,Lmx1a,bowl,mid,MESR4,Bx,osa,E2f1,gcm,Antp,HLH54F,Awh,Alk,Doa,fzr,Atf6,SoxN,akirin,zfh2,Pak,unpg,scf,Lpin,Doc3,e(y)3,AGO3,Dcp-1,toy,Diap1,EcR,ASPP,tara,Trf2,hb,grh,lab,ci,Oaz,Atg1,bnl,Fbl6,mbc,Atg13,drm,tup,DOR,Raf,lola,lncRNA:roX1,ich,comm,hth,CG12054,step,Parp
1.435e-22	-50.3	positive regulation of cellular process	biological process	GO:0048522	2.62608	1464	109	12345	350	hth,comm,CG12054,bib,Parp,step,Ssdp,ich,lncRNA:roX1,Atg13,jar,mbc,lola,Raf,drm,Sec61alpha,tup,DOR,numb,Fbl6,kibra,ci,Atg1,Oaz,spen,bnl,Imp,lab,Cadps,Usp10,RasGAP1,grh,melt,Sema5c,erm,Trf2,hb,ASPP,tara,E(spl)m2-BFM,robo2,EcR,stan,pyr,ec,Diap1,Dcp-1,toy,Sulf1,AGO3,sli,Doc3,SNF4Agamma,e(y)3,Lpin,ft,bel,scf,unpg,akirin,zfh2,Pak,SoxN,Atf6,fzr,CycG,neur,Awh,Doa,Alk,Antp,atl,HLH54F,skd,aos,gcm,mts,E2f1,…
1.32e-05	-11.24	positive regulation of developmental growth	biological process	GO:0048639	4.50274	94	12	12345	350	d,dlg1,step,stan,atl,dar1,Synd,upd2,pico,shot,btsz,Pak
1.14e-09	-20.59	positive regulation of developmental process	biological process	GO:0051094	3.81313	259	28	12345	350	btsz,gcm,Atg13,mbc,atl,upd2,Raf,pico,shot,ec,Diap1,hth,pyr,stan,EcR,step,Pak,Archease,RasGAP1,dar1,Synd,Lasp,Atg1,ci,Imp,d,dlg1,E2f1
1.214e-10	-22.83	positive regulation of gene expression	biological process	GO:0010628	2.84148	571	46	12345	350	hth,Atf6,SoxN,CG12054,ich,lncRNA:roX1,Awh,Antp,DOR,tup,drm,lola,HLH54F,gcm,osa,E2f1,ci,Oaz,Bx,mid,grh,lab,MESR4,erm,tara,Trf2,hb,bowl,EcR,toy,arm,Lmx1a,Doc3,e(y)3,nub,Lpin,vvl,CrebA,gpp,scf,dar1,unpg,Sox102F,akirin,Eip75B,zfh2
2.906e-05	-10.45	positive regulation of growth	biological process	GO:0045927	3.88584	118	13	12345	350	stan,step,CycG,d,dlg1,pico,shot,Synd,dar1,atl,upd2,btsz,Pak
4.636e-05	-9.98	positive regulation of intracellular signal transduction	biological process	GO:1902533	3.17047	178	16	12345	350	Slmap,CycG,step,Alk,mbc,Raf,E2f1,siz,CG7369,ft,Lpin,kibra,ci,bnl,melt,Alg-2
1.339e-10	-22.73	positive regulation of macromolecule biosynthetic process	biological process	GO:0010557	2.87539	552	45	12345	350	EcR,bowl,toy,Lmx1a,arm,e(y)3,Doc3,vvl,Lpin,nub,scf,CrebA,gpp,Sox102F,dar1,unpg,zfh2,akirin,Eip75B,CG12054,Atf6,hth,SoxN,ich,lncRNA:roX1,Awh,DOR,tup,drm,HLH54F,lola,Antp,gcm,osa,E2f1,Bx,ci,Oaz,MESR4,mid,grh,lab,tara,hb,Trf2
1.658e-12	-27.13	positive regulation of macromolecule metabolic process	biological process	GO:0010604	2.58986	858	63	12345	350	akirin,Eip75B,Pak,zfh2,dar1,unpg,Alg-2,Sox102F,CrebA,gpp,scf,mav,nub,Lpin,ari-2,vvl,Doc3,e(y)3,Lmx1a,arm,AGO3,toy,Diap1,bowl,EcR,ASPP,tara,Trf2,hb,mid,grh,lab,erm,MESR4,Oaz,Atg1,ci,bnl,Bx,osa,E2f1,Fbl6,gcm,Atg13,mbc,Antp,DOR,Raf,drm,tup,lola,HLH54F,ich,lncRNA:roX1,Awh,Alk,Atf6,hth,fzr,comm,SoxN,step,CG12054
2.947e-12	-26.55	positive regulation of metabolic process	biological process	GO:0009893	2.48443	937	66	12345	350	erm,grh,lab,ASPP,tara,Trf2,hb,Fbl6,bnl,ci,Oaz,Atg1,DOR,tup,drm,Raf,lola,Atg13,mbc,step,Parp,CG12054,hth,comm,lncRNA:roX1,ich,unpg,zfh2,Pak,akirin,Lpin,scf,AGO3,e(y)3,Doc3,EcR,Dcp-1,toy,Diap1,MESR4,mid,osa,E2f1,Bx,HLH54F,Antp,gcm,Atf6,fzr,SoxN,Alk,Doa,Awh,Alg-2,Sox102F,dar1,Eip75B,vvl,ari-2,mav,nub,CrebA,gpp,Lmx1a,arm,bowl
9.031e-09	-18.52	positive regulation of multicellular organismal process	biological process	GO:0051240	3.58018	266	27	12345	350	Raf,shot,Atg13,atl,mbc,upd2,btsz,gcm,pyr,EcR,stan,step,hth,Diap1,ec,Sox102F,RasGAP1,dar1,Synd,Lasp,Pak,Archease,d,E2f1,dlg1,Imp,Atg1
0.0003175	-8.06	positive regulation of multi-organism process	biological process	GO:0043902	3.07737	149	13	12345	350	vvl,Parp,E2f1,Doa,Diap1,LanB1,Atg1,Sec61alpha,mbc,Atg13,Lasp,GILT1,akirin
2.037e-05	-10.8	positive regulation of nervous system development	biological process	GO:0051962	3.76947	131	14	12345	350	dlg1,pyr,stan,EcR,Imp,atl,Synd,dar1,RasGAP1,shot,Raf,gcm,Pak,Archease
8.315e-05	-9.39	positive regulation of neurogenesis	biological process	GO:0050769	4.04152	96	11	12345	350	Raf,shot,RasGAP1,dar1,atl,Archease,gcm,stan,EcR,pyr,Imp
3.297e-12	-26.44	positive regulation of nitrogen compound metabolic process	biological process	GO:0051173	2.60164	827	61	12345	350	AGO3,Lmx1a,arm,e(y)3,Doc3,EcR,bowl,Diap1,toy,Alg-2,Sox102F,unpg,dar1,zfh2,Pak,akirin,Eip75B,Lpin,ari-2,vvl,nub,mav,scf,gpp,CrebA,HLH54F,lola,Raf,DOR,drm,tup,Antp,Atg13,mbc,gcm,Parp,step,CG12054,SoxN,Atf6,hth,fzr,Alk,Awh,lncRNA:roX1,ich,MESR4,lab,grh,mid,hb,Trf2,ASPP,tara,Fbl6,E2f1,osa,Bx,bnl,Oaz,ci
3.149e-12	-26.48	positive regulation of nucleic acid-templated transcription	biological process	GO:1903508	3.21298	494	45	12345	350	Antp,lola,HLH54F,drm,DOR,tup,gcm,SoxN,hth,Atf6,CG12054,Awh,ich,lncRNA:roX1,lab,grh,mid,MESR4,Trf2,hb,tara,E2f1,osa,ci,Oaz,Bx,arm,Lmx1a,Doc3,e(y)3,bowl,EcR,toy,unpg,dar1,Sox102F,akirin,Eip75B,zfh2,nub,Lpin,vvl,gpp,CrebA,scf
6.039e-12	-25.83	positive regulation of nucleobase-containing compound metabolic process	biological process	GO:0045935	3.10227	523	46	12345	350	e(y)3,Doc3,AGO3,Lmx1a,arm,toy,EcR,bowl,zfh2,Eip75B,akirin,Sox102F,dar1,unpg,scf,CrebA,gpp,vvl,Lpin,nub,gcm,drm,DOR,tup,lola,HLH54F,Antp,ich,lncRNA:roX1,Awh,CG12054,Atf6,hth,SoxN,tara,hb,Trf2,MESR4,mid,grh,lab,Bx,Oaz,ci,osa,E2f1
0.0007885	-7.15	positive regulation of response to external stimulus	biological process	GO:0032103	3.12892	124	11	12345	350	LanB1,Imp,Doa,vvl,stan,Parp,akirin,GILT1,Archease,atl,sli
1.244e-12	-27.41	positive regulation of response to stimulus	biological process	GO:0048584	3.29982	481	45	12345	350	Diap1,E(spl)m2-BFM,Slmap,stan,gish,S,Sulf1,sli,mav,CG7369,shf,Lpin,ft,vvl,ckn,akirin,Archease,GILT1,Alg-2,LanB1,Ssdp,Alk,Doa,hth,neur,bib,Parp,CycG,step,mbc,atl,skd,Raf,spen,ci,Imp,bnl,siz,mts,E2f1,kibra,melt,Usp10,lab,erm
3.149e-12	-26.48	positive regulation of RNA biosynthetic process	biological process	GO:1902680	3.21298	494	45	12345	350	Trf2,hb,tara,MESR4,lab,grh,mid,Bx,Oaz,ci,E2f1,osa,gcm,HLH54F,lola,DOR,tup,drm,Antp,Awh,lncRNA:roX1,ich,CG12054,SoxN,hth,Atf6,zfh2,akirin,Eip75B,Sox102F,unpg,dar1,scf,gpp,CrebA,Lpin,vvl,nub,e(y)3,Doc3,arm,Lmx1a,toy,EcR,bowl
3.07e-12	-26.51	positive regulation of RNA metabolic process	biological process	GO:0051254	3.16274	513	46	12345	350	gpp,CrebA,scf,nub,Lpin,vvl,akirin,Eip75B,zfh2,unpg,dar1,Sox102F,toy,bowl,EcR,Doc3,e(y)3,arm,Lmx1a,AGO3,ci,Oaz,Bx,E2f1,osa,Trf2,hb,tara,lab,grh,mid,MESR4,Awh,ich,lncRNA:roX1,SoxN,Atf6,hth,CG12054,gcm,Antp,HLH54F,lola,drm,tup,DOR
8.153e-11	-23.23	positive regulation of signal transduction	biological process	GO:0009967	3.44111	369	36	12345	350	ckn,Alg-2,shf,mav,CG7369,Lpin,ft,S,gish,Sulf1,Diap1,E(spl)m2-BFM,Slmap,Usp10,lab,melt,erm,spen,ci,bnl,Imp,E2f1,mts,siz,kibra,mbc,skd,Raf,Ssdp,Doa,Alk,hth,step,bib,CycG,neur
9.499e-10	-20.77	positive regulation of signaling	biological process	GO:0023056	3.1508	403	36	12345	350	E(spl)m2-BFM,Slmap,Diap1,Sulf1,S,gish,shf,CG7369,mav,ft,Lpin,Alg-2,ckn,hth,CycG,bib,step,neur,Ssdp,Doa,Alk,mbc,Raf,skd,mts,E2f1,siz,kibra,ci,spen,bnl,Imp,lab,Usp10,melt,erm
7.549e-11	-23.31	positive regulation of transcription by RNA polymerase II	biological process	GO:0045944	3.45047	368	36	12345	350	Sox102F,dar1,unpg,akirin,Eip75B,Lpin,vvl,nub,CrebA,Lmx1a,arm,e(y)3,Doc3,EcR,bowl,toy,MESR4,grh,mid,lab,hb,Trf2,E2f1,ci,tup,DOR,drm,HLH54F,Antp,gcm,CG12054,hth,Atf6,SoxN,ich,Awh
6.895e-13	-28	positive regulation of transcription, DNA-templated	biological process	GO:0045893	3.35563	473	45	12345	350	gcm,drm,DOR,tup,lola,HLH54F,Antp,lncRNA:roX1,ich,Awh,CG12054,Atf6,hth,SoxN,tara,hb,Trf2,MESR4,grh,mid,lab,Bx,Oaz,ci,osa,E2f1,e(y)3,Doc3,arm,Lmx1a,toy,EcR,bowl,zfh2,Eip75B,akirin,Sox102F,dar1,unpg,scf,CrebA,gpp,vvl,Lpin,nub
8.887e-20	-43.87	post-embryonic animal morphogenesis	biological process	GO:0009886	4.08099	484	56	12345	350	app,aos,Ppcs,dgo,mbc,Atg13,jar,arr,lola,drm,skd,Raf,Mkp3,fzr,hth,bib,step,neur,GEFmeso,alphaSnap,salr,Trf2,CG13366,RasGAP1,inv,spen,Atg1,Bx,dlg1,osa,corto,trn,S,e(y)3,btsz,Myo31DF,bab1,arm,shot,pio,fj,Diap1,cora,bowl,px,EcR,Pak,zfh2,H,MYPT-75D,bel,Pcyt1,d,ft,hh,Lpin
4.129e-22	-49.24	post-embryonic animal organ development	biological process	GO:0048569	4.32643	481	59	12345	350	dgo,Ppcs,jar,mbc,arr,lola,drm,skd,Raf,app,aos,hth,fzr,bib,step,neur,alphaSnap,GEFmeso,Mkp3,CG13366,RasGAP1,inv,Poxm,salr,dlg1,E2f1,osa,corto,spen,Bx,sty,Myo31DF,bab1,arm,shot,pio,S,e(y)3,bowl,px,EcR,pyr,fj,Noa36,cora,Diap1,H,Kdm2,akirin,zfh2,Pak,Pcyt1,d,Gyc76C,Lpin,ft,hh,lms,MYPT-75D
3.112e-18	-40.31	post-embryonic animal organ morphogenesis	biological process	GO:0048563	4.19898	420	50	12345	350	mbc,jar,dgo,Ppcs,Raf,drm,skd,arr,lola,aos,app,fzr,hth,GEFmeso,alphaSnap,neur,bib,step,Mkp3,CG13366,RasGAP1,inv,salr,osa,dlg1,corto,spen,Bx,arm,bab1,Myo31DF,shot,pio,e(y)3,S,px,bowl,EcR,fj,cora,Diap1,H,zfh2,Pak,d,Pcyt1,hh,Lpin,ft,MYPT-75D
8.83e-16	-34.66	post-embryonic appendage morphogenesis	biological process	GO:0035120	4.29391	345	42	12345	350	H,Pak,zfh2,Lpin,hh,ft,Pcyt1,d,MYPT-75D,pio,shot,arm,S,e(y)3,EcR,bowl,px,cora,fj,inv,RasGAP1,salr,corto,osa,Bx,spen,arr,lola,drm,Raf,skd,dgo,Ppcs,app,aos,bib,step,alphaSnap,GEFmeso,neur,hth,Mkp3
1.269e-24	-55.02	post-embryonic development	biological process	GO:0009791	3.95567	642	72	12345	350	sty,e(y)3,EcR,pyr,px,Noa36,Diap1,H,zfh2,Pak,akirin,Lpin,ft,d,bel,lms,lola,drm,Raf,Atg13,jar,mbc,app,Eip63E,bib,step,GEFmeso,hth,CG13366,RasGAP1,Trf2,Poxm,salr,Mes2,corto,Oatp74D,spen,Atg1,shot,pio,Myo31DF,bab1,arm,S,btsz,trn,bowl,cora,fj,shd,wech,Kdm2,hh,Pcyt1,Gyc76C,MYPT-75D,CrebA,arr,skd,dgo,Ppcs,aos,alphaSnap,neur,SoxN,fzr,Mkp3,inv,E2f1,dlg1,osa,Bx
7.725e-06	-11.77	programmed cell death	biological process	GO:0012501	3.48613	172	17	12345	350	EcR,wun,ec,Diap1,Dcp-1,chrb,arm,Atg13,lola,S,E2f1,Atg1,bel,rst,Trf2,DNaseII,Pak
2.592e-08	-17.47	programmed cell death involved in cell development	biological process	GO:0010623	5.94462	89	15	12345	350	lola,rst,Atg13,arm,Trf2,S,DNaseII,Pak,EcR,wun,E2f1,bel,Dcp-1,Atg1,ec
7.432e-22	-48.65	regionalization	biological process	GO:0003002	4.20733	503	60	12345	350	S,sgl,sli,Sulf1,sty,arm,cora,fj,CG14073,stan,EcR,bowl,robo2,NetB,Kdm2,gsb,H,h,CrebA,hh,ft,Lpin,vvl,gcm,nkd,aos,E(spl)m8-HLH,arr,drm,skd,tup,Raf,Antp,upd2,Doa,Mkp3,Parp,step,GEFmeso,neur,SoxN,hth,hb,tara,tio,Tom,inv,lab,unc-5,mid,RasGAP1,Bx,ci,spen,corto,mts,dlg1,osa,numb,loco
6.879e-07	-14.19	regulation of anatomical structure morphogenesis	biological process	GO:0022603	3.24497	250	23	12345	350	Pak,cta,Sema5c,dar1,RasGAP1,cno,tinc,neo,FER,Trim9,rib,vvl,gish,atl,sty,shot,ec,eff,Diap1,NetB,hth,neur,stan
6.41e-07	-14.26	regulation of anatomical structure size	biological process	GO:0090066	3.258	249	23	12345	350	Alk,cora,CG6891,fj,EcR,stan,bib,Mcr,btsz,gish,pico,shot,lola,atl,kkv,rib,ft,nrv2,Sema5c,H,RasGAP1,grh,Lasp
1.667e-35	-80.08	regulation of biological process	biological process	GO:0050789	2.01838	3862	221	12345	350	zfh2,dnr1,RapGAP1,CG11360,unpg,H,bel,h,lms,ft,FER,SNF4Agamma,Doc3,Rx,Dcp-1,dgt5,ec,stan,Hel89B,nAChRalpha7,E(spl)m2-BFM,ASPP,tinc,Tom,Usp10,Cadps,grh,bnl,Oatp74D,spen,Atg1,Fbl6,corto,kibra,loco,Kat60,CG8878,lola,tup,mbc,jar,Atg13,chrb,CG43163,LanB1,ich,bib,CG12054,Brca2,CG9650,HnRNP-K,wech,Kdm2,gsb,ckn,Rab39,Indy,CrebA,vvl,elav,Gbs-70E,mub,shf,for,CG7369,S,sgl,Amph,ktub,Lmx1a,eff,CG6891,grp,bowl,…
3.12e-06	-12.68	regulation of biological quality	biological process	GO:0065008	1.74792	1352	67	12345	350	upd2,Ppcs,atl,CG40178,Alk,Mkp3,alphaSnap,cno,Lasp,LanA,Synd,dlg1,Cirl,gish,btsz,aru,shot,pico,ktub,eff,cora,CG6891,fj,shd,Csp,nrv2,gsb,Eip75B,Indy,Syb,shf,Kat60,lola,CG33298,tup,Raf,Atg13,ich,bib,CG42340,Parp,CG9650,Mcr,Ten-a,Cadps,Sema5c,grh,RasGAP1,Atg1,Fbl6,CG3149,SNF4Agamma,flz,EcR,stan,nAChRalpha7,cta,Pak,NaCP60E,H,neo,kkv,CG3719,Lpin,ft,rib,FER
2.758e-15	-33.52	regulation of biosynthetic process	biological process	GO:0009889	2.33603	1374	91	12345	350	msi,DOR,tup,drm,lola,HnRNP-K,hth,CG9650,Parp,CG12054,slp2,ich,lncRNA:roX1,Ssdp,melt,grh,lab,CG30431,erm,Poxm,salr,tara,Trf2,hb,corto,kibra,ci,spen,Oaz,Doc3,e(y)3,Topors,Hel89B,EcR,Rx,toy,H,unpg,dnr1,akirin,zfh2,rib,Lpin,lms,h,scf,Antp,skd,CG14220,HLH54F,E(spl)m8-HLH,gcm,Atf6,fd96Ca,SoxN,ph-d,Awh,eg,mid,inv,MESR4,tio,Tollo,osa,dlg1,E2f1,toe,Bx,tey,arm,bab1,Lmx1a,bowl,dar1,Mnt,Sox102F,Eip75B,gsb,ph…
3.565e-15	-33.27	regulation of cell communication	biological process	GO:0010646	2.80521	855	68	12345	350	RhoGEF3,E(spl)m2-BFM,Dcp-1,Diap1,lncRNA:acal,Sulf1,sty,ft,Lpin,d,H,Pak,Cdep,RapGAP1,GEFmeso,CG9650,bib,step,hth,chrb,Ssdp,Raf,mbc,nkd,kibra,loco,numb,Imp,bnl,spen,Atg1,ci,Tom,erm,RasGAP1,melt,lab,Usp10,Slmap,Csp,eff,ktub,gish,S,aru,CG7369,mav,Gyc76C,shf,for,Alg-2,ckn,gsb,neur,CycG,SoxN,Alk,Doa,Mkp3,skd,CG32447,aos,siz,dlg1,E2f1,mts,MESR4,cno
7.624e-19	-41.72	regulation of cell development	biological process	GO:0060284	4.71653	344	46	12345	350	shot,sty,pyr,EcR,stan,NetB,eff,Diap1,ec,dar1,Pak,Archease,vvl,mav,nub,h,Raf,E(spl)m8-HLH,atl,Atg13,mbc,Antp,gcm,aos,neur,hth,comm,SoxN,Alk,tinc,erm,grh,Sema5c,RasGAP1,Lasp,hb,kibra,osa,Trim9,numb,dlg1,E2f1,mts,Imp,Atg1,polo
3.561e-17	-37.87	regulation of cell differentiation	biological process	GO:0045595	4.03808	428	49	12345	350	ec,eff,Diap1,NetB,pyr,stan,EcR,sty,shot,h,mav,l(3)mbt,nub,vvl,Pak,Archease,dar1,Alk,comm,hth,SoxN,neur,aos,gcm,atl,mbc,Atg13,Antp,Raf,E(spl)m8-HLH,polo,ci,Atg1,Imp,osa,Trim9,numb,mts,dlg1,E2f1,kibra,hb,grh,mid,Sema5c,RasGAP1,Lasp,tinc,erm
5.878e-05	-9.74	regulation of cell morphogenesis	biological process	GO:0022604	3.42917	144	14	12345	350	dar1,atl,Sema5c,cno,shot,Pak,cta,Trim9,FER,NetB,rib,stan,vvl,neo
3.346e-08	-17.21	regulation of cell population proliferation	biological process	GO:0042127	3.69657	229	24	12345	350	EcR,pyr,SoxN,Wnt4,hth,Doa,Mkp3,Raf,gcm,hh,ft,kibra,nub,E2f1,dlg1,mts,FER,l(3)mbt,numb,osa,polo,erm,grh,hb
0.0003175	-8.06	regulation of cell projection organization	biological process	GO:0031344	3.07737	149	13	12345	350	mav,NetB,Trim9,comm,vvl,stan,Imp,atl,Sema5c,dar1,shot,Archease,Pak
2.409e-15	-33.66	regulation of cellular biosynthetic process	biological process	GO:0031326	2.34114	1371	91	12345	350	bab1,arm,Lmx1a,bowl,Eip75B,gsb,ph-p,dar1,Mnt,Sox102F,CrebA,gpp,az2,Hmt4-20,l(3)mbt,Gyc76C,mav,CycH,nub,for,elav,vvl,gcm,Antp,skd,CG14220,E(spl)m8-HLH,HLH54F,Awh,eg,fd96Ca,Atf6,SoxN,ph-d,Tollo,mid,inv,MESR4,tio,toe,tey,Bx,osa,E2f1,dlg1,Doc3,e(y)3,Rx,toy,Topors,Hel89B,EcR,dnr1,akirin,zfh2,H,unpg,lms,scf,h,rib,Lpin,msi,tup,drm,DOR,lola,lncRNA:roX1,ich,Ssdp,HnRNP-K,hth,CG9650,CG12054,slp2,Parp,Poxm,s…
8.434e-05	-9.38	regulation of cellular component movement	biological process	GO:0051270	3.74564	113	12	12345	350	sli,unc-5,LanA,mbc,Sema5c,Kat60,hh,stan,robo2,NetB,Diap1,bnl
6.035e-05	-9.72	regulation of cellular component organization	biological process	GO:0051128	1.87282	791	42	12345	350	shot,gish,e(y)3,NetB,stan,dgt5,CG6891,dar1,Mnt,Kdm2,cta,Pak,Archease,mav,FER,rib,vvl,neo,atl,jar,p120ctn,Kat60,tacc,Chro,fzr,comm,neur,Brca2,step,lncRNA:roX1,Sema5c,LanA,Synd,Lasp,cno,Ten-a,numb,Trim9,dlg1,sstn,Atg1,Imp
3.72e-16	-35.53	regulation of cellular macromolecule biosynthetic process	biological process	GO:2000112	2.42879	1307	90	12345	350	bowl,arm,bab1,Lmx1a,gpp,az2,CrebA,Hmt4-20,CycH,nub,for,mav,l(3)mbt,Gyc76C,elav,vvl,gsb,Eip75B,ph-p,Mnt,dar1,Sox102F,eg,Awh,SoxN,fd96Ca,Atf6,ph-d,gcm,Antp,E(spl)m8-HLH,HLH54F,CG14220,skd,tey,Bx,toe,E2f1,dlg1,osa,Tollo,mid,tio,MESR4,inv,toy,Rx,Topors,EcR,Hel89B,Doc3,e(y)3,lms,scf,h,Lpin,rib,akirin,zfh2,unpg,H,Ssdp,lncRNA:roX1,ich,hth,HnRNP-K,CG12054,Parp,slp2,CG9650,msi,lola,tup,drm,DOR,Oaz,spen,ci…
2.925e-20	-44.98	regulation of cellular metabolic process	biological process	GO:0031323	2.23664	1987	126	12345	350	bnl,spen,Atg1,ci,Oaz,Fbl6,kibra,corto,numb,Trf2,hb,tara,ASPP,salr,Poxm,erm,CG30431,lab,melt,grh,Ssdp,lncRNA:roX1,ich,step,slp2,Parp,CG12054,CG9650,HnRNP-K,hth,comm,Mcr,lola,DOR,Raf,Sec61alpha,drm,tup,msi,Atg13,mbc,scf,h,CG7879,lms,Lpin,rib,zfh2,Pak,dnr1,akirin,CG11360,unpg,H,Diap1,Dcp-1,Rx,toy,EcR,Hel89B,Topors,e(y)3,SNF4Agamma,Doc3,lncRNA:acal,AGO3,sty,tey,Bx,toe,dlg1,E2f1,mts,osa,Tollo,tio,MESR…
1.245e-33	-75.77	regulation of cellular process	biological process	GO:0050794	2.0608	3560	208	12345	350	tara,Trf2,hb,rdgBbeta,salr,Poxm,CG30431,erm,Ten-a,RasGAP1,Sema5c,melt,lab,Imp,Oaz,ci,numb,nkd,Sec61alpha,DOR,drm,Raf,msi,lncRNA:roX1,Ssdp,GEFmeso,step,Parp,slp2,Mcr,hth,comm,cta,Pak,Cdep,akirin,CG7879,scf,neo,CG3719,rib,Lpin,smal,d,e(y)3,Calx,sli,AGO3,lncRNA:acal,Sulf1,sty,toy,Diap1,pyr,RhoGEF3,EcR,robo2,Topors,Tollo,inv,tio,MESR4,LanA,unc-5,Bx,Trim9,siz,mts,gcm,aos,CG42788,tacc,E(spl)m8-HLH,CG32…
8.745e-05	-9.34	regulation of developmental growth	biological process	GO:0048638	2.78459	228	18	12345	350	dlg1,d,ft,kibra,LanA,dar1,Synd,Sema5c,Pak,stan,step,upd2,atl,pico,Raf,shot,Kat60,btsz
1.165e-21	-48.2	regulation of developmental process	biological process	GO:0050793	3.44793	757	74	12345	350	sty,sli,ec,Diap1,robo2,pyr,EcR,stan,Pak,cta,unpg,h,neo,d,FER,rib,ft,Kat60,mbc,Atg13,Raf,hth,comm,step,hb,grh,RasGAP1,Sema5c,tinc,rst,erm,Atg1,ci,Imp,bnl,numb,kibra,btsz,gish,bab1,shot,pico,grp,eff,NetB,Wnt4,Eip75B,Archease,dar1,mav,l(3)mbt,nub,vvl,hh,aos,gcm,atl,upd2,Antp,E(spl)m8-HLH,Alk,SoxN,neur,Synd,LanA,mid,cno,Lasp,polo,osa,Trim9,dlg1,mts,E2f1
3.892e-17	-37.78	regulation of gene expression	biological process	GO:0010468	2.32559	1547	102	12345	350	mid,MESR4,tio,inv,Bx,tey,toe,dlg1,E2f1,osa,phol,gcm,Antp,HLH54F,E(spl)m8-HLH,skd,CG14220,eg,Awh,Doa,SoxN,Atf6,fd96Ca,ph-d,gsb,Eip75B,ph-p,Mnt,dar1,Sox102F,az2,gpp,CrebA,Hmt4-20,CycH,nub,for,l(3)mbt,mav,Gyc76C,hh,vvl,elav,mub,bab1,Lmx1a,arm,bowl,salr,Poxm,Trf2,hb,tara,lab,grh,melt,erm,CG30431,jigr1,spen,Oaz,ci,numb,corto,kibra,msi,CG8878,lola,DOR,tup,drm,Ssdp,ich,lncRNA:roX1,hth,HnRNP-K,CG12054,sl…
2.578e-06	-12.87	regulation of growth	biological process	GO:0040008	2.84447	310	25	12345	350	Synd,dar1,LanA,Sema5c,Mnt,Pak,d,dlg1,kibra,ft,Atg1,mbc,atl,upd2,Raf,shot,pico,Kat60,btsz,step,EcR,stan,CycG,chrb,Alk
5.562e-10	-21.31	regulation of intracellular signal transduction	biological process	GO:1902531	3.4335	339	33	12345	350	mbc,Raf,aos,GEFmeso,step,CycG,Mkp3,chrb,Alk,melt,cno,MESR4,siz,mts,E2f1,kibra,Atg1,ci,bnl,sty,lncRNA:acal,aru,Slmap,RhoGEF3,Alg-2,RapGAP1,Pak,Cdep,mav,CG7369,d,ft,Lpin
1.521e-05	-11.09	regulation of localization	biological process	GO:0032879	2.28748	478	31	12345	350	Indy,unc-5,cno,Cadps,Lasp,LanA,Sema5c,bnl,ft,hh,emb,numb,S,gish,gcm,NKAIN,Kat60,sli,Sec61alpha,upd2,mbc,jar,Diap1,step,Parp,stan,CG9650,neur,NetB,comm,robo2
2.919e-06	-12.74	regulation of locomotion	biological process	GO:0040012	4.44865	111	14	12345	350	sli,Ten-a,mbc,LanA,Sema5c,unc-5,Kat60,stan,hh,robo2,Trim9,NetB,bnl,Diap1
9.148e-16	-34.63	regulation of macromolecule biosynthetic process	biological process	GO:0010556	2.39399	1326	90	12345	350	eg,Awh,ph-d,Atf6,fd96Ca,SoxN,gcm,skd,CG14220,E(spl)m8-HLH,HLH54F,Antp,toe,Bx,tey,osa,E2f1,dlg1,Tollo,inv,MESR4,tio,mid,bowl,arm,bab1,Lmx1a,Hmt4-20,CrebA,gpp,az2,vvl,elav,mav,Gyc76C,l(3)mbt,nub,for,CycH,ph-p,Eip75B,gsb,Sox102F,dar1,Mnt,ich,lncRNA:roX1,Ssdp,CG9650,Parp,slp2,CG12054,hth,HnRNP-K,DOR,drm,tup,lola,msi,ci,spen,Oaz,corto,kibra,tara,hb,Trf2,salr,Poxm,CG30431,erm,melt,grh,lab,Rx,toy,Hel89B…
1.248e-20	-45.83	regulation of macromolecule metabolic process	biological process	GO:0060255	2.23613	2019	128	12345	350	hh,ari-2,CycH,nub,mav,Gyc76C,l(3)mbt,Hmt4-20,gpp,az2,Sox102F,Alg-2,Mnt,dar1,ph-p,Eip75B,bab1,arm,phol,mts,Bx,tio,MESR4,inv,Tollo,CycG,SoxN,fd96Ca,Doa,Mkp3,Awh,eg,E(spl)m8-HLH,Antp,gcm,aos,Lpin,rib,CG7879,scf,Pak,akirin,EcR,Topors,Diap1,toy,lncRNA:acal,AGO3,sty,e(y)3,numb,Oaz,jigr1,ci,erm,CG30431,lab,melt,Trf2,hb,tara,salr,Poxm,slp2,step,Parp,Mcr,hth,comm,Ssdp,lncRNA:roX1,drm,DOR,Raf,msi,vvl,elav,…
5.352e-05	-9.84	regulation of MAPK cascade	biological process	GO:0043408	3.66823	125	13	12345	350	mav,step,Mkp3,Alk,bnl,mbc,cno,sty,Raf,Alg-2,lncRNA:acal,aos,Pak
2.217e-19	-42.95	regulation of metabolic process	biological process	GO:0019222	2.13421	2165	131	12345	350	CG8878,lola,tup,mbc,Atg13,ich,CG12054,CG9650,HnRNP-K,ASPP,grh,bnl,spen,Atg1,Fbl6,kibra,corto,SNF4Agamma,Doc3,Dcp-1,Rx,Hel89B,zfh2,dnr1,CG11360,unpg,H,h,bel,lms,ft,HLH54F,skd,CG14220,Alk,ph-d,fzr,Atf6,cno,mid,tey,toe,E2f1,dlg1,osa,Lmx1a,bowl,gsb,Kdm2,CrebA,vvl,elav,Gbs-70E,mub,for,Sec61alpha,DOR,Raf,drm,msi,Ssdp,lncRNA:roX1,slp2,Parp,step,Mcr,hth,comm,hb,Trf2,tara,salr,Poxm,erm,CG30431,lab,melt,ji…
0.0009433	-6.97	regulation of molecular function	biological process	GO:0065009	1.88834	523	28	12345	350	RapGAP1,ASPP,nrv2,Pak,RasGAP1,melt,gpp,scf,CG42390,loco,CycH,aos,SNF4Agamma,Atg13,mbc,sty,Raf,tup,fj,Gclm,Alk,Diap1,RhoGAP100F,fzr,Mcr,alphaSnap,step,CycG
1.306e-21	-48.09	regulation of multicellular organismal development	biological process	GO:2000026	3.85967	594	65	12345	350	Raf,mbc,Kat60,comm,hth,erm,tinc,rst,Sema5c,RasGAP1,grh,hb,kibra,numb,bnl,Imp,ci,sli,sty,stan,EcR,pyr,robo2,Diap1,ec,unpg,cta,Pak,ft,FER,d,neo,h,E(spl)m8-HLH,Antp,atl,gcm,aos,neur,SoxN,Alk,Lasp,cno,LanA,Synd,mid,mts,dlg1,osa,Trim9,polo,shot,bab1,gish,NetB,eff,grp,dar1,Archease,Eip75B,hh,vvl,nub,l(3)mbt,mav
3.855e-22	-49.31	regulation of multicellular organismal process	biological process	GO:0051239	3.4323	781	76	12345	350	Diap1,ec,pyr,EcR,stan,robo2,sli,sty,h,neo,ft,d,FER,Pak,cta,unpg,step,comm,hth,Kat60,Raf,mbc,Atg13,Imp,bnl,Atg1,ci,kibra,numb,hb,tinc,rst,erm,Sema5c,RasGAP1,grh,eff,grp,NetB,Wnt4,gish,btsz,shot,bab1,Amph,vvl,hh,mav,l(3)mbt,nub,for,Archease,Eip75B,Sox102F,dar1,Alk,Doa,neur,SoxN,gcm,aos,E(spl)m8-HLH,atl,Antp,upd2,polo,osa,Trim9,dlg1,mts,E2f1,mid,Synd,LanA,Lasp,cno
0.0002774	-8.19	regulation of multi-organism process	biological process	GO:0043900	2.53954	250	18	12345	350	mbc,Atg13,Sec61alpha,wun,EcR,Parp,LanB1,Doa,Diap1,Lasp,akirin,dnr1,GILT1,nub,E2f1,dlg1,vvl,Atg1
9.653e-17	-36.88	regulation of nervous system development	biological process	GO:0051960	4.35939	356	44	12345	350	dar1,unpg,Pak,Archease,mav,nub,vvl,h,sty,shot,NetB,pyr,stan,EcR,eff,Synd,grh,LanA,mid,Sema5c,RasGAP1,tinc,erm,hb,osa,Trim9,numb,mts,dlg1,kibra,polo,Imp,atl,Antp,Raf,E(spl)m8-HLH,Kat60,aos,gcm,comm,hth,SoxN,neur,Alk
5.782e-17	-37.39	regulation of neurogenesis	biological process	GO:0050767	5.1353	261	38	12345	350	shot,sty,pyr,stan,EcR,NetB,eff,dar1,Pak,Archease,vvl,mav,nub,h,Raf,E(spl)m8-HLH,atl,Antp,gcm,aos,neur,hth,comm,SoxN,Alk,tinc,erm,RasGAP1,Sema5c,grh,hb,kibra,numb,osa,Trim9,mts,Imp,polo
7.651e-09	-18.69	regulation of neuron differentiation	biological process	GO:0045664	4.31095	180	22	12345	350	Imp,vvl,Trim9,mav,Archease,Pak,tinc,Sema5c,RasGAP1,dar1,eff,Alk,stan,EcR,neur,hth,NetB,comm,shot,Raf,sty,atl
2.004e-05	-10.82	regulation of neuron projection development	biological process	GO:0010975	4.02218	114	13	12345	350	stan,vvl,mav,NetB,comm,Trim9,Imp,shot,dar1,Sema5c,atl,Archease,Pak
1.429e-19	-43.39	regulation of nitrogen compound metabolic process	biological process	GO:0051171	2.26341	1870	120	12345	350	Tollo,mid,cno,inv,MESR4,tio,toe,tey,Bx,osa,dlg1,E2f1,mts,aos,gcm,Antp,CG14220,skd,E(spl)m8-HLH,HLH54F,Mkp3,Awh,eg,Alk,Doa,Atf6,fzr,fd96Ca,SoxN,ph-d,CycG,Eip75B,Kdm2,gsb,ph-p,dar1,Mnt,Alg-2,Sox102F,CrebA,az2,gpp,Hmt4-20,mav,l(3)mbt,Gyc76C,nub,CycH,for,mub,vvl,elav,ari-2,hh,Lmx1a,arm,bab1,bowl,salr,Poxm,ASPP,tara,Trf2,hb,grh,melt,lab,CG30431,erm,spen,Oaz,ci,bnl,corto,kibra,Fbl6,mbc,Atg13,msi,DOR,tu…
6.218e-18	-39.62	regulation of nucleic acid-templated transcription	biological process	GO:1903506	2.64993	1158	87	12345	350	gcm,CG14220,skd,E(spl)m8-HLH,HLH54F,Antp,Awh,eg,ph-d,Atf6,fd96Ca,SoxN,inv,tio,MESR4,mid,toe,tey,Bx,osa,E2f1,dlg1,Lmx1a,arm,bab1,bowl,ph-p,Eip75B,gsb,Sox102F,dar1,Mnt,Hmt4-20,CrebA,az2,gpp,vvl,mav,Gyc76C,l(3)mbt,for,CycH,nub,DOR,tup,drm,lola,ich,lncRNA:roX1,Ssdp,CG9650,Parp,slp2,CG12054,HnRNP-K,hth,tara,Trf2,hb,Poxm,salr,CG30431,erm,melt,grh,lab,ci,spen,Oaz,kibra,corto,e(y)3,Doc3,Rx,toy,Hel89B,EcR…
1.746e-17	-38.59	regulation of nucleobase-containing compound metabolic process	biological process	GO:0019219	2.49448	1315	93	12345	350	osa,E2f1,dlg1,toe,tey,Bx,mid,inv,tio,MESR4,Atf6,fd96Ca,SoxN,ph-d,Awh,eg,Doa,Antp,CG14220,skd,E(spl)m8-HLH,HLH54F,gcm,Gyc76C,l(3)mbt,mav,CycH,nub,for,mub,vvl,elav,CrebA,az2,gpp,Hmt4-20,dar1,Mnt,Sox102F,Eip75B,gsb,ph-p,bowl,bab1,Lmx1a,arm,corto,kibra,Oaz,spen,ci,grh,melt,lab,CG30431,erm,Poxm,salr,tara,hb,Trf2,hth,HnRNP-K,CG9650,slp2,CG12054,Parp,lncRNA:roX1,ich,Ssdp,tup,DOR,drm,lola,rib,Lpin,lms,sc…
0.0002653	-8.23	regulation of phosphorylation	biological process	GO:0042325	2.4729	271	19	12345	350	aos,SNF4Agamma,sty,mbc,Atg13,lncRNA:acal,Raf,Mkp3,Alk,CycG,step,ASPP,Pak,cno,Alg-2,bnl,CycH,mts,mav
0.0002972	-8.12	regulation of plasma membrane bounded cell projection organization	biological process	GO:0120035	3.09817	148	13	12345	350	shot,Sema5c,dar1,atl,Pak,Archease,stan,vvl,mav,Trim9,NetB,comm,Imp
1.345e-19	-43.45	regulation of primary metabolic process	biological process	GO:0080090	2.25335	1894	121	12345	350	Lmx1a,bab1,arm,bowl,Kdm2,gsb,Eip75B,ph-p,Mnt,dar1,Alg-2,Sox102F,gpp,az2,CrebA,Hmt4-20,nub,for,CycH,mav,l(3)mbt,Gyc76C,ari-2,hh,vvl,elav,mub,Gbs-70E,aos,gcm,Antp,E(spl)m8-HLH,HLH54F,CG14220,skd,Awh,Mkp3,eg,Doa,Alk,SoxN,fzr,fd96Ca,Atf6,CycG,ph-d,Tollo,cno,mid,MESR4,tio,inv,tey,Bx,toe,E2f1,mts,dlg1,osa,Doc3,e(y)3,SNF4Agamma,sty,lncRNA:acal,AGO3,Diap1,Rx,toy,Topors,EcR,Hel89B,akirin,zfh2,Pak,unpg,H,C…
5.241e-05	-9.86	regulation of protein modification process	biological process	GO:0031399	2.43952	347	24	12345	350	CycH,mts,mav,hh,bnl,cno,Alg-2,Kdm2,Tollo,ASPP,Pak,fzr,step,CycG,Mkp3,Diap1,Alk,sty,Atg13,mbc,lncRNA:acal,Raf,aos,SNF4Agamma
7.106e-05	-9.55	regulation of protein phosphorylation	biological process	GO:0001932	2.73534	245	19	12345	350	Pak,ASPP,cno,Alg-2,bnl,mav,mts,CycH,aos,SNF4Agamma,Atg13,mbc,sty,Raf,lncRNA:acal,Mkp3,Alk,CycG,step
8.315e-05	-9.39	regulation of Ras protein signal transduction	biological process	GO:0046578	4.04152	96	11	12345	350	RhoGEF3,Slmap,step,GEFmeso,CG7369,siz,MESR4,sty,mbc,Cdep,aru
8.745e-05	-9.34	regulation of response to external stimulus	biological process	GO:0032101	2.78459	228	18	12345	350	nub,for,vvl,Imp,Sema5c,akirin,dnr1,GILT1,Archease,NetB,wun,stan,Parp,LanB1,Doa,atl,ktub,sli
3.651e-19	-42.45	regulation of response to stimulus	biological process	GO:0048583	2.94542	958	80	12345	350	Lpin,ft,d,H,Cdep,GILT1,Pak,akirin,dnr1,RapGAP1,RhoGEF3,stan,wun,E(spl)m2-BFM,Diap1,lncRNA:acal,sli,sty,Sulf1,kibra,loco,numb,bnl,Imp,ci,Atg1,spen,erm,Tom,lab,Usp10,Sema5c,grh,RasGAP1,melt,Parp,bib,step,GEFmeso,hth,chrb,Ssdp,LanB1,Raf,mbc,nkd,vvl,nub,shf,for,emb,mav,Gyc76C,CG7369,Alg-2,Archease,ckn,Slmap,NetB,Csp,eff,ktub,S,gish,aru,dlg1,mts,E2f1,siz,MESR4,cno,CycG,neur,SoxN,Doa,Alk,Mkp3,skd,atl,a…
6.218e-18	-39.62	regulation of RNA biosynthetic process	biological process	GO:2001141	2.64993	1158	87	12345	350	drm,tup,DOR,lola,CG9650,Parp,slp2,CG12054,HnRNP-K,hth,ich,lncRNA:roX1,Ssdp,CG30431,erm,grh,melt,lab,tara,Trf2,hb,salr,Poxm,corto,kibra,Oaz,spen,ci,e(y)3,Doc3,Hel89B,EcR,Topors,toy,Rx,H,unpg,zfh2,akirin,rib,Lpin,h,scf,lms,skd,CG14220,E(spl)m8-HLH,HLH54F,Antp,gcm,ph-d,Atf6,fd96Ca,SoxN,eg,Awh,inv,tio,MESR4,mid,osa,E2f1,dlg1,toe,Bx,tey,bab1,Lmx1a,arm,bowl,Sox102F,dar1,Mnt,ph-p,Eip75B,gsb,vvl,Gyc76C,m…
3.064e-18	-40.33	regulation of RNA metabolic process	biological process	GO:0051252	2.56069	1281	93	12345	350	CG11360,unpg,H,zfh2,akirin,Lpin,rib,scf,CG7879,h,lms,AGO3,e(y)3,Doc3,EcR,Hel89B,Topors,Rx,toy,erm,CG30431,lab,melt,grh,Trf2,hb,tara,salr,Poxm,corto,kibra,Oaz,spen,ci,lola,tup,DOR,drm,CG12054,slp2,Parp,CG9650,hth,HnRNP-K,Ssdp,lncRNA:roX1,ich,Sox102F,Mnt,dar1,ph-p,gsb,Eip75B,elav,vvl,mub,nub,CycH,for,l(3)mbt,mav,Gyc76C,Hmt4-20,gpp,az2,CrebA,Lmx1a,arm,bab1,bowl,MESR4,tio,inv,mid,dlg1,E2f1,osa,tey,Bx…
3.565e-15	-33.27	regulation of signaling	biological process	GO:0023051	2.80521	855	68	12345	350	RapGAP1,Cdep,Pak,H,d,Lpin,ft,Sulf1,sty,lncRNA:acal,Diap1,Dcp-1,E(spl)m2-BFM,RhoGEF3,lab,Usp10,melt,RasGAP1,erm,Tom,spen,ci,Atg1,bnl,Imp,loco,numb,kibra,nkd,mbc,Raf,Ssdp,chrb,hth,step,bib,CG9650,GEFmeso,gsb,ckn,Alg-2,for,shf,Gyc76C,CG7369,mav,aru,S,gish,ktub,eff,Csp,Slmap,cno,MESR4,dlg1,E2f1,mts,siz,aos,CG32447,skd,Mkp3,Doa,Alk,SoxN,CycG,neur
3.706e-05	-10.2	regulation of small GTPase mediated signal transduction	biological process	GO:0051056	4.06978	104	12	12345	350	mbc,sty,MESR4,RapGAP1,aru,Cdep,siz,CG7369,GEFmeso,RhoGEF3,step,Slmap
7.211e-15	-32.56	regulation of transcription by RNA polymerase II	biological process	GO:0006357	2.95119	741	62	12345	350	vvl,Lpin,mav,Gyc76C,l(3)mbt,for,CycH,nub,h,CrebA,lms,Sox102F,H,dar1,unpg,Mnt,zfh2,akirin,Eip75B,Hel89B,EcR,bowl,toy,Rx,bab1,Lmx1a,arm,e(y)3,Doc3,osa,E2f1,dlg1,toe,ci,inv,MESR4,tio,mid,grh,lab,Trf2,hb,salr,CG12054,fd96Ca,Atf6,hth,HnRNP-K,SoxN,ich,Awh,Ssdp,tup,drm,skd,DOR,CG14220,HLH54F,lola,E(spl)m8-HLH,Antp,gcm
2.871e-18	-40.39	regulation of transcription, DNA-templated	biological process	GO:0006355	2.68236	1144	87	12345	350	Antp,skd,CG14220,HLH54F,E(spl)m8-HLH,gcm,Atf6,fd96Ca,SoxN,ph-d,Awh,eg,mid,inv,MESR4,tio,osa,dlg1,E2f1,toe,tey,Bx,Lmx1a,arm,bab1,bowl,dar1,Mnt,Sox102F,Eip75B,gsb,ph-p,Gyc76C,mav,l(3)mbt,nub,CycH,for,vvl,CrebA,az2,gpp,Hmt4-20,drm,DOR,tup,lola,HnRNP-K,hth,CG9650,CG12054,slp2,Parp,ich,lncRNA:roX1,Ssdp,melt,grh,lab,CG30431,erm,salr,Poxm,tara,Trf2,hb,corto,kibra,Oaz,spen,ci,Doc3,e(y)3,Topors,Hel89B,EcR…
1.231e-06	-13.61	regulation of tube architecture, open tracheal system	biological process	GO:0035152	5.15201	89	13	12345	350	ft,stan,Mcr,cora,flz,ich,kkv,fj,Mkp3,shot,grh,btsz,nrv2
0.0007479	-7.2	reproductive process	biological process	GO:0022414	1.4983	1436	61	12345	350	S,gish,sli,Myo31DF,sty,bab1,arm,eff,Diap1,Dcp-1,shd,grp,EcR,wun,Wnt4,Topors,robo2,ph-p,Eip75B,bel,hh,elav,rib,Pcyt1,larp,l(3)mbt,nonA,tacc,lola,Raf,msi,Ppcs,jar,mbc,Doa,LanB1,CycG,bib,Parp,neur,Brca2,lncRNA:flam,DNaseII,salr,MESR4,Lasp,Synd,LanA,twz,RasGAP1,mid,Bx,Imp,Atg1,polo,ci,kibra,dlg1,E2f1,mts,loco
2.077e-12	-26.9	respiratory system development	biological process	GO:0060541	4.48121	244	31	12345	350	flz,cora,ich,fj,Mkp3,wun,stan,Mcr,btsz,sgl,trn,sr,sli,Raf,pio,shot,arm,sty,h,bnl,Oaz,ci,kkv,rib,ft,hh,Gyc76C,nrv2,Trf2,LanA,grh
3.296e-06	-12.62	response to alcohol	biological process	GO:0097305	4.13337	128	15	12345	350	DOR,Pak,ph-p,Trf2,S,Eip75B,aru,Gbs-70E,Brca2,EcR,hang,dlg1,bel,Oatp74D,Gclm
8.426e-10	-20.89	response to chemical	biological process	GO:0042221	2.10266	1191	71	12345	350	Fas1,Trf2,Sema5c,CG7255,grh,Ten-a,erm,Atg1,spen,Oatp74D,bnl,msi,tup,Raf,DOR,lola,comm,comm2,Brca2,NaCP60E,Pak,bel,gukh,FER,Lpin,E(Pc),Sulf1,sli,Gclm,robo2,jbug,pyr,wun,EcR,stan,LanA,mid,unc-5,MESR4,Bx,Trim9,dlg1,GLaz,gcm,Alk,hang,Sirup,Atf6,SoxN,Eip75B,ckn,ph-p,Indy,side,Gyc76C,ras,mav,for,Gbs-70E,vvl,hh,trn,sgl,aru,gish,S,ktub,shot,NetB,RhoGAP100F,Wnt4
8.427e-11	-23.2	response to external stimulus	biological process	GO:0009605	2.32284	987	65	12345	350	LanB1,Parp,Mcr,comm,comm2,Sec61alpha,tup,Raf,lola,Imp,bnl,Atg1,spen,loco,Fas1,Ten-a,erm,Sema5c,melt,Dcp-1,wun,RhoGEF3,stan,EcR,robo2,jbug,SNF4Agamma,Calx,E(Pc),sli,Sulf1,gukh,Lpin,FER,Pak,akirin,Alk,SoxN,nonA,gcm,GLaz,Trim9,dlg1,E2f1,Tollo,inv,mid,LanA,unc-5,vir-1,RhoGAP100F,NetB,Wnt4,gish,trn,shot,hh,vvl,Gyc76C,ras,for,Eip75B,ckn,l(3)L1231,side
0.0006742	-7.3	response to oxygen-containing compound	biological process	GO:1901700	2.18496	339	21	12345	350	Gclm,hang,Sirup,Brca2,EcR,aru,S,ktub,DOR,Oatp74D,bel,Bx,dlg1,for,Gbs-70E,GLaz,Lpin,Eip75B,Pak,Trf2,ph-p
3.905e-09	-19.36	response to stimulus	biological process	GO:0050896	1.62076	2655	122	12345	350	Keap1,Bx,Trim9,Cirl,osa,E2f1,mts,dlg1,GLaz,Tollo,CG11873,mid,LanA,unc-5,inv,MESR4,Mkp3,Alk,Doa,Atf6,Sirup,hang,SoxN,CycG,CG42788,nonA,gcm,upd2,arr,CG32447,gpp,mav,Gyc76C,ras,shf,for,Gbs-70E,mub,vvl,RhoGDI,hh,ckn,Eip75B,ph-p,l(3)L1231,side,Indy,Rab39,vir-1,grp,NetB,RhoGAP100F,Wnt4,trn,sgl,aru,gish,S,arm,ktub,pico,shot,ci,Atg1,spen,Oatp74D,Imp,bnl,loco,rdgBbeta,Fas1,Trf2,Sema5c,melt,RasGAP1,CG7255,…
1.213e-09	-20.53	salivary gland development	biological process	GO:0007431	5.53849	121	19	12345	350	Gyc76C,rib,CrebA,bel,h,unc-5,LanB2,gsb,Pak,hb,Trf2,robo2,NetB,hth,Wnt4,EcR,sli,trn,btsz
3.326e-06	-12.61	salivary gland morphogenesis	biological process	GO:0007435	4.7271	97	13	12345	350	rib,EcR,Gyc76C,Wnt4,h,bel,CrebA,Pak,btsz,Trf2,trn,LanB2,gsb
3.794e-11	-23.99	segmentation	biological process	GO:0035282	4.13337	256	30	12345	350	hh,vvl,osa,dlg1,h,Bx,spen,ci,tio,RasGAP1,lab,hb,gsb,Kdm2,stan,hth,SoxN,bowl,Doa,fj,Raf,drm,skd,arr,arm,upd2,Antp,gcm,sgl,nkd
6.424e-23	-51.1	sensory organ development	biological process	GO:0007423	4.33782	496	61	12345	350	aos,Raf,tup,skd,arr,lola,E(spl)m8-HLH,dgo,p120ctn,msi,Ppcs,Alk,Doa,Awh,neur,alphaSnap,fzr,Sirup,hth,salr,Tom,rst,tio,grh,melt,cno,toe,Bx,bnl,AP-1gamma,ci,spen,kibra,Trim9,Frl,siz,numb,mts,gish,S,Amun,shot,bdg,arm,sty,Amph,toy,eff,Diap1,ec,fj,stan,E(spl)m2-BFM,NetB,RhoGAP100F,Wnt4,H,ft,hh,d,Pcyt1
9.653e-14	-29.97	sensory organ morphogenesis	biological process	GO:0090596	4.20982	310	37	12345	350	rst,cno,grh,melt,bnl,ci,kibra,mts,siz,Frl,aos,arr,lola,Raf,p120ctn,dgo,msi,Doa,Alk,alphaSnap,hth,fzr,ft,hh,Pcyt1,d,S,gish,bdg,Amph,sty,arm,eff,fj,ec,stan,RhoGAP100F
7.476e-20	-44.04	sensory system development	biological process	GO:0048880	4.48589	401	51	12345	350	ft,hh,d,Pcyt1,stan,RhoGAP100F,NetB,Wnt4,toy,eff,ec,fj,bdg,arm,sty,Amph,gish,S,Amun,kibra,Frl,siz,Trim9,mts,toe,bnl,AP-1gamma,spen,ci,rst,tio,grh,melt,cno,neur,alphaSnap,fzr,Sirup,hth,Alk,Doa,Awh,skd,Raf,lola,E(spl)m8-HLH,arr,dgo,msi,p120ctn,aos
2.493e-05	-10.6	sex differentiation	biological process	GO:0007548	4.23257	100	12	12345	350	LanB1,Doa,Wnt4,robo2,hh,rib,salr,Myo31DF,bab1,mid,lola,sli
1.114e-05	-11.4	signal transduction	biological process	GO:0007165	1.85831	968	51	12345	350	smal,RhoGDI,hh,for,shf,mav,Gyc76C,Cdep,cta,Pak,Eip75B,ckn,Rab39,grp,stan,EcR,pyr,nAChRalpha7,Wnt4,RhoGAP100F,Calx,aru,sgl,pico,sli,arm,bnl,Oatp74D,spen,ci,Trim9,loco,Cirl,osa,Tollo,rdgBbeta,unc-5,Sema5c,RasGAP1,grh,Doa,Alk,Atf6,hang,CG42788,arr,CG32447,DOR,Raf,upd2,mbc
3.279e-08	-17.23	signaling	biological process	GO:0023052	1.99137	1169	66	12345	350	upd2,arr,CG32447,CG42788,hang,Atf6,alphaSnap,Doa,Alk,unc-5,Synd,Tollo,dlg1,Cirl,osa,Trim9,arm,shot,pico,aru,sgl,Wnt4,RhoGAP100F,Csp,fj,grp,Rab39,gsb,ckn,Eip75B,for,shf,Gyc76C,mav,hh,RhoGDI,Syb,mbc,DOR,Raf,sr,bib,Cadps,Sema5c,RasGAP1,grh,Ten-a,be,Grip,rdgBbeta,loco,spen,ci,bnl,Oatp74D,sli,Calx,nAChRalpha7,stan,EcR,pyr,NaCP60E,Cdep,cta,Pak,smal
4.027e-06	-12.42	somatic muscle development	biological process	GO:0007525	5.03878	84	12	12345	350	pyr,Gyc76C,hth,cora,lms,skd,lola,CG13366,akirin,sr,Kdm2,Poxm
1.205e-10	-22.84	stem cell differentiation	biological process	GO:0048863	7.8381	72	16	12345	350	hb,inv,Sema5c,mid,grh,spen,nub,numb,osa,S,nkd,Antp,arm,EcR,pyr,robo2
9.52e-58	-131.3	system development	biological process	GO:0048731	3.4335	1808	176	12345	350	Archease,ph-p,dar1,hh,nub,Pcyt1,Gyc76C,mav,l(3)mbt,lute,gish,btsz,Amun,trn,pico,pio,shot,bab1,arm,cora,fj,CG14073,shd,Wnt4,NetB,RhoGAP100F,Tollo,tio,inv,unc-5,LanA,Bx,mts,Frl,Trim9,siz,gcm,aos,E(spl)m8-HLH,Ppcs,Antp,p120ctn,Doa,Awh,Mkp3,eg,SoxN,Pak,akirin,kkv,Lpin,rib,d,e(y)3,E(Pc),sli,sty,Sulf1,Diap1,toy,EcR,pyr,wun,jbug,robo2,Trf2,hb,tara,Poxm,salr,Ten-a,erm,rst,lab,Sema5c,melt,RasGAP1,Imp,Oaz,…
6.591e-15	-32.65	taxis	biological process	GO:0042330	4.05863	365	42	12345	350	E(Pc),trn,shot,sli,Sulf1,wun,stan,NetB,robo2,RhoGAP100F,jbug,Wnt4,Pak,ckn,l(3)L1231,side,gukh,vvl,hh,FER,ras,Gyc76C,for,nonA,gcm,tup,lola,Alk,comm,SoxN,comm2,Fas1,erm,Ten-a,Sema5c,mid,LanA,unc-5,bnl,spen,Trim9,dlg1
6.199e-35	-78.77	tissue development	biological process	GO:0009888	3.54933	1113	112	12345	350	grh,RasGAP1,Sema5c,CG13366,tara,salr,corto,kibra,loco,numb,bnl,spen,ci,Raf,drm,tup,Sec61alpha,lola,jar,mbc,Eip63E,sr,app,GEFmeso,step,Parp,bib,hth,HnRNP-K,Mcr,LanB1,H,zfh2,Pak,cta,rib,ft,Lpin,d,FER,neo,kkv,sli,lncRNA:acal,sty,Sulf1,e(y)3,Doc3,pyr,EcR,stan,robo2,px,jbug,toy,Diap1,ec,inv,tio,LanA,mid,cno,lncRNA:flam,Tollo,LanB2,Frl,osa,dlg1,E2f1,mts,Bx,polo,skd,E(spl)m8-HLH,arr,Ppcs,dgo,aos,lace,al…
6.541e-05	-9.63	tissue migration	biological process	GO:0090130	3.22605	164	15	12345	350	bnl,Diap1,shd,hh,EcR,kibra,pyr,rib,sgl,sr,sli,Raf,Ppcs,jar,mbc
1.334e-22	-50.37	tube morphogenesis	biological process	GO:0035239	4.14571	536	63	12345	350	corto,dlg1,osa,bnl,Bx,spen,inv,grh,RasGAP1,CG13366,salr,LanB2,bib,step,neur,alphaSnap,GEFmeso,hth,fzr,Mkp3,LanB1,ich,arr,lola,skd,drm,Raf,dgo,Ppcs,mbc,jar,app,aos,ft,Lpin,hh,rib,Pcyt1,d,Gyc76C,MYPT-75D,h,kkv,H,zfh2,Pak,EcR,bowl,px,cora,Diap1,flz,fj,pio,shot,sty,Myo31DF,arm,bab1,S,e(y)3,btsz,trn
7.476e-20	-44.04	visual system development	biological process	GO:0150063	4.48589	401	51	12345	350	rst,tio,grh,melt,cno,toe,bnl,spen,AP-1gamma,ci,kibra,siz,Trim9,Frl,mts,aos,Raf,skd,arr,lola,E(spl)m8-HLH,msi,p120ctn,dgo,Alk,Doa,Awh,alphaSnap,neur,fzr,hth,Sirup,ft,hh,d,Pcyt1,gish,S,Amun,bdg,arm,sty,Amph,toy,eff,ec,fj,stan,NetB,RhoGAP100F,Wnt4
1.194e-16	-36.66	wing disc development	biological process	GO:0035220	4.07311	407	47	12345	350	Bx,ci,spen,corto,mts,osa,tara,salr,inv,RasGAP1,CG13366,Mkp3,bib,step,alphaSnap,neur,GEFmeso,hth,app,aos,arr,lola,tup,Raf,skd,dgo,Ppcs,MYPT-75D,ft,Lpin,hh,Pcyt1,d,zfh2,H,cora,fj,CG14073,EcR,bowl,px,S,Amun,pio,shot,Sulf1,arm
1.488e-14	-31.84	wing disc morphogenesis	biological process	GO:0007472	4.35167	308	38	12345	350	aos,app,Raf,lola,arr,dgo,Ppcs,Mkp3,neur,GEFmeso,alphaSnap,bib,step,hth,salr,inv,CG13366,RasGAP1,Bx,spen,corto,osa,S,shot,pio,arm,cora,fj,EcR,px,zfh2,H,MYPT-75D,hh,Lpin,ft,d,Pcyt1
1.48e-05	-11.12	wing disc pattern formation	biological process	GO:0035222	4.84982	80	11	12345	350	CG14073,ci,spen,hh,osa,mts,tara,inv,skd,H,Sulf1

## Sheet: c46
P-value	ln(P)	Term	GO Tree	GO ID	enrichment	# of Genes in Term	# of Target Genes in Term	# of Total Genes	# of Target Genes	Common Genes
5.799e-31	-69.62	system development	biological process	GO:0048731	2.88606	1808	123	12345	291	vvl,skd,wnd,Dl,nw,sano,simj,Oli,gukh,CrebA,cv-c,Wnt5,bowl,fzr,CG12004,pk,dve,Atpalpha,heph,Poxn,Dfd,Sdc,Col4a1,stg,ush,tai,CG30069,brk,sli,rols,sv,ase,if,CAP,N,Sp1,bi,Diap1,gsb-n,AP-1gamma,CycT,RhoGAP19D,Dmtn,sbb,shi,pan,bif,kirre,tap,lbl,Msp300,stan,sick,Gp150,sls,sage,scra,RhoGAPp190,CG13366,Mob2,SMC1,brat,Sox15,pnr,Patronin,Gprk2,cbt,tou,Ser,tara,toy,bdg,dup,pyd,spen,Stat92E,btsz,wg,rib,fz2,sd…
3.927e-30	-67.71	animal organ development	biological process	GO:0048513	3.38176	1267	101	12345	291	stan,Msp300,sage,Gp150,sls,kirre,pan,lbl,tap,pnr,Sox15,brat,CG13366,Mob2,scra,RhoGAPp190,SMC1,ase,rols,sv,N,CAP,if,sli,CG30069,brk,RhoGAP19D,CycT,shi,sbb,Dmtn,Diap1,bi,Sp1,AP-1gamma,fzr,pk,dve,cv-c,Wnt5,CrebA,bowl,stg,Col4a1,Dfd,ush,Poxn,heph,Atpalpha,skd,vvl,simj,sano,nw,Dl,eyg,EcR,mam,Amun,lmd,wrd,boi,zfh1,Fas2,gish,tkv,spg,chic,lid,rdx,Mmp2,nmo,Dlip3,TfAP-2,D,hth,Pvf1,zld,msi,dap,E(spl)mgamma-…
1.833e-25	-56.96	anatomical structure morphogenesis	biological process	GO:0009653	2.84788	1579	106	12345	291	N,if,ase,rols,sv,brk,sli,tai,shi,Cad99C,sbb,RhoGAP19D,Diap1,bi,Sp1,sls,sick,stan,lbl,tap,kirre,pan,bif,sing,pnr,brat,SMC1,CG13366,Mob2,scra,wnd,skd,vvl,fd96Cb,CG4066,Oli,gukh,sano,nw,Dl,pk,dve,fzr,bowl,Wnt5,cv-c,CrebA,ush,Col4a1,Sdc,Dfd,stg,Poxn,heph,Atpalpha,chic,nmo,mfas,lncRNA:acal,yuri,rdx,Mmp2,D,tum,Dlip3,TfAP-2,Dp,hth,mam,eyg,EcR,lmd,Rfx,Tollo,blow,gish,boi,zfh1,Fas2,spg,tkv,bdg,Ser,toy,cbt…
3.456e-24	-54.02	regulation of biological process	biological process	GO:0050789	1.91133	3862	174	12345	291	Gprk2,cbt,dup,spen,Tbce,btsz,Eip75B,scrt,fz2,rib,zld,msi,Pgant3,vn,E(spl)mgamma-HLH,wgn,orb,schlank,aop,Cnx99A,bsh,Antp,spdo,clumsy,Him,lncRNA:acal,nmo,lid,chic,hth,Dlip3,tum,D,Ask1,lmd,eyg,mam,spg,fwe,Cdep,zfh1,Dyrk2,fd96Cb,Hip14,ITP,skd,wnd,RtGEF,lncRNA:roX2,Trf4-1,CG42684,kek5,Oli,fus,Ran,Wnt5,Not1,fzr,pk,cpo,Poxn,Tlk,stg,Sdc,Dfd,tai,CaMKII,sli,if,N,bi,CG17265,Chd64,CycT,sbb,pan,bif,cana,bcd,C…
7.308e-24	-53.27	biological regulation	biological process	GO:0065007	1.81394	4350	186	12345	291	shd,orb,Him,clumsy,Antp,spdo,Cnx99A,aop,bsh,schlank,wgn,vn,E(spl)mgamma-HLH,Pgant3,msi,zld,btsz,Tbce,CG5009,spen,dup,rib,fz2,scrt,Eip75B,Gprk2,scramb1,cbt,spg,Dyrk2,zfh1,Cdep,fwe,lmd,mam,eyg,hth,tum,D,Ask1,Dlip3,nmo,lncRNA:acal,chic,lid,Tlk,Poxn,cpo,Col4a1,stg,Sdc,Dfd,Wnt5,Not1,Ran,fus,pk,fzr,CG42684,Oli,kek5,ITP,Hip14,fd96Cb,Trf4-1,lncRNA:roX2,RtGEF,wnd,skd,CG7372,SMC1,RhoGAPp190,Patronin,pnr,Ot…
9.187e-24	-53.04	multicellular organism development	biological process	GO:0007275	2.2775	2496	134	12345	291	sano,nw,simj,gukh,Dl,vvl,ush,Atpalpha,heph,CG12004,dve,CrebA,cv-c,bowl,RhoGAP19D,Dmtn,Cad99C,shi,Sp1,Diap1,gsb-n,ase,rols,sv,brk,CG30069,brat,Sox15,scra,Mob2,stan,sls,sage,tap,wg,sd,pyd,Stat92E,Ser,toy,tou,tara,CTCF,wor,Reck,hts,Spred,Pvf1,dap,Dp,TfAP-2,crim,Mmp2,yuri,rdx,mfas,Fas2,boi,MED11,gish,tkv,EcR,Amun,Tollo,Rfx,wrd,Oli,skd,wnd,Col4a1,Dfd,stg,Sdc,Poxn,Tlk,fzr,pk,Wnt5,CycT,sbb,bi,AP-1gamma,…
9.827e-24	-52.98	regulation of cellular process	biological process	GO:0050794	1.96622	3560	165	12345	291	hng3,Ser,tou,tara,toy,Samuel,wg,sd,pyd,Stat92E,hts,RapGAP1,CG11486,Pvf1,Spred,CG13284,dap,CG9650,Hr4,CTCF,wor,Reck,Mmp2,rdx,mfas,TfAP-2,Dp,swm,CG4325,EcR,Rfx,Tollo,wrd,Fas2,Fili,boi,MED11,TM9SF2,gish,tkv,Ac3,nAChRalpha4,H2.0,vvl,NFAT,simj,Gr2a,Dl,RhoGAP18B,Cad86C,dve,CrebA,CG6005,cv-c,bowl,ush,heph,sv,ase,CG17698,brk,RhoGAP19D,Cad99C,shi,Sp1,Diap1,gsb-n,stan,sls,sage,tap,brat,Sox15,sstn,RhoGDI,sc…
1.963e-22	-49.98	animal organ morphogenesis	biological process	GO:0009887	3.74318	782	69	12345	291	wg,rib,fz2,sd,spen,pyd,Stat92E,btsz,cbt,toy,Ser,bdg,Gprk2,aop,spdo,msi,zld,Pvf1,vn,dap,TfAP-2,hth,chic,Mmp2,rdx,nmo,Fas2,boi,gish,tkv,spg,EcR,eyg,mam,sano,nw,Dl,skd,stg,Col4a1,Atpalpha,heph,Poxn,fzr,dve,pk,CrebA,Wnt5,cv-c,bowl,RhoGAP19D,shi,sbb,Sp1,bi,Diap1,ase,sv,if,N,sli,brk,pnr,CG13366,Mob2,stan,pan,kirre,lbl
4.565e-22	-49.14	tissue morphogenesis	biological process	GO:0048729	4.08417	644	62	12345	291	Poxn,heph,orb,shd,aop,stg,Col4a1,ush,cv-c,zld,Pvf1,dap,vn,bowl,fzr,pk,dve,pyd,Dl,spen,btsz,Stat92E,sano,wg,nw,sd,rib,Gprk2,skd,cbt,bdg,Ser,CG13366,tkv,pnr,Fas2,gish,pan,lbl,Tollo,stan,EcR,mam,Diap1,Sp1,bi,hth,RhoGAP19D,Dp,TfAP-2,sbb,shi,rdx,Mmp2,brk,sli,nmo,lncRNA:acal,ase,chic,N,if
5.166e-22	-49.01	morphogenesis of an epithelium	biological process	GO:0002009	4.14045	625	61	12345	291	sbb,shi,Dp,TfAP-2,RhoGAP19D,hth,Sp1,bi,Diap1,if,N,chic,ase,lncRNA:acal,nmo,brk,Mmp2,rdx,gish,Fas2,pnr,tkv,CG13366,mam,EcR,stan,Tollo,lbl,pan,rib,sd,wg,sano,nw,Stat92E,btsz,pyd,Dl,spen,bdg,Ser,cbt,skd,Gprk2,ush,Col4a1,stg,aop,shd,orb,Poxn,heph,dve,pk,fzr,bowl,vn,dap,Pvf1,zld,cv-c
1.089e-21	-48.27	tissue development	biological process	GO:0009888	3.12548	1113	82	12345	291	CG4066,skd,Dl,nw,sano,cv-c,Not1,bowl,fzr,dve,pk,heph,Poxn,Col4a1,stg,ush,tai,brk,sli,CG30069,rols,ase,if,N,bi,Sp1,Diap1,RhoGAP19D,sbb,Cad99C,shi,pan,lbl,Msp300,stan,sls,CG13366,Sox15,pnr,Gprk2,cbt,bdg,tara,toy,Ser,spen,pyd,dup,Stat92E,btsz,wg,rib,sd,zld,Pvf1,vn,E(spl)mgamma-HLH,dap,orb,shd,aop,Mmp2,rdx,lncRNA:acal,nmo,chic,hth,Dp,TfAP-2,Dlip3,Amun,Tollo,lmd,EcR,eyg,mam,tkv,Fas2,zfh1,boi,gish,blow
3.577e-21	-47.08	anatomical structure development	biological process	GO:0048856	2.0602	2924	142	12345	291	vvl,simj,nw,sano,gukh,Dl,dve,CG12004,cv-c,CrebA,bowl,ush,heph,Atpalpha,sv,rols,ase,brk,CG30069,RhoGAP19D,shi,Cad99C,Dmtn,Diap1,Sp1,gsb-n,stan,sage,sls,sing,tap,Sox15,brat,Mob2,scra,toy,tara,tou,Ser,wg,sd,pyd,Stat92E,hts,Pvf1,Spred,dap,CTCF,wor,Reck,crim,rdx,yuri,Mmp2,mfas,Dp,TfAP-2,EcR,coro,Amun,wrd,Tollo,Rfx,MED11,boi,Fas2,gish,blow,tkv,skd,wnd,fd96Cb,CG4066,Oli,fzr,pk,Wnt5,Not1,Col4a1,stg,Sdc,D…
6.364e-21	-46.5	epithelium development	biological process	GO:0060429	3.2025	1020	77	12345	291	EcR,eyg,mam,Amun,Tollo,Fas2,boi,gish,tkv,chic,Mmp2,rdx,lncRNA:acal,nmo,TfAP-2,Dp,Dlip3,hth,Pvf1,zld,vn,E(spl)mgamma-HLH,dap,aop,orb,shd,cbt,tara,toy,bdg,Ser,Gprk2,wg,rib,sd,pyd,dup,spen,Stat92E,btsz,stan,pan,lbl,Sox15,pnr,CG13366,ase,rols,if,N,tai,CG30069,brk,sli,RhoGAP19D,shi,sbb,Cad99C,Sp1,bi,Diap1,fzr,dve,pk,cv-c,Not1,bowl,stg,Col4a1,ush,heph,Poxn,skd,CG4066,nw,sano,Dl
9.727e-21	-46.08	developmental process	biological process	GO:0032502	2.03027	2988	143	12345	291	Col4a1,Dfd,stg,Sdc,Tlk,Poxn,cpo,pk,fzr,Wnt5,Not1,Oli,wnd,skd,fd96Cb,CG4066,Patronin,Ote,pnr,SMC1,CG13366,RhoGAPp190,Gp150,sick,Msp300,lbl,kirre,bcd,pan,bif,sbb,CycT,AP-1gamma,bi,N,CAP,if,sli,tai,spdo,Antp,aop,bsh,shd,orb,wgn,E(spl)mgamma-HLH,vn,zld,msi,fz2,rib,Eip75B,btsz,dup,Adgf-A2,spen,bdg,cbt,Gprk2,zfh1,fwe,spg,mam,eyg,lmd,tum,D,Dlip3,hth,chic,lid,nmo,lncRNA:acal,ush,heph,Atpalpha,dve,CG12004…
1.846e-20	-45.44	regulation of developmental process	biological process	GO:0050793	3.64263	757	65	12345	291	Diap1,sbb,tai,CaMKII,sli,N,ase,sv,RhoGAPp190,Mob2,brat,tap,lbl,bif,kirre,sls,stan,Cad86C,Dl,simj,vvl,RtGEF,cpo,ush,Dfd,Sdc,stg,cv-c,Wnt5,pk,hth,tum,Ask1,Dp,Dlip3,mfas,nmo,chic,lid,spg,tkv,gish,Fas2,zfh1,MED11,EcR,Stat92E,Tbce,btsz,pyd,rib,fz2,sd,wg,Eip75B,Ser,wor,Antp,Him,Hr4,aop,vn,E(spl)mgamma-HLH,Pvf1,zld
2.041e-19	-43.04	tube development	biological process	GO:0035295	3.57782	747	63	12345	291	cbt,skd,toy,Ser,tara,Gprk2,nw,wg,sd,rib,Dl,spen,pyd,btsz,Stat92E,fzr,pk,dve,cv-c,Pvf1,zld,dap,E(spl)mgamma-HLH,vn,bowl,stg,Col4a1,Antp,Poxn,heph,shd,rols,ase,chic,N,if,Mmp2,nmo,brk,sli,CG30069,RhoGAP19D,Dlip3,TfAP-2,Cad99C,D,sbb,Diap1,bi,Sp1,hth,eyg,EcR,mam,Amun,pan,lbl,Sox15,pnr,boi,Fas2,CG13366,tkv
3.095e-19	-42.62	cell differentiation	biological process	GO:0030154	2.44056	1773	102	12345	291	Col4a1,Sdc,ush,heph,fzr,pk,CG12004,Not1,Wnt5,cv-c,simj,Oli,gukh,Dl,skd,wnd,vvl,CG4066,fd96Cb,Sox15,Ote,pnr,brat,Patronin,CG13366,Mob2,RhoGAPp190,scra,SMC1,sick,stan,Msp300,sls,kirre,sing,bif,bcd,pan,lbl,tap,Cad99C,sbb,shi,Diap1,bi,gsb-n,ase,rols,sv,N,if,sli,tai,bsh,aop,Antp,wor,orb,shd,hts,Pvf1,zld,msi,dap,wgn,vn,E(spl)mgamma-HLH,Eip75B,wg,sd,fz2,dup,spen,Adgf-A2,pyd,Stat92E,bdg,Ser,Gprk2,boi,MED…
1.931e-18	-40.79	cellular developmental process	biological process	GO:0048869	2.38015	1818	102	12345	291	Stat92E,Adgf-A2,pyd,spen,dup,sd,fz2,Eip75B,wg,Gprk2,bdg,Ser,shd,orb,wor,Antp,aop,bsh,dap,wgn,vn,E(spl)mgamma-HLH,msi,Pvf1,zld,hts,hth,tum,D,Dlip3,Dp,mfas,yuri,Mmp2,chic,lid,spg,tkv,blow,gish,boi,zfh1,MED11,Fas2,lmd,Rfx,Tollo,mam,EcR,Dl,gukh,Oli,simj,vvl,fd96Cb,CG4066,wnd,skd,heph,ush,Col4a1,Sdc,Not1,cv-c,Wnt5,pk,CG12004,fzr,gsb-n,Diap1,bi,sbb,Cad99C,shi,sli,tai,N,if,sv,rols,ase,SMC1,Mob2,CG13366,…
2.146e-18	-40.68	negative regulation of biological process	biological process	GO:0048519	2.57022	1502	91	12345	291	shi,sbb,Diap1,bi,CG17265,ase,N,brk,CaMKII,Ote,pnr,Sox15,brat,Patronin,Mob2,CG45071,SMC1,CG7372,bif,CG13293,pan,bcd,tap,simj,kek5,NFAT,CG42684,Dl,lncRNA:roX2,Trf4-1,Dfd,stg,ush,heph,Tlk,dve,cv-c,Not1,bowl,Dlip3,TfAP-2,swm,tum,D,Achl,lid,chic,rdx,Mmp2,nmo,lncRNA:acal,mfas,zfh1,MED11,Fas2,TM9SF2,gish,tkv,eyg,EcR,wrd,scrt,wg,Eip75B,sd,pyd,dup,Stat92E,cbt,Ser,Gprk2,aop,schlank,CG9650,CTCF,Him,Hr4,Antp…
3.275e-18	-40.26	negative regulation of cellular process	biological process	GO:0048523	2.72741	1291	83	12345	291	CG7372,CG45071,Mob2,Patronin,brat,Sox15,Ote,pnr,tap,bcd,pan,bif,CG13293,bi,Diap1,shi,sbb,CaMKII,brk,N,ase,Tlk,heph,ush,Dfd,stg,bowl,Not1,cv-c,dve,Dl,CG42684,NFAT,kek5,simj,lncRNA:roX2,TM9SF2,gish,Fas2,MED11,zfh1,wrd,EcR,eyg,D,tum,TfAP-2,swm,Dlip3,lncRNA:acal,mfas,nmo,Mmp2,rdx,lid,chic,Reck,orb,spdo,Antp,CTCF,CG9650,Hr4,aop,E(spl)mgamma-HLH,CG13284,wgn,dap,Pvf1,msi,zld,hts,RapGAP1,Stat92E,pyd,dup,…
1.317e-17	-38.87	nervous system development	biological process	GO:0007399	2.87157	1108	75	12345	291	Patronin,brat,SMC1,RhoGAPp190,Mob2,sick,stan,tap,lbl,bif,Dmtn,sbb,CycT,gsb-n,if,N,ase,sv,tai,sli,brk,Sdc,Atpalpha,CG12004,pk,fzr,cv-c,Wnt5,Oli,gukh,Dl,wnd,vvl,gish,Fas2,boi,zfh1,MED11,spg,mam,EcR,Rfx,Tollo,lmd,tum,D,Dlip3,hth,chic,mfas,Mmp2,Antp,spdo,aop,bsh,shd,wor,hts,vn,E(spl)mgamma-HLH,dap,wgn,zld,msi,fz2,rib,sd,wg,Stat92E,dup,spen,Ser,tou,bdg,toy
1.041e-16	-36.8	multicellular organismal process	biological process	GO:0032501	1.7437	3844	158	12345	291	Gp150,sick,Msp300,lbl,kirre,bif,bcd,pan,Patronin,Ote,pnr,Gbs-70E,SMC1,CG13366,RhoGAPp190,N,CAP,if,CaMKII,sli,tai,sbb,CycT,AP-1gamma,Chd64,bi,pk,fzr,Not1,Wnt5,Dfd,Col4a1,stg,Sdc,Tlk,Poxn,wnd,skd,Hip14,CG4066,Oli,mam,eyg,lmd,Dyrk2,Sfp65A,zfh1,fwe,spg,dpr20,chic,lid,nmo,lncRNA:acal,D,tum,Dlip3,hth,wgn,vn,E(spl)mgamma-HLH,zld,msi,spdo,Antp,aop,bsh,Cnx99A,shd,orb,bdg,cbt,Gprk2,fz2,rib,Eip75B,btsz,dup,…
1.198e-16	-36.66	regulation of macromolecule metabolic process	biological process	GO:0060255	2.20623	2019	105	12345	291	fzr,dve,Not1,CrebA,fus,bowl,Sdc,Dfd,ush,Poxn,heph,Tlk,skd,lncRNA:roX2,Trf4-1,wnd,vvl,fd96Cb,H2.0,kek5,simj,NFAT,Oli,sage,ari-2,CG13293,pan,bcd,lbl,tap,Sox15,Ote,pnr,brat,Gbs-70E,CG45071,CG7372,SMC1,ase,sv,N,brk,tai,CycT,shi,sbb,Diap1,bi,Sp1,CG17265,gsb-n,CG11486,msi,Pvf1,zld,dap,vn,E(spl)mgamma-HLH,aop,bsh,schlank,CG9650,Hr4,CTCF,Antp,wor,orb,Reck,cbt,tou,toy,tara,hng3,Samuel,scrt,wg,Eip75B,sd,ri…
1.264e-16	-36.61	regulation of cellular biosynthetic process	biological process	GO:0031326	2.56826	1371	83	12345	291	kek5,simj,NFAT,Oli,vvl,H2.0,fd96Cb,skd,lncRNA:roX2,Poxn,heph,Tlk,Dfd,ush,Not1,CrebA,bowl,dve,bi,Sp1,gsb-n,CycT,sbb,brk,tai,ase,sv,N,CG45071,CG7372,pnr,Sox15,Ote,brat,CG13293,bcd,pan,lbl,tap,sage,spen,dup,Stat92E,scrt,wg,Eip75B,sd,rib,Gprk2,Samuel,cbt,tou,tara,toy,hng3,wor,orb,aop,bsh,schlank,CG9650,Hr4,CTCF,Antp,msi,zld,E(spl)mgamma-HLH,hth,Dlip3,CG4325,TfAP-2,Dp,D,lid,tkv,zfh1,MED11,lmd,Tollo,Rf…
1.441e-16	-36.48	regulation of biosynthetic process	biological process	GO:0009889	2.56265	1374	83	12345	291	dve,Not1,CrebA,bowl,Dfd,ush,Poxn,heph,Tlk,skd,lncRNA:roX2,vvl,fd96Cb,H2.0,kek5,simj,NFAT,Oli,sage,bcd,CG13293,pan,lbl,tap,Sox15,pnr,Ote,brat,CG45071,CG7372,sv,ase,N,brk,tai,CycT,sbb,bi,Sp1,gsb-n,zld,msi,E(spl)mgamma-HLH,bsh,aop,schlank,CTCF,CG9650,Hr4,Antp,wor,orb,cbt,tara,toy,tou,hng3,Gprk2,Samuel,scrt,wg,Eip75B,sd,rib,dup,spen,Stat92E,eyg,EcR,mam,lmd,Rfx,Tollo,MED11,zfh1,tkv,lid,Dlip3,CG4325,Dp…
1.575e-16	-36.39	tube morphogenesis	biological process	GO:0035239	3.87819	536	49	12345	291	lbl,pan,mam,EcR,tkv,CG13366,Fas2,nmo,brk,Mmp2,if,N,chic,ase,hth,Sp1,bi,Diap1,sbb,D,Cad99C,TfAP-2,RhoGAP19D,bowl,vn,dap,Pvf1,zld,cv-c,dve,pk,fzr,heph,Poxn,Col4a1,stg,Gprk2,Ser,skd,cbt,Stat92E,btsz,spen,pyd,Dl,rib,sd,nw,wg
2.002e-16	-36.15	regulation of macromolecule biosynthetic process	biological process	GO:0010556	2.59143	1326	81	12345	291	Oli,NFAT,kek5,simj,lncRNA:roX2,skd,H2.0,fd96Cb,vvl,ush,Dfd,Tlk,heph,Poxn,dve,bowl,CrebA,Not1,sbb,CycT,gsb-n,Sp1,bi,N,sv,ase,tai,brk,brat,Ote,Sox15,pnr,CG7372,CG45071,sage,tap,lbl,pan,bcd,CG13293,rib,sd,Eip75B,wg,scrt,Stat92E,dup,spen,hng3,toy,tara,tou,cbt,Samuel,Antp,CG9650,CTCF,Hr4,schlank,bsh,aop,wor,orb,E(spl)mgamma-HLH,zld,msi,D,TfAP-2,Dp,Dlip3,hth,lid,zfh1,MED11,tkv,mam,EcR,eyg,Rfx,Tollo,lmd
2.926e-16	-35.77	regulation of cellular macromolecule biosynthetic process	biological process	GO:2000112	2.59664	1307	80	12345	291	lid,hth,D,TfAP-2,Dp,Dlip3,Tollo,Rfx,lmd,mam,EcR,eyg,tkv,zfh1,MED11,Samuel,hng3,tou,toy,tara,cbt,Stat92E,dup,spen,rib,sd,wg,Eip75B,scrt,E(spl)mgamma-HLH,msi,zld,orb,wor,Antp,CG9650,CTCF,Hr4,schlank,bsh,aop,tai,brk,N,ase,sv,gsb-n,Sp1,bi,sbb,CycT,tap,lbl,pan,bcd,sage,CG7372,CG45071,brat,Sox15,Ote,pnr,fd96Cb,H2.0,vvl,lncRNA:roX2,skd,Oli,NFAT,kek5,simj,bowl,CrebA,Not1,dve,Tlk,heph,Poxn,ush,Dfd
3.85e-16	-35.49	imaginal disc development	biological process	GO:0007444	3.66084	591	51	12345	291	stg,heph,Poxn,dve,pk,fzr,dap,bowl,vn,E(spl)mgamma-HLH,cv-c,zld,sd,nw,wg,Stat92E,Dl,spen,pyd,tara,Ser,toy,cbt,skd,Gprk2,boi,Sox15,Fas2,CG13366,tkv,mam,eyg,EcR,lbl,Amun,pan,sbb,Dlip3,RhoGAP19D,TfAP-2,hth,Diap1,bi,Sp1,N,if,chic,CG30069,brk,nmo,Mmp2
6.243e-16	-35.01	cell fate commitment	biological process	GO:0045165	5.07381	301	36	12345	291	aop,bsh,ush,Antp,wor,orb,hts,Wnt5,msi,dap,vn,simj,wg,pyd,Dl,spen,skd,bdg,Ser,pnr,brat,Patronin,tkv,spg,stan,EcR,mam,pan,lbl,tum,bi,hth,sv,ase,N,Mmp2
6.248e-16	-35.01	regulation of multicellular organismal process	biological process	GO:0051239	3.20479	781	59	12345	291	vvl,Ser,RtGEF,btsz,Tbce,Dl,pyd,sd,fz2,simj,Eip75B,wg,E(spl)mgamma-HLH,vn,cv-c,Wnt5,Pvf1,zld,pk,wor,cpo,Him,ush,Hr4,Antp,aop,stg,Sdc,sli,nmo,CaMKII,mfas,tai,N,ase,sv,chic,hth,Diap1,Ask1,sbb,Dlip3,TfAP-2,Dp,lbl,tap,kirre,bif,sls,stan,EcR,spg,Mob2,tkv,RhoGAPp190,gish,MED11,Fas2,brat
7.038e-16	-34.89	regulation of metabolic process	biological process	GO:0019222	2.11624	2165	108	12345	291	zld,Pvf1,msi,dap,E(spl)mgamma-HLH,vn,CG11486,wor,orb,Reck,aop,bsh,schlank,Hr4,CG9650,CTCF,Antp,Samuel,Gprk2,cbt,tou,tara,toy,hng3,spen,dup,Stat92E,scrt,Eip75B,wg,sd,rib,lmd,wrd,Tollo,Rfx,eyg,EcR,mam,tkv,spg,MED11,zfh1,rdx,nmo,lncRNA:acal,lid,hth,CG4325,Dlip3,TfAP-2,Dp,swm,Ask1,D,Achl,Not1,CG6005,fus,CrebA,bowl,fzr,dve,heph,Poxn,Tlk,Dfd,Sdc,ush,vvl,fd96Cb,H2.0,skd,lncRNA:roX2,Trf4-1,wnd,kek5,simj,…
8.745e-16	-34.67	sensory organ development	biological process	GO:0007423	3.93436	496	46	12345	291	tap,wrd,Amun,kirre,Gp150,stan,eyg,spg,scra,tkv,Mob2,gish,Fas2,boi,Sox15,pnr,nmo,rdx,N,sv,ase,hth,AP-1gamma,bi,Diap1,shi,dap,msi,pk,fzr,Poxn,spdo,ush,aop,Ser,toy,bdg,cbt,skd,Stat92E,pyd,spen,Dl,sd,wg,sano
1.307e-15	-34.27	regulation of nitrogen compound metabolic process	biological process	GO:0051171	2.22322	1870	98	12345	291	Eip75B,scrt,rib,sd,spen,dup,Stat92E,cbt,hng3,toy,tara,tou,Samuel,Gprk2,schlank,bsh,aop,Antp,CG9650,CTCF,Hr4,orb,wor,Reck,msi,zld,Pvf1,E(spl)mgamma-HLH,vn,dap,swm,Dp,TfAP-2,CG4325,Dlip3,D,Ask1,hth,lid,rdx,lncRNA:acal,zfh1,MED11,tkv,spg,EcR,eyg,mam,Rfx,Tollo,wrd,lmd,NFAT,kek5,simj,Oli,skd,wnd,lncRNA:roX2,fd96Cb,H2.0,vvl,Dfd,ush,heph,Poxn,Tlk,fzr,dve,CrebA,fus,Not1,bowl,CycT,shi,sbb,bi,Sp1,Diap1,gsb…
1.352e-15	-34.24	post-embryonic animal organ development	biological process	GO:0048569	3.96886	481	45	12345	291	Stat92E,spen,Dl,sd,wg,nw,Gprk2,Ser,skd,cbt,heph,Poxn,ush,stg,vn,bowl,dap,zld,cv-c,dve,pk,fzr,hth,bi,Sp1,Diap1,sbb,TfAP-2,RhoGAP19D,nmo,brk,Mmp2,if,N,lid,chic,tkv,CG13366,Fas2,lbl,pan,kirre,mam,Msp300,EcR
1.641e-15	-34.04	regulation of gene expression	biological process	GO:0010468	2.38576	1547	87	12345	291	nmo,lid,hth,D,Achl,Dlip3,Dp,swm,TfAP-2,lmd,Rfx,mam,eyg,EcR,tkv,zfh1,MED11,Samuel,tara,tou,toy,hng3,cbt,Stat92E,spen,sd,rib,scrt,Eip75B,E(spl)mgamma-HLH,msi,zld,CG11486,wor,orb,Hr4,CG9650,CTCF,Antp,bsh,aop,schlank,brk,tai,N,ase,sv,gsb-n,Diap1,Sp1,bi,CG17265,sbb,CycT,lbl,tap,bcd,pan,sage,SMC1,CG7372,CG45071,Sox15,Ote,pnr,brat,vvl,fd96Cb,H2.0,Trf4-1,lncRNA:roX2,skd,Oli,simj,kek5,NFAT,bowl,Not1,fus,C…
1.896e-15	-33.9	regulation of RNA biosynthetic process	biological process	GO:2001141	2.67431	1158	73	12345	291	lmd,Rfx,mam,eyg,EcR,tkv,MED11,zfh1,lid,hth,D,Dlip3,Dp,TfAP-2,E(spl)mgamma-HLH,zld,wor,Hr4,CTCF,CG9650,Antp,aop,bsh,schlank,Samuel,tou,tara,toy,hng3,cbt,Stat92E,spen,sd,rib,scrt,Eip75B,lbl,tap,bcd,pan,CG13293,sage,CG7372,CG45071,Sox15,pnr,Ote,brk,tai,N,sv,ase,gsb-n,Sp1,bi,sbb,CycT,bowl,CrebA,dve,Tlk,Poxn,ush,Dfd,vvl,fd96Cb,H2.0,lncRNA:roX2,skd,Oli,simj,kek5,NFAT
1.896e-15	-33.9	regulation of nucleic acid-templated transcription	biological process	GO:1903506	2.67431	1158	73	12345	291	lncRNA:roX2,skd,vvl,H2.0,fd96Cb,Oli,simj,kek5,NFAT,dve,bowl,CrebA,ush,Dfd,Tlk,Poxn,N,ase,sv,brk,tai,sbb,CycT,gsb-n,Sp1,bi,sage,lbl,tap,CG13293,bcd,pan,Ote,pnr,Sox15,CG7372,CG45071,tou,tara,toy,hng3,cbt,Samuel,sd,rib,scrt,Eip75B,Stat92E,spen,E(spl)mgamma-HLH,zld,Hr4,CTCF,CG9650,Antp,bsh,aop,schlank,wor,lid,D,Dlip3,Dp,TfAP-2,hth,mam,eyg,EcR,lmd,Rfx,MED11,zfh1,tkv
2.141e-15	-33.78	regulation of multicellular organismal development	biological process	GO:2000026	3.57093	594	50	12345	291	Tbce,pyd,Dl,sd,Eip75B,wg,simj,vvl,Ser,wor,Antp,Hr4,Him,stg,Sdc,aop,E(spl)mgamma-HLH,vn,Pvf1,zld,Wnt5,cv-c,pk,hth,Diap1,Ask1,sbb,Dlip3,tai,CaMKII,nmo,sli,N,chic,ase,sv,spg,RhoGAPp190,tkv,Mob2,gish,Fas2,brat,MED11,tap,lbl,bif,kirre,EcR,stan
3.011e-15	-33.44	regulation of cellular metabolic process	biological process	GO:0031323	2.15636	1987	101	12345	291	tai,brk,sv,ase,N,bi,Sp1,Diap1,gsb-n,CycT,shi,sbb,CG13293,pan,bcd,tap,lbl,ari-2,sage,CG45071,CG7372,Gbs-70E,brat,Sox15,pnr,Ote,fd96Cb,H2.0,vvl,skd,wnd,lncRNA:roX2,NFAT,simj,kek5,Oli,fus,CrebA,CG6005,Not1,bowl,fzr,dve,Poxn,heph,Tlk,Dfd,ush,rdx,lncRNA:acal,lid,hth,TfAP-2,Dp,swm,Dlip3,CG4325,D,Ask1,Tollo,Rfx,wrd,lmd,EcR,eyg,mam,tkv,spg,zfh1,MED11,Samuel,Gprk2,cbt,hng3,tara,toy,tou,dup,spen,Stat92E,Ei…
3.04e-15	-33.43	regulation of primary metabolic process	biological process	GO:0080090	2.19505	1894	98	12345	291	Dfd,ush,heph,Poxn,Tlk,fzr,dve,CrebA,fus,CG6005,Not1,bowl,NFAT,kek5,simj,Oli,skd,wnd,lncRNA:roX2,fd96Cb,H2.0,vvl,brat,Gbs-70E,pnr,Sox15,Ote,CG45071,CG7372,ari-2,sage,CG13293,pan,bcd,tap,lbl,CycT,sbb,shi,bi,Sp1,Diap1,gsb-n,ase,sv,N,tai,brk,schlank,bsh,aop,Antp,CTCF,CG9650,Hr4,wor,orb,Reck,zld,Pvf1,msi,E(spl)mgamma-HLH,vn,dap,Eip75B,scrt,rib,sd,spen,dup,Stat92E,cbt,hng3,tou,tara,toy,Samuel,MED11,zfh…
3.416e-15	-33.31	regulation of transcription, DNA-templated	biological process	GO:0006355	2.66996	1144	72	12345	291	lncRNA:roX2,skd,vvl,fd96Cb,H2.0,Oli,simj,kek5,NFAT,dve,bowl,CrebA,ush,Dfd,Tlk,Poxn,N,ase,sv,brk,tai,sbb,CycT,gsb-n,bi,Sp1,sage,lbl,tap,pan,bcd,pnr,Sox15,Ote,CG7372,CG45071,tara,tou,toy,hng3,cbt,Samuel,sd,rib,scrt,Eip75B,Stat92E,spen,E(spl)mgamma-HLH,zld,Hr4,CG9650,CTCF,Antp,bsh,aop,schlank,wor,lid,D,Dlip3,Dp,TfAP-2,hth,mam,eyg,EcR,lmd,Rfx,zfh1,MED11,tkv
3.932e-15	-33.17	epithelial tube morphogenesis	biological process	GO:0060562	3.85661	495	45	12345	291	Pvf1,zld,cv-c,vn,bowl,dap,fzr,dve,pk,Poxn,heph,stg,Gprk2,cbt,skd,Ser,pyd,Dl,spen,Stat92E,wg,nw,rib,sd,pan,lbl,EcR,mam,tkv,CG13366,Fas2,Mmp2,brk,nmo,chic,ase,if,N,Sp1,bi,Diap1,hth,TfAP-2,RhoGAP19D,sbb
6.681e-15	-32.64	post-embryonic animal organ morphogenesis	biological process	GO:0048563	4.14126	420	41	12345	291	stg,heph,Poxn,pk,dve,fzr,dap,bowl,vn,cv-c,zld,sd,wg,nw,Stat92E,spen,Dl,Ser,cbt,skd,Gprk2,Fas2,CG13366,tkv,mam,EcR,lbl,pan,sbb,RhoGAP19D,TfAP-2,hth,Diap1,Sp1,bi,N,if,chic,brk,nmo,Mmp2
6.681e-15	-32.64	imaginal disc morphogenesis	biological process	GO:0007560	4.14126	420	41	12345	291	Gprk2,skd,cbt,Ser,Dl,spen,Stat92E,wg,nw,sd,cv-c,zld,dap,bowl,vn,fzr,dve,pk,Poxn,heph,stg,Mmp2,nmo,brk,chic,N,if,Diap1,Sp1,bi,hth,RhoGAP19D,TfAP-2,sbb,pan,lbl,EcR,mam,CG13366,tkv,Fas2
8.259e-15	-32.43	post-embryonic animal morphogenesis	biological process	GO:0009886	3.85661	484	44	12345	291	Col4a1,stg,heph,Poxn,pk,dve,fzr,dap,vn,bowl,cv-c,zld,sd,nw,wg,btsz,Stat92E,spen,Dl,Ser,cbt,skd,Gprk2,Fas2,CG13366,tkv,mam,EcR,lbl,pan,D,sbb,RhoGAP19D,TfAP-2,hth,Diap1,Sp1,bi,N,if,chic,brk,nmo,Mmp2
1.126e-14	-32.12	post-embryonic development	biological process	GO:0009791	3.37003	642	51	12345	291	Fas2,CG13366,tkv,mam,Msp300,EcR,lbl,kirre,pan,D,sbb,RhoGAP19D,TfAP-2,hth,Diap1,Sp1,bi,N,if,lid,chic,brk,nmo,Mmp2,ush,Col4a1,stg,shd,heph,Poxn,dve,pk,fzr,dap,bowl,vn,cv-c,zld,CrebA,sd,fz2,wg,nw,btsz,Stat92E,spen,Dl,Ser,cbt,skd,Gprk2
1.278e-14	-31.99	regulation of cell differentiation	biological process	GO:0045595	4.06385	428	41	12345	291	wg,sd,Dl,Stat92E,Ser,vvl,aop,ush,Antp,wor,pk,Wnt5,cv-c,Pvf1,zld,vn,E(spl)mgamma-HLH,Dlip3,Dp,tum,Diap1,hth,ase,sv,chic,lid,N,tai,zfh1,MED11,Fas2,brat,tkv,RhoGAPp190,spg,stan,EcR,kirre,bif,lbl,tap
2.442e-14	-31.34	neurogenesis	biological process	GO:0022008	2.84963	923	62	12345	291	fzr,hts,CG12004,pk,zld,msi,Wnt5,cv-c,E(spl)mgamma-HLH,wgn,Sdc,bsh,aop,Antp,wor,wnd,Ser,bdg,vvl,wg,fz2,sd,gukh,Oli,dup,spen,Dl,EcR,sick,stan,mam,bif,tap,Tollo,Rfx,lbl,Fas2,brat,boi,MED11,zfh1,gish,Patronin,RhoGAPp190,Mob2,SMC1,spg,chic,ase,sv,if,N,Mmp2,mfas,tai,sli,Dlip3,sbb,tum,D,hth,gsb-n
3.619e-14	-30.95	regulation of RNA metabolic process	biological process	GO:0051252	2.48376	1281	75	12345	291	hth,TfAP-2,swm,Dp,Dlip3,D,lid,tkv,MED11,zfh1,Rfx,lmd,EcR,eyg,mam,spen,Stat92E,Eip75B,scrt,rib,sd,Samuel,cbt,hng3,tou,toy,tara,wor,schlank,bsh,aop,Antp,CTCF,Hr4,CG9650,zld,E(spl)mgamma-HLH,bi,Sp1,gsb-n,CycT,sbb,tai,brk,ase,sv,N,CG45071,CG7372,Sox15,Ote,pnr,bcd,pan,CG13293,tap,lbl,sage,NFAT,simj,kek5,Oli,H2.0,fd96Cb,vvl,skd,lncRNA:roX2,Poxn,Tlk,Dfd,ush,fus,CrebA,bowl,dve
4.582e-14	-30.71	regulation of nucleobase-containing compound metabolic process	biological process	GO:0019219	2.45181	1315	76	12345	291	pnr,Sox15,Ote,CG7372,CG45071,sage,tap,lbl,pan,CG13293,bcd,sbb,CycT,gsb-n,Sp1,bi,N,ase,sv,tai,brk,ush,Dfd,Tlk,Poxn,dve,bowl,CrebA,fus,Oli,NFAT,kek5,simj,lncRNA:roX2,skd,fd96Cb,H2.0,vvl,zfh1,MED11,tkv,mam,EcR,eyg,Rfx,lmd,D,TfAP-2,Dp,swm,Dlip3,hth,lid,Antp,Hr4,CG9650,CTCF,schlank,aop,bsh,wor,E(spl)mgamma-HLH,zld,rib,sd,Eip75B,scrt,Stat92E,spen,dup,hng3,toy,tara,tou,cbt,Samuel
5.631e-14	-30.51	positive regulation of cellular process	biological process	GO:0048522	2.34716	1464	81	12345	291	tai,sli,N,sv,ase,bi,Diap1,shi,Cad99C,CycT,pan,bcd,ari-2,sage,Jupiter,stan,Ote,pnr,vvl,Hip14,RtGEF,wnd,lncRNA:roX2,skd,Dl,NFAT,simj,bowl,CrebA,cv-c,Wnt5,pk,fzr,ush,stg,Sdc,Dfd,nmo,rdx,lid,chic,hth,Ask1,D,Dp,TfAP-2,Dlip3,CG4325,lmd,mam,EcR,spg,tkv,gish,Dyrk2,fwe,MED11,Gprk2,hng3,toy,tara,tou,cbt,Stat92E,pyd,spen,sd,Eip75B,wg,E(spl)mgamma-HLH,vn,dap,Pvf1,zld,CG11486,orb,wor,spdo,Antp,schlank,aop
5.684e-14	-30.5	positive regulation of biological process	biological process	GO:0048518	2.24773	1642	87	12345	291	CG11486,Pvf1,zld,dap,vn,E(spl)mgamma-HLH,aop,schlank,Hr4,Antp,spdo,wor,orb,cbt,tara,tou,toy,hng3,Gprk2,wg,Eip75B,sd,pyd,spen,btsz,Stat92E,EcR,mam,lmd,MED11,fwe,Dyrk2,gish,tkv,spg,Ttd14,lid,chic,rdx,Mmp2,nmo,CG4325,Dlip3,swm,TfAP-2,Dp,D,Ask1,hth,fzr,pk,Wnt5,cv-c,CrebA,bowl,Dfd,Sdc,stg,ush,skd,lncRNA:roX2,RtGEF,wnd,vvl,Hip14,simj,NFAT,Dl,stan,Jupiter,sage,ari-2,pan,bcd,pnr,Ote,sv,ase,N,sli,tai,CycT…
5.993e-14	-30.45	regulation of transcription by RNA polymerase II	biological process	GO:0006357	3.09153	741	54	12345	291	sd,simj,kek5,scrt,Eip75B,NFAT,Stat92E,toy,tou,skd,cbt,vvl,fd96Cb,ush,Antp,bsh,aop,schlank,Dfd,wor,dve,bowl,E(spl)mgamma-HLH,zld,CrebA,D,sbb,Dlip3,CycT,Dp,TfAP-2,hth,Sp1,bi,N,ase,sv,brk,tai,pnr,MED11,Ote,zfh1,Sox15,CG7372,CG45071,tkv,mam,sage,eyg,EcR,lmd,bcd,pan
1.411e-13	-29.59	appendage morphogenesis	biological process	GO:0035107	4.26597	358	36	12345	291	TfAP-2,RhoGAP19D,Dlip3,sbb,D,bi,Sp1,Diap1,hth,if,N,brk,nmo,tkv,EcR,eyg,mam,pan,lbl,nw,wg,sd,Dl,spen,Stat92E,skd,Ser,Gprk2,heph,Poxn,pk,dve,zld,cv-c,bowl,vn
2.263e-13	-29.12	instar larval or pupal development	biological process	GO:0002165	3.38792	576	46	12345	291	chic,N,if,Mmp2,nmo,brk,RhoGAP19D,TfAP-2,D,sbb,Diap1,Sp1,bi,hth,EcR,mam,pan,lbl,Fas2,CG13366,tkv,skd,cbt,Ser,Gprk2,nw,wg,sd,fz2,spen,Dl,btsz,Stat92E,fzr,dve,pk,cv-c,zld,CrebA,dap,bowl,vn,stg,Poxn,heph,shd
2.76e-13	-28.92	appendage development	biological process	GO:0048736	4.17272	366	36	12345	291	mam,EcR,eyg,lbl,pan,tkv,if,N,nmo,brk,sbb,D,TfAP-2,RhoGAP19D,Dlip3,hth,Sp1,bi,Diap1,dve,pk,vn,bowl,zld,cv-c,heph,Poxn,Ser,skd,Gprk2,sd,nw,wg,Stat92E,Dl,spen
2.944e-13	-28.85	wing disc development	biological process	GO:0035220	3.96084	407	38	12345	291	boi,Sox15,CG13366,tkv,eyg,EcR,mam,Amun,pan,sbb,bi,hth,N,if,CG30069,brk,nmo,heph,Poxn,dve,pk,cv-c,zld,bowl,E(spl)mgamma-HLH,vn,wg,nw,sd,Dl,spen,pyd,Stat92E,cbt,skd,Ser,tara,Gprk2
2.999e-13	-28.84	instar larval or pupal morphogenesis	biological process	GO:0048707	3.7007	470	41	12345	291	Gprk2,skd,cbt,Ser,Dl,spen,Stat92E,nw,wg,sd,zld,cv-c,bowl,vn,dap,fzr,dve,pk,Poxn,heph,stg,Mmp2,nmo,brk,chic,if,N,bi,Sp1,Diap1,hth,TfAP-2,RhoGAP19D,sbb,pan,lbl,EcR,mam,tkv,CG13366,Fas2
5.198e-13	-28.29	pattern specification process	biological process	GO:0007389	3.43125	544	44	12345	291	heph,orb,CTCF,Antp,Dfd,E(spl)mgamma-HLH,vn,bowl,CrebA,pk,dve,Stat92E,Dl,spen,fz2,wg,vvl,Ser,tara,skd,cbt,tkv,gish,boi,pnr,brat,bcd,pan,stan,EcR,hth,gsb-n,bi,D,sbb,Dlip3,Dp,TfAP-2,brk,nmo,sli,rdx,N,chic
5.676e-13	-28.2	imaginal disc-derived appendage morphogenesis	biological process	GO:0035114	4.18252	355	35	12345	291	mam,EcR,eyg,lbl,pan,tkv,if,N,brk,nmo,sbb,TfAP-2,RhoGAP19D,Dlip3,hth,bi,Sp1,Diap1,dve,pk,bowl,vn,zld,cv-c,heph,Poxn,Ser,skd,Gprk2,sd,nw,wg,Stat92E,Dl,spen
6.508e-13	-28.06	regionalization	biological process	GO:0003002	3.54225	503	42	12345	291	Antp,CTCF,Dfd,orb,pk,dve,bowl,vn,E(spl)mgamma-HLH,CrebA,fz2,wg,Stat92E,Dl,spen,tara,Ser,skd,cbt,vvl,brat,boi,pnr,tkv,EcR,stan,bcd,pan,D,sbb,Dp,TfAP-2,Dlip3,hth,gsb-n,bi,N,chic,sli,nmo,brk,rdx
1.006e-12	-27.63	imaginal disc-derived appendage development	biological process	GO:0048737	4.10164	362	35	12345	291	vn,bowl,cv-c,zld,pk,dve,Poxn,heph,Gprk2,Ser,skd,Stat92E,Dl,spen,sd,wg,nw,lbl,pan,mam,eyg,EcR,tkv,nmo,brk,N,if,hth,Diap1,bi,Sp1,sbb,Dlip3,RhoGAP19D,TfAP-2
1.331e-12	-27.35	negative regulation of gene expression	biological process	GO:0010629	3.2801	582	45	12345	291	brat,Ote,pnr,zfh1,Sox15,CG7372,SMC1,tkv,CG45071,EcR,eyg,bcd,pan,Achl,D,sbb,swm,TfAP-2,CG17265,bi,Diap1,N,brk,Antp,Hr4,CTCF,ush,Dfd,aop,Tlk,orb,heph,CG11486,dve,bowl,E(spl)mgamma-HLH,msi,zld,Not1,sd,Eip75B,scrt,simj,Trf4-1,cbt
1.542e-12	-27.2	generation of neurons	biological process	GO:0048699	2.74783	880	57	12345	291	wnd,bdg,vvl,fz2,gukh,Oli,sd,wg,spen,Dl,CG12004,hts,pk,E(spl)mgamma-HLH,wgn,zld,msi,cv-c,Wnt5,Antp,Sdc,aop,bsh,wor,if,N,chic,sv,ase,tai,mfas,sli,Mmp2,sbb,D,tum,Dlip3,hth,mam,EcR,stan,sick,Tollo,Rfx,tap,lbl,bif,Patronin,Fas2,brat,MED11,boi,zfh1,spg,SMC1,RhoGAPp190,Mob2
1.876e-12	-27	metamorphosis	biological process	GO:0007552	3.49966	497	41	12345	291	sd,nw,wg,Stat92E,spen,Dl,Ser,cbt,skd,Gprk2,stg,heph,Poxn,pk,dve,fzr,dap,bowl,vn,cv-c,zld,sbb,RhoGAP19D,TfAP-2,hth,Diap1,Sp1,bi,N,if,chic,nmo,brk,Mmp2,Fas2,CG13366,tkv,mam,EcR,lbl,pan
3.085e-12	-26.5	regulation of nervous system development	biological process	GO:0051960	4.0516	356	34	12345	291	Dlip3,hth,ase,sv,chic,N,CaMKII,nmo,MED11,Fas2,brat,Mob2,RhoGAPp190,tkv,spg,stan,EcR,bif,lbl,tap,simj,sd,Dl,Tbce,vvl,aop,Sdc,Antp,wor,pk,cv-c,Wnt5,zld,E(spl)mgamma-HLH
3.81e-12	-26.29	central nervous system development	biological process	GO:0007417	4.52911	281	30	12345	291	stan,EcR,mam,lmd,lbl,dap,vn,tap,bsh,brat,Fas2,Antp,RhoGAPp190,wor,spg,SMC1,shd,ase,chic,N,toy,if,vvl,Mmp2,CycT,wg,D,rib,Dmtn,hth
4.223e-12	-26.19	gland development	biological process	GO:0048732	5.71991	178	24	12345	291	zfh1,pnr,ush,Antp,eyg,EcR,sage,Wnt5,pan,CrebA,Pvf1,wg,shi,fz2,rib,btsz,hth,Stat92E,chic,N,Ser,if,brk,sli
4.984e-12	-26.02	negative regulation of macromolecule biosynthetic process	biological process	GO:0010558	3.61449	446	38	12345	291	CG7372,CG45071,brat,Ote,pnr,Sox15,zfh1,bcd,pan,CG13293,EcR,eyg,bi,sbb,D,TfAP-2,brk,Tlk,orb,heph,Antp,Hr4,ush,CTCF,Dfd,aop,E(spl)mgamma-HLH,bowl,msi,zld,Not1,dve,sd,Eip75B,wg,scrt,simj,cbt
5.847e-12	-25.87	regulation of cell development	biological process	GO:0060284	4.06962	344	33	12345	291	wor,Antp,aop,vn,E(spl)mgamma-HLH,Pvf1,zld,cv-c,Wnt5,pk,Dl,sd,wg,vvl,spg,RhoGAPp190,Fas2,brat,MED11,tap,lbl,bif,EcR,stan,hth,Diap1,Dp,Dlip3,tai,N,chic,sv,ase
6.332e-12	-25.79	post-embryonic appendage morphogenesis	biological process	GO:0035120	4.05782	345	33	12345	291	Gprk2,Ser,skd,Stat92E,Dl,spen,sd,wg,nw,vn,bowl,zld,cv-c,pk,dve,Poxn,heph,brk,nmo,if,N,hth,Sp1,bi,D,sbb,TfAP-2,RhoGAP19D,lbl,pan,mam,EcR,tkv
9.109e-12	-25.42	compound eye development	biological process	GO:0048749	3.8983	370	34	12345	291	kirre,Amun,Gp150,stan,eyg,spg,tkv,Mob2,gish,boi,nmo,rdx,N,sv,hth,AP-1gamma,bi,shi,msi,pk,fzr,ush,aop,Ser,toy,bdg,skd,Stat92E,Dl,spen,pyd,sd,wg,sano
1.042e-11	-25.29	negative regulation of biosynthetic process	biological process	GO:0009890	3.52749	457	38	12345	291	Tlk,heph,orb,CTCF,Hr4,ush,Antp,aop,Dfd,E(spl)mgamma-HLH,bowl,Not1,msi,zld,dve,sd,scrt,simj,Eip75B,wg,cbt,CG7372,CG45071,zfh1,Ote,Sox15,pnr,brat,bcd,CG13293,pan,eyg,EcR,bi,D,sbb,TfAP-2,brk
1.042e-11	-25.29	negative regulation of cellular biosynthetic process	biological process	GO:0031327	3.52749	457	38	12345	291	dve,msi,zld,Not1,bowl,E(spl)mgamma-HLH,Dfd,aop,Antp,ush,CTCF,Hr4,orb,heph,Tlk,cbt,wg,Eip75B,scrt,simj,sd,EcR,eyg,CG13293,pan,bcd,brat,zfh1,Ote,pnr,Sox15,CG45071,CG7372,brk,TfAP-2,sbb,D,bi
1.259e-11	-25.1	negative regulation of cellular macromolecule biosynthetic process	biological process	GO:2000113	3.58365	438	37	12345	291	zfh1,pnr,Ote,Sox15,brat,CG45071,CG7372,eyg,EcR,bcd,pan,TfAP-2,sbb,D,bi,brk,aop,Dfd,CTCF,ush,Hr4,Antp,heph,orb,Tlk,dve,Not1,msi,zld,E(spl)mgamma-HLH,bowl,simj,scrt,Eip75B,wg,sd,cbt
1.769e-11	-24.76	negative regulation of macromolecule metabolic process	biological process	GO:0010605	2.7845	777	51	12345	291	N,brk,lncRNA:acal,sbb,shi,D,Achl,swm,TfAP-2,Diap1,CG17265,bi,eyg,EcR,pan,bcd,CG13293,zfh1,Sox15,pnr,Ote,brat,CG7372,SMC1,CG45071,tkv,Trf4-1,cbt,sd,simj,scrt,wg,Eip75B,CG11486,dve,dap,E(spl)mgamma-HLH,bowl,Not1,zld,msi,ush,Hr4,CTCF,Antp,aop,Dfd,Reck,Tlk,heph,orb
1.899e-11	-24.69	sensory system development	biological process	GO:0048880	3.70273	401	35	12345	291	N,sv,nmo,rdx,shi,hth,AP-1gamma,bi,Gp150,stan,eyg,kirre,Amun,gish,Fas2,boi,spg,tkv,Mob2,bdg,toy,Ser,skd,sd,sano,wg,Stat92E,spen,pyd,Dl,pk,fzr,msi,ush,aop
1.899e-11	-24.69	eye development	biological process	GO:0001654	3.70273	401	35	12345	291	wg,sano,sd,pyd,spen,Dl,Stat92E,skd,toy,bdg,Ser,aop,ush,fzr,pk,msi,shi,bi,hth,AP-1gamma,sv,N,rdx,nmo,Fas2,boi,gish,tkv,Mob2,spg,stan,eyg,Gp150,kirre,Amun
1.899e-11	-24.69	visual system development	biological process	GO:0150063	3.70273	401	35	12345	291	spg,tkv,Mob2,gish,Fas2,boi,Amun,kirre,Gp150,eyg,stan,hth,AP-1gamma,bi,shi,nmo,rdx,N,sv,ush,aop,msi,pk,fzr,Stat92E,spen,pyd,Dl,sd,sano,wg,Ser,bdg,toy,skd
3.448e-11	-24.09	embryo development	biological process	GO:0009790	3.13689	568	42	12345	291	wg,fz2,rib,pyd,btsz,Stat92E,cbt,Gprk2,aop,Col4a1,stg,Dfd,ush,Antp,orb,Tlk,shd,cv-c,Pvf1,bowl,D,shi,gsb-n,hth,ase,chic,N,if,rdx,Mmp2,sli,lncRNA:acal,zfh1,pnr,tkv,stan,EcR,mam,kirre,pan,bcd,lbl
4.472e-11	-23.83	negative regulation of metabolic process	biological process	GO:0009892	2.68041	823	52	12345	291	eyg,EcR,CG13293,pan,bcd,zfh1,pnr,Sox15,Ote,brat,SMC1,CG7372,CG45071,tkv,N,brk,lncRNA:acal,D,sbb,shi,Achl,swm,TfAP-2,Diap1,CG17265,bi,CG11486,dve,dap,E(spl)mgamma-HLH,bowl,Not1,msi,zld,Hr4,ush,CTCF,Antp,aop,Dfd,schlank,Tlk,Reck,heph,orb,Trf4-1,cbt,sd,simj,scrt,wg,Eip75B
5.593e-11	-23.61	negative regulation of nitrogen compound metabolic process	biological process	GO:0051172	2.98656	625	44	12345	291	cbt,simj,scrt,Eip75B,sd,dve,Not1,msi,zld,dap,E(spl)mgamma-HLH,bowl,aop,Dfd,CTCF,ush,Hr4,Antp,heph,orb,Tlk,Reck,N,brk,lncRNA:acal,TfAP-2,swm,D,shi,sbb,Diap1,bi,eyg,EcR,CG13293,pan,bcd,pnr,Ote,Sox15,zfh1,brat,CG45071,CG7372
9.997e-11	-23.03	regulation of neurogenesis	biological process	GO:0050767	4.38855	261	27	12345	291	zld,bif,cv-c,Wnt5,E(spl)mgamma-HLH,tap,lbl,EcR,stan,pk,wor,RhoGAPp190,spg,Fas2,brat,MED11,aop,Antp,vvl,chic,sv,ase,N,Dl,hth,Dlip3,sd
1.001e-10	-23.03	muscle structure development	biological process	GO:0061061	4.73467	224	25	12345	291	wg,sd,tum,hth,Stat92E,lid,rols,skd,if,N,CAP,Col4a1,aop,Antp,blow,CG13366,Msp300,hts,sls,coro,sing,Wnt5,kirre,lbl,lmd
1.343e-10	-22.73	cellular component morphogenesis	biological process	GO:0032989	2.8621	667	45	12345	291	sli,mfas,tai,Mmp2,N,if,rols,chic,sbb,Cad99C,shi,D,tum,Dp,tap,Rfx,pan,bif,sls,stan,sick,EcR,SMC1,Mob2,CG13366,tkv,zfh1,Fas2,brat,Gprk2,vvl,wnd,Stat92E,Dl,dup,spen,gukh,Oli,fz2,wg,wgn,cv-c,Wnt5,hts,Sdc
2.196e-10	-22.24	embryonic morphogenesis	biological process	GO:0048598	4.39438	251	26	12345	291	btsz,pyd,rib,wg,lncRNA:acal,Gprk2,sli,Mmp2,N,chic,ase,cbt,shd,tkv,ush,stg,Col4a1,aop,pnr,bowl,lbl,pan,Pvf1,cv-c,mam,EcR
2.646e-10	-22.05	negative regulation of cellular metabolic process	biological process	GO:0031324	2.80326	681	45	12345	291	cbt,sd,wg,Eip75B,simj,scrt,E(spl)mgamma-HLH,bowl,dap,zld,msi,Not1,dve,Reck,Tlk,orb,heph,Antp,Hr4,ush,CTCF,Dfd,aop,lncRNA:acal,brk,N,bi,Diap1,sbb,D,shi,swm,TfAP-2,pan,CG13293,bcd,EcR,eyg,CG7372,CG45071,brat,pnr,Ote,zfh1,Sox15
2.916e-10	-21.96	circulatory system development	biological process	GO:0072359	6.93448	104	17	12345	291	wg,simj,sd,Mmp2,sli,tkv,Reck,Col4a1,zfh1,pnr,Antp,spdo,ush,pan,lbl,EcR,mam
3.39e-10	-21.81	segmentation	biological process	GO:0035282	4.30855	256	26	12345	291	stan,dve,bcd,pan,bowl,pnr,Dfd,brat,CTCF,Antp,orb,skd,chic,N,Ser,vvl,rdx,TfAP-2,wg,D,fz2,Dl,spen,gsb-n,Stat92E,hth
7.215e-10	-21.05	digestive tract development	biological process	GO:0048565	6.55623	110	17	12345	291	Antp,Col4a1,shd,dve,EcR,bowl,vn,Pvf1,cv-c,rib,D,wg,Stat92E,if,N,ase,sli
7.215e-10	-21.05	digestive system development	biological process	GO:0055123	6.55623	110	17	12345	291	Stat92E,rib,D,wg,sli,if,N,ase,shd,Antp,Col4a1,bowl,vn,Pvf1,cv-c,dve,EcR
8.823e-10	-20.85	regulation of cell population proliferation	biological process	GO:0042127	4.44605	229	24	12345	291	EcR,sls,pan,Pvf1,zld,E(spl)mgamma-HLH,CG13284,vn,brat,stg,Sox15,MED11,wor,cpo,ase,N,Mmp2,mfas,wg,fz2,sd,Dl,Stat92E,hth
8.964e-10	-20.83	wing disc morphogenesis	biological process	GO:0007472	3.85661	308	28	12345	291	EcR,mam,dve,pk,cv-c,zld,pan,vn,heph,CG13366,Poxn,tkv,cbt,Ser,N,if,Gprk2,nmo,brk,nw,wg,sd,sbb,spen,bi,Dl,Stat92E,hth
9.332e-10	-20.79	cell morphogenesis	biological process	GO:0000902	3.02451	533	38	12345	291	hts,Wnt5,cv-c,wgn,Sdc,wnd,vvl,Gprk2,wg,fz2,gukh,Oli,spen,Dl,Stat92E,EcR,sick,stan,bif,pan,tap,Rfx,Fas2,brat,zfh1,tkv,Mob2,SMC1,chic,if,N,Mmp2,tai,mfas,sli,sbb,tum,D
1.01e-09	-20.71	neuron differentiation	biological process	GO:0030182	2.68876	710	45	12345	291	fz2,gukh,Oli,Dl,spen,wnd,bdg,vvl,Sdc,bsh,aop,CG12004,hts,pk,wgn,msi,Wnt5,D,sbb,tum,hth,if,N,chic,mfas,tai,sli,Mmp2,Patronin,Fas2,brat,boi,zfh1,SMC1,spg,RhoGAPp190,Mob2,mam,EcR,stan,sick,Rfx,Tollo,tap,bif
1.044e-09	-20.68	regulation of anatomical structure morphogenesis	biological process	GO:0022603	4.24227	250	25	12345	291	stan,pk,cv-c,kirre,Wnt5,bif,tap,aop,Dfd,gish,RhoGAPp190,tkv,spg,sv,chic,N,vvl,Dlip3,wg,sd,rib,Diap1,pyd,Cad86C,hth
1.191e-09	-20.55	negative regulation of RNA metabolic process	biological process	GO:0051253	3.41087	398	32	12345	291	sd,scrt,simj,Eip75B,cbt,Tlk,Hr4,CTCF,ush,Antp,aop,Dfd,bowl,E(spl)mgamma-HLH,zld,dve,bi,D,sbb,swm,TfAP-2,brk,CG7372,CG45071,pnr,Sox15,Ote,zfh1,pan,CG13293,eyg,EcR
1.455e-09	-20.35	negative regulation of nucleic acid-templated transcription	biological process	GO:1903507	3.46993	379	31	12345	291	E(spl)mgamma-HLH,bowl,pan,zld,CG13293,dve,eyg,EcR,CG7372,Tlk,CG45071,Hr4,ush,CTCF,Antp,aop,Ote,Sox15,pnr,zfh1,Dfd,brk,cbt,bi,sd,D,sbb,scrt,simj,TfAP-2,Eip75B
1.455e-09	-20.35	negative regulation of RNA biosynthetic process	biological process	GO:1902679	3.46993	379	31	12345	291	simj,scrt,Eip75B,TfAP-2,sd,sbb,D,bi,cbt,brk,pnr,Ote,aop,zfh1,Sox15,Dfd,CTCF,Hr4,ush,Antp,CG45071,CG7372,Tlk,eyg,EcR,dve,zld,pan,CG13293,E(spl)mgamma-HLH,bowl
1.499e-09	-20.32	positive regulation of nucleic acid-templated transcription	biological process	GO:1903508	3.09153	494	36	12345	291	Dfd,schlank,Antp,wor,CrebA,zld,bowl,Eip75B,NFAT,sd,Stat92E,tou,tara,lncRNA:roX2,toy,hng3,vvl,MED11,pnr,EcR,mam,sage,bcd,pan,lmd,CycT,Dlip3,TfAP-2,D,bi,hth,ase,sv,lid,N,tai
1.499e-09	-20.32	positive regulation of RNA biosynthetic process	biological process	GO:1902680	3.09153	494	36	12345	291	tai,lid,sv,ase,N,bi,hth,TfAP-2,CycT,Dlip3,D,pan,bcd,lmd,EcR,sage,mam,MED11,pnr,vvl,hng3,tara,toy,tou,lncRNA:roX2,Stat92E,Eip75B,NFAT,sd,zld,CrebA,bowl,wor,Dfd,schlank,Antp
1.536e-09	-20.29	cell development	biological process	GO:0048468	2.06796	1436	70	12345	291	heph,Col4a1,Sdc,Wnt5,Not1,CG12004,Dl,gukh,Oli,CG4066,vvl,wnd,SMC1,RhoGAPp190,scra,CG13366,Mob2,Patronin,brat,Ote,tap,bcd,bif,sls,Msp300,sick,stan,Diap1,sbb,Cad99C,shi,tai,sli,if,N,rols,shd,orb,Antp,aop,dap,wgn,Pvf1,msi,hts,Stat92E,Adgf-A2,spen,dup,fz2,sd,Eip75B,wg,Gprk2,tkv,gish,Fas2,zfh1,Rfx,Tollo,mam,EcR,D,tum,Dp,mfas,Mmp2,yuri,lid,chic
1.589e-09	-20.26	heart development	biological process	GO:0007507	6.72042	101	16	12345	291	Col4a1,zfh1,pnr,spdo,Antp,ush,tkv,EcR,mam,pan,lbl,wg,simj,sd,Mmp2,sli
1.601e-09	-20.25	positive regulation of metabolic process	biological process	GO:0009893	2.39958	937	53	12345	291	CycT,Dlip3,CG4325,swm,TfAP-2,Dp,D,Ask1,shi,Diap1,bi,hth,ase,sv,lid,N,rdx,tai,MED11,pnr,spg,EcR,sage,mam,ari-2,bcd,pan,lmd,Eip75B,NFAT,sd,Stat92E,toy,tou,lncRNA:roX2,tara,wnd,hng3,vvl,Gprk2,aop,Dfd,schlank,ush,Antp,wor,orb,fzr,zld,CrebA,Pvf1,vn,bowl
1.603e-09	-20.25	positive regulation of nitrogen compound metabolic process	biological process	GO:0051173	2.51356	827	49	12345	291	Gprk2,vvl,hng3,wnd,lncRNA:roX2,toy,tou,tara,Stat92E,sd,Eip75B,NFAT,bowl,vn,CrebA,Pvf1,zld,fzr,wor,orb,Antp,ush,Dfd,schlank,tai,rdx,N,lid,sv,ase,hth,bi,Diap1,Ask1,D,TfAP-2,Dlip3,CG4325,CycT,lmd,pan,bcd,ari-2,mam,sage,EcR,spg,MED11,pnr
1.715e-09	-20.18	positive regulation of biosynthetic process	biological process	GO:0009891	2.85675	594	40	12345	291	bowl,zld,CrebA,wor,orb,ush,Antp,Dfd,schlank,Gprk2,vvl,lncRNA:roX2,tou,tara,toy,hng3,Stat92E,sd,Eip75B,NFAT,lmd,bcd,pan,sage,mam,EcR,MED11,pnr,tai,N,ase,sv,lid,hth,bi,D,Dlip3,CG4325,CycT,TfAP-2
1.715e-09	-20.18	positive regulation of cellular biosynthetic process	biological process	GO:0031328	2.85675	594	40	12345	291	tou,lncRNA:roX2,tara,toy,hng3,Gprk2,vvl,sd,NFAT,Eip75B,Stat92E,bowl,CrebA,zld,ush,Antp,Dfd,schlank,wor,orb,N,ase,sv,lid,tai,D,Dlip3,CycT,CG4325,TfAP-2,hth,bi,sage,mam,EcR,lmd,bcd,pan,pnr,MED11
1.749e-09	-20.16	signaling	biological process	GO:0023052	2.21367	1169	61	12345	291	vn,wgn,Pvf1,Wnt5,cv-c,Hr4,clumsy,schlank,Cnx99A,aop,Tlk,Atpalpha,cpo,wnd,nAChRalpha4,Ser,ITP,scramb1,Hip14,Gr2a,fz2,sd,Eip75B,wg,Stat92E,Tbce,spen,Dl,RhoGAP18B,Gp150,mam,EcR,stan,Tollo,wrd,bif,pan,bcd,Cdep,pnr,boi,Ac3,spg,tkv,RhoGDI,RhoGAPp190,N,CG17698,sli,CaMKII,brk,nmo,Mmp2,Ask1,shi,tum,Cad99C,Dp,CG4325,RhoGAP19D,Chd64
2.184e-09	-19.94	positive regulation of developmental process	biological process	GO:0051094	4.09485	259	25	12345	291	Hr4,stg,Sdc,Dfd,aop,spg,tkv,pk,EcR,stan,E(spl)mgamma-HLH,vn,Pvf1,zld,Wnt5,Dp,wg,simj,hth,btsz,Diap1,N,chic,tai,nmo
2.303e-09	-19.89	negative regulation of transcription by RNA polymerase II	biological process	GO:0000122	4.41503	221	23	12345	291	bowl,E(spl)mgamma-HLH,dve,eyg,EcR,CG7372,CG45071,ush,Antp,Sox15,aop,zfh1,pnr,Dfd,brk,cbt,bi,sbb,D,simj,scrt,TfAP-2,Eip75B
2.48e-09	-19.82	cell communication	biological process	GO:0007154	2.15709	1239	63	12345	291	boi,pnr,Cdep,RhoGDI,RhoGAPp190,tkv,spg,Ac3,stan,EcR,mam,Gp150,bif,bcd,pan,wrd,Tollo,RhoGAP19D,CG4325,EndoA,Dp,Cad99C,Ask1,sbb,shi,tum,Chd64,N,CG17698,Mmp2,nmo,brk,sli,CaMKII,aop,Cnx99A,schlank,clumsy,Hr4,Atpalpha,cpo,Tlk,Wnt5,cv-c,Pvf1,wgn,vn,Eip75B,wg,sd,Gr2a,fz2,RhoGAP18B,Dl,spen,Tbce,Stat92E,Ser,wnd,nAChRalpha4,Hip14,scramb1,ITP
2.643e-09	-19.75	negative regulation of cell differentiation	biological process	GO:0045596	5.65636	135	18	12345	291	Ser,N,lid,Stat92E,Diap1,Dl,sd,Dlip3,wg,tap,bif,EcR,ush,zfh1,MED11,aop,brat,Fas2
2.948e-09	-19.64	positive regulation of transcription by RNA polymerase II	biological process	GO:0045944	3.45837	368	30	12345	291	sv,ase,tou,N,toy,vvl,tai,Dlip3,Eip75B,TfAP-2,NFAT,D,sd,bi,hth,Stat92E,EcR,mam,sage,zld,CrebA,pan,bcd,lmd,bowl,pnr,schlank,Dfd,Antp,wor
3.167e-09	-19.57	urogenital system development	biological process	GO:0001655	7.61433	78	14	12345	291	rib,zfh1,pnr,wg,hth,tkv,N,rols,ase,EcR,brk,kirre,cv-c,Pvf1
3.167e-09	-19.57	renal system development	biological process	GO:0072001	7.61433	78	14	12345	291	Pvf1,cv-c,kirre,brk,EcR,ase,rols,N,tkv,hth,wg,pnr,zfh1,rib
3.27e-09	-19.54	salivary gland development	biological process	GO:0007431	5.96021	121	17	12345	291	hth,btsz,fz2,rib,shi,sli,brk,chic,if,Ser,pan,Pvf1,CrebA,Wnt5,EcR,eyg,sage
3.27e-09	-19.54	exocrine system development	biological process	GO:0035272	5.96021	121	17	12345	291	EcR,eyg,sage,Pvf1,CrebA,pan,Wnt5,rib,fz2,shi,hth,btsz,chic,if,Ser,brk,sli
3.567e-09	-19.45	negative regulation of transcription, DNA-templated	biological process	GO:0045892	3.43041	371	30	12345	291	brk,cbt,bi,D,sbb,sd,TfAP-2,Eip75B,scrt,simj,E(spl)mgamma-HLH,bowl,pan,zld,dve,EcR,eyg,Tlk,CG7372,CG45071,Antp,CTCF,Hr4,ush,Dfd,Sox15,pnr,zfh1,aop,Ote
3.607e-09	-19.44	positive regulation of cellular metabolic process	biological process	GO:0031325	2.42415	875	50	12345	291	Stat92E,sd,Eip75B,NFAT,Gprk2,vvl,tou,tara,lncRNA:roX2,toy,hng3,wnd,wor,orb,ush,Antp,schlank,Dfd,bowl,vn,CrebA,zld,Pvf1,fzr,hth,Diap1,bi,Ask1,D,shi,CG4325,Dlip3,CycT,TfAP-2,tai,rdx,N,sv,ase,lid,spg,pnr,MED11,lmd,pan,bcd,mam,sage,ari-2,EcR
3.771e-09	-19.4	negative regulation of nucleobase-containing compound metabolic process	biological process	GO:0045934	3.25546	417	32	12345	291	pan,CG13293,eyg,EcR,CG7372,CG45071,Sox15,zfh1,Ote,pnr,brk,bi,sbb,D,TfAP-2,swm,bowl,E(spl)mgamma-HLH,zld,dve,Tlk,ush,Hr4,CTCF,Antp,aop,Dfd,cbt,sd,scrt,simj,Eip75B
4.117e-09	-19.31	positive regulation of RNA metabolic process	biological process	GO:0051254	2.97703	513	36	12345	291	EcR,mam,sage,pan,bcd,lmd,MED11,pnr,lid,sv,ase,N,tai,TfAP-2,CycT,Dlip3,D,bi,hth,CrebA,zld,bowl,schlank,Dfd,Antp,wor,hng3,tou,tara,lncRNA:roX2,toy,vvl,Eip75B,NFAT,sd,Stat92E
4.637e-09	-19.19	eye morphogenesis	biological process	GO:0048592	3.69488	310	27	12345	291	hth,Dl,bi,pyd,sd,shi,sano,wg,nmo,rdx,N,Ser,bdg,sv,spg,tkv,Mob2,gish,Fas2,aop,boi,msi,kirre,pk,fzr,stan,eyg
4.637e-09	-19.19	sensory organ morphogenesis	biological process	GO:0090596	3.69488	310	27	12345	291	aop,boi,Fas2,gish,Mob2,tkv,spg,stan,eyg,fzr,pk,kirre,msi,wg,sano,shi,sd,Dl,pyd,bi,hth,sv,Ser,bdg,N,rdx,nmo
4.637e-09	-19.19	regulation of growth	biological process	GO:0040008	3.69488	310	27	12345	291	wg,simj,sbb,shi,Tbce,btsz,chic,RtGEF,N,tai,CaMKII,brk,nmo,Samuel,Sdc,brat,fwe,Fas2,Hr4,tkv,Mob2,EcR,stan,pk,bif,Wnt5,tap
4.953e-09	-19.12	compound eye morphogenesis	biological process	GO:0001745	3.80341	290	26	12345	291	rdx,nmo,sv,Ser,N,bdg,bi,Dl,pyd,hth,sano,wg,sd,shi,kirre,msi,eyg,stan,fzr,pk,Mob2,tkv,spg,aop,boi,gish
5.42e-09	-19.03	positive regulation of macromolecule metabolic process	biological process	GO:0010604	2.42274	858	49	12345	291	lid,ase,sv,N,rdx,tai,Dp,swm,TfAP-2,CycT,Dlip3,D,Ask1,bi,Diap1,hth,EcR,ari-2,mam,sage,pan,bcd,lmd,pnr,MED11,spg,wnd,hng3,tou,lncRNA:roX2,tara,toy,vvl,NFAT,Eip75B,sd,Stat92E,fzr,CrebA,zld,Pvf1,bowl,vn,Dfd,schlank,aop,Antp,orb,wor
6.314e-09	-18.88	positive regulation of transcription, DNA-templated	biological process	GO:0045893	3.04941	473	34	12345	291	sv,ase,lid,N,tai,CycT,Dlip3,TfAP-2,D,bi,hth,EcR,mam,sage,bcd,pan,lmd,pnr,toy,tara,tou,lncRNA:roX2,vvl,NFAT,Eip75B,sd,Stat92E,zld,CrebA,bowl,Dfd,schlank,Antp,wor
6.335e-09	-18.88	positive regulation of gene expression	biological process	GO:0010628	2.82323	571	38	12345	291	CrebA,zld,bowl,Dfd,schlank,aop,Antp,wor,orb,tou,lncRNA:roX2,toy,tara,vvl,Eip75B,NFAT,sd,Stat92E,EcR,mam,sage,pan,bcd,lmd,pnr,lid,ase,sv,N,tai,swm,TfAP-2,Dp,Dlip3,CycT,D,bi,hth
6.856e-09	-18.8	positive regulation of nucleobase-containing compound metabolic process	biological process	GO:0045935	2.92011	523	36	12345	291	tai,ase,sv,lid,N,bi,hth,CycT,Dlip3,TfAP-2,D,pan,bcd,lmd,EcR,mam,sage,MED11,pnr,vvl,lncRNA:roX2,tou,tara,toy,hng3,Stat92E,NFAT,Eip75B,sd,CrebA,zld,bowl,wor,schlank,Dfd,Antp
7.488e-09	-18.71	imaginal disc pattern formation	biological process	GO:0007447	6.06038	112	16	12345	291	vn,E(spl)mgamma-HLH,boi,tkv,N,Ser,tara,skd,cbt,nmo,sbb,wg,hth,Dl,bi,spen
7.537e-09	-18.7	head development	biological process	GO:0060322	5.30284	144	18	12345	291	chic,toy,vvl,D,Dmtn,hth,stan,EcR,vn,tap,bsh,Dfd,Fas2,brat,Antp,RhoGAPp190,wor,SMC1
7.846e-09	-18.66	morphogenesis of embryonic epithelium	biological process	GO:0016331	5.63426	128	17	12345	291	Mmp2,lncRNA:acal,chic,cbt,N,pyd,btsz,wg,rib,Pvf1,cv-c,tkv,shd,Col4a1,pnr,aop,ush
8.459e-09	-18.59	positive regulation of macromolecule biosynthetic process	biological process	GO:0010557	2.84355	552	37	12345	291	vvl,hng3,tou,lncRNA:roX2,toy,tara,Stat92E,NFAT,Eip75B,sd,CrebA,zld,bowl,wor,orb,schlank,Dfd,Antp,tai,lid,sv,ase,N,bi,hth,TfAP-2,Dlip3,CycT,D,bcd,pan,lmd,EcR,mam,sage,MED11,pnr
8.76e-09	-18.55	imaginal disc-derived wing morphogenesis	biological process	GO:0007476	3.70131	298	26	12345	291	Gprk2,nmo,brk,if,N,Ser,spen,Dl,bi,hth,Stat92E,wg,nw,sd,sbb,pan,zld,cv-c,vn,EcR,pk,dve,mam,tkv,Poxn,heph
9.639e-09	-18.46	regulation of response to stimulus	biological process	GO:0048583	2.30269	958	52	12345	291	stan,wrd,tap,Dyrk2,gish,TM9SF2,Ote,pnr,Fas2,Cdep,spg,tkv,N,chic,nmo,sli,brk,lncRNA:acal,rdx,Mmp2,Ask1,tum,CG32795,CG4325,hth,Diap1,RapGAP1,pk,vn,Wnt5,cv-c,Spred,Pvf1,ush,Hr4,spdo,aop,Reck,Ser,wnd,RtGEF,cbt,skd,Gprk2,vvl,kek5,NFAT,Stat92E,pyd,spen,Dl,CG42684
1.306e-08	-18.15	locomotion	biological process	GO:0040011	2.61947	664	41	12345	291	rols,chic,N,if,yuri,Mmp2,sli,nmo,tai,shi,sbb,D,Diap1,stan,Msp300,EcR,sls,bif,lbl,tap,zfh1,Fas2,brat,gish,tkv,vvl,Oli,gukh,rib,fz2,Dl,spen,Stat92E,fzr,hts,Wnt5,Pvf1,wgn,aop,Sdc,shd
1.72e-08	-17.88	cell morphogenesis involved in differentiation	biological process	GO:0000904	2.99134	468	33	12345	291	fz2,gukh,Oli,Dl,spen,Stat92E,wnd,vvl,Gprk2,Sdc,hts,Wnt5,wgn,D,tum,sbb,chic,if,N,Mmp2,tai,mfas,sli,Fas2,brat,zfh1,SMC1,EcR,sick,stan,bif,Rfx,tap
1.754e-08	-17.86	positive regulation of multicellular organismal process	biological process	GO:0051240	3.82761	266	24	12345	291	nmo,tai,N,chic,btsz,hth,Diap1,simj,Dp,wg,vn,E(spl)mgamma-HLH,Wnt5,Pvf1,zld,pk,stan,EcR,spg,tkv,Hr4,aop,stg,Sdc
[truncated: 137 more rows]

## Sheet: c193
P-value	ln(P)	Term	GO Tree	GO ID	enrichment	# of Genes in Term	# of Target Genes in Term	# of Total Genes	# of Target Genes	Common Genes
[truncated: 246 more rows]

## Sheet: c651
P-value	ln(P)	Term	GO Tree	GO ID	enrichment	# of Genes in Term	# of Target Genes in Term	# of Total Genes	# of Target Genes	Common Genes
[truncated: 6 more rows]

[truncated: 9 more sheets: c819, c920, c921, c977, c1365, c1480, c1573, c1596, GOtermsSource]
