# Supplementary material for: From promoter motif to cardiac function: a single DPE motif affects transcription regulation and organ function in vivo
Source: Development. 2024 Jul 29;151(14):dev202355. doi: 10.1242/dev.202355 (PMC11317100; doi:10.1242/dev.202355)
Supplement: Table S3. RT-qPCR primers used in the manuscript. [file develop-151-202355-TableS3.xlsx]

## Sheet: Sheet1
Amplicon name	FW primer	RV primer	Length (bp)
tin	AGGTTCCTACGGGCATATCG	CTGATGCTGCTGGTGGTTG	103
svp	GCAAGCACTACGGACAATTTAC	GATTGCGATGGTGTTGATCTATG	126
Doc2	GCAGCAGCACATAGCACACG	GTGACTCGAGGTGGCATGATC	120
eve	CCCTGGTTGTGGACCTCTTG	TGCCGTTCAAGGAGTTATCCG	101
mef2	TCCTGCTCAAGTACACCGAG	GGAGTGAGTGTGTAGTCCGT	133
Polr2F (RpII18)	AGTGATGGATGATGCGGACT	ATGATCTCGATGTTGTCCGC	120
